# Supplementary material for: Crystal structure of bis­{μ-2-[bis­(2-hy­droxy­eth­yl)amino]­ethano­lato}bis­(μ-3,5-di­methyl­pyrazolato)tricopper(II) dibromide sesquihydrate
Source: Acta Crystallogr E Crystallogr Commun. 2020 Sep 11;76(Pt 10):1641–4. doi: 10.1107/S2056989020012323 (PMC7534225; doi:10.1107/S2056989020012323)
Supplement: Supplementary file 1 [file e-76-01641-sup1.cif]

##############################################################################
#                                                                            #
# This CIF contains the data in a paper accepted for publication in          #
# Acta Crystallographica Section E. It conforms to the requirements of       #
# Notes for Authors for Acta Crystallographica Section E, and has been       #
# peer reviewed under the auspices of the IUCr Commission on Journals.       #
#                                                                            #
# Full details of the Crystallographic Information File format               #
# are given in the paper "The Crystallographic Information File (CIF):       #
# a New Standard Archive File for Crystallography" by S. R. Hall, F. H.      #
# Allen and I. D. Brown [Acta Cryst. (1991), A47, 655-685].                  #
#                                                                            #
# The current version of the core CIF dictionary is obtainable from          #
# ftp://ftp.iucr.org/pub/cif_core.dic.                                       #
#                                                                            #
# Software is freely available for graphical display of the structure(s)     #
# in this CIF. For information consult the CIF software page                 #
# http://www.iucr.org/resources/cif/software.                                #
#                                                                            #
# This file may be used for bona fide research purposes within the           #
# scientific community so long as proper attribution is given to the journal # 
# article from which it was obtained.                                        #
#                                                                            #
##############################################################################
data_I
_audit_creation_method
;
Olex2 1.3
(compiled 2020.07.31 svn.rc2a77460 for OlexSys, GUI svn.r6145)
;
_journal_date_recd_electronic     2020-08-03
_journal_date_accepted     2020-09-07
_journal_name_full     'Acta Crystallographica, Section E'
_journal_year     2020
_journal_volume     76
_journal_issue     10
_journal_page_first     1641
_journal_page_last     1644
_journal_paper_category     GM
_journal_paper_doi     10.1107/S2056989020012323
_journal_coeditor_code     DJ2014
_publ_contact_author_name     'Safarmamad M. Safarmamadov'
_publ_contact_author_address
;
Department of Chemistry, Tajik National University, 17, Rudaki Avenue, Dushanbe
734025,
Tajikistan
;
_publ_contact_author_email     'sash65@mail.ru'
_publ_contact_author_fax     '+380 44 2393393'
_publ_contact_author_phone     '+380 44 2393393'
_publ_section_title
;\
Crystal structure of
bis{\m-2-[bis(2-hydroxyethyl)amino]ethanolato}-bis(\m-3,5-\
dimethylpyrazolato)tricopper(II) dibromide sesquihydrate
;
loop_
    _publ_author_name
    _publ_author_footnote
    _publ_author_address
    'Vynohradov, Oleksandr S.' .
;
Department of Chemistry, Taras Shevchenko National University of Kyiv,
Volodymyrska str. 64/13, 01601 Kyiv,
Ukraine
;
    'Pavlenko, Vadim A.' .
;
Department of Chemistry, Taras Shevchenko National University of Kyiv,
Volodymyrska str. 64/13, 01601 Kyiv,
Ukraine
;
    'Naumova, Dina D.' .
;
Department of Chemistry, Taras Shevchenko National University of Kyiv,
Volodymyrska str. 64/13, 01601 Kyiv,
Ukraine
;
    'Partsevska, Sofiia V.' .
;
Department of Chemistry, Taras Shevchenko National University of Kyiv,
Volodymyrska str. 64/13, 01601 Kyiv,
Ukraine
;
    'Shova, Sergiu' .
;
Poni Petru Institute of Macromolecular Chemistry, Aleea Gr. Ghica, Voda 41A,
700487 Iasi,
Romania
;
    'Safarmamadov, Safarmamad M.' .
;
Department of Chemistry, Tajik National University, 17, Rudaki Avenue, Dushanbe
734025,
Tajikistan
;
_publ_section_synopsis
;
In the title bicyclic trinuclear pyrazolate aminoalcohol complex, the central
Cu atom lies on a center of symmetry and has a distorted tetrahedral
coordination geometry while the peripheral Cu atom is in a
trigonal--bipyramidal coordination environment.
;
_chemical_name_systematic
;
Bis{\m-2-[bis(2-hydroxyethyl)amino]ethanolato}-1:2\k^4^<i>O</i>,<i>O</i>',\
<i>O</i>'':<i>O</i>;2:3\k^4^<i>O</i>:<i>O</i>,<i>O</i>',<i>O</i>''-\
bis(\m-3,5-dimethylpyrazolato)-1:2\k^2^<i>N</i>^1^:<i>N</i>^2^;\
2:3<i>N</i>^1^:<i>N</i>^2^-tricopper(II) dibromide sesquihydrate
;
_chemical_name_common     ?
_chemical_formula_moiety     'C22 H42 Cu3 N6 O6, 2(Br1), 1.5(H2 O)'
_chemical_formula_sum     'C22 H45 Br2 Cu3 N6 O7.50'
_chemical_formula_iupac     '[Cu3 (C5 H7 N2 )2 (C6 H14 N O3 )2] Br2, 1.5H2 O'
_chemical_formula_weight     864.08
_chemical_melting_point     ?
_space_group_crystal_system     monoclinic
_space_group_name_H-M_alt     'I 1 2/a 1'
_space_group_name_Hall     '-I 2ya'
loop_
    _space_group_symop_operation_xyz
    'x, y, z'
    '-x+1/2, y, -z'
    'x+1/2, y+1/2, z+1/2'
    '-x+1, y+1/2, -z+1/2'
    '-x, -y, -z'
    'x-1/2, -y, z'
    '-x+1/2, -y+1/2, -z+1/2'
    'x, -y+1/2, z+1/2'
_cell_length_a     14.4930(7)
_cell_length_b     8.8855(3)
_cell_length_c     26.6017(11)
_cell_angle_alpha     90
_cell_angle_beta     103.998(5)
_cell_angle_gamma     90
_cell_volume     3324.0(2)
_cell_formula_units_Z     4
_cell_measurement_reflns_used     4599
_cell_measurement_theta_min     1.5960
_cell_measurement_theta_max     27.9240
_cell_measurement_temperature     293(2)
_exptl_crystal_description     block
_exptl_crystal_colour     'dark green'
_exptl_crystal_size_max     0.25
_exptl_crystal_size_mid     0.15
_exptl_crystal_size_min     0.15
_exptl_crystal_density_diffrn     1.727
_exptl_crystal_density_meas     ?
_exptl_crystal_density_method     ?
_exptl_crystal_F_000     1744
loop_
    _exptl_crystal_face_index_h
    _exptl_crystal_face_index_k
    _exptl_crystal_face_index_l
    _exptl_crystal_face_perp_dist
    0 -12 14 0.1641
    9 10 10 0.2334
    2 2 -36 0.1659
    1 -1 36 0.1700
    15 -5 13 0.3269
    -8 9 23 0.2187
    0 -5 -33 0.1852
    9 0 -37 0.1930
    0 5 33 0.1554
    5 11 10 0.1995
    -14 8 -3 0.3589
    0 -9 -26 0.1910
    17 -7 -5 0.3634
    0 9 26 0.1487
    -7 3 36 0.2255
    -11 -9 20 0.2873
    16 4 -25 0.2708
    9 6 -31 0.1971
    1 7 -31 0.2193
    1 -7 29 0.1877
    -9 -11 2 0.2962
    -20 -1 11 0.3081
    9 8 -27 0.2073
    14 3 -31 0.2470
    13 -9 6 0.3110
    -16 6 23 0.2737
    -16 2 29 0.2998
    2 11 -18 0.2284
    1 12 13 0.1604
    -7 -1 -31 0.2319
    -1 6 32 0.1435
    1 -12 -4 0.1891
    1 13 0 0.2116
_exptl_absorpt_coefficient_mu     4.354
_exptl_absorpt_correction_type     multi-scan
_exptl_absorpt_process_details
;
(CrysAlisPro; Rigaku OD, 2019)
;
_exptl_absorpt_correction_T_min     0.51440
_exptl_absorpt_correction_T_max     1.00000
_diffrn_ambient_temperature     293(2)
_diffrn_source     'fine-focus sealed X-ray tube'
_diffrn_radiation_type     'Mo K\a'
_diffrn_radiation_wavelength     0.71073
_diffrn_radiation_monochromator     graphite
_diffrn_measurement_device_type     'Rigaku Oxford Diffraction Xcalibur, Eos'
_diffrn_measurement_device     'four-circle diffractometer'
_diffrn_measurement_method     '\w scans'
_diffrn_detector     'CCD plate'
_diffrn_detector_area_resol_mean     8.0797
_diffrn_reflns_number     10477
_diffrn_reflns_av_R_equivalents     0.0243
_diffrn_reflns_av_unetI/netI     0.0317
_diffrn_reflns_theta_min     2.424
_diffrn_reflns_theta_max     29.316
_diffrn_reflns_theta_full     25.242
_diffrn_measured_fraction_theta_max     0.865
_diffrn_measured_fraction_theta_full     0.992
_diffrn_reflns_limit_h_min     -16
_diffrn_reflns_limit_h_max     18
_diffrn_reflns_limit_k_min     -9
_diffrn_reflns_limit_k_max     11
_diffrn_reflns_limit_l_min     -35
_diffrn_reflns_limit_l_max     36
_diffrn_radiation_probe     x-ray
_refine_special_details     ?
_reflns_number_total     3946
_reflns_number_gt     3296
_reflns_threshold_expression     'I > 2\s(I)'
_refine_ls_structure_factor_coef     Fsqd
_refine_ls_matrix_type     full
_refine_ls_R_factor_all     0.0513
_refine_ls_R_factor_gt     0.0392
_refine_ls_wR_factor_gt     0.0976
_refine_ls_wR_factor_ref     0.1046
_refine_ls_goodness_of_fit_ref     1.088
_refine_ls_restrained_S_all     1.107
_refine_ls_number_reflns     3946
_refine_ls_number_parameters     199
_refine_ls_number_restraints     11
_refine_ls_hydrogen_treatment     constr
_refine_ls_weighting_scheme     calc
_refine_ls_weighting_details
              'w=1/[\s^2^(Fo^2^)+(0.0485P)^2^+4.2091P] where P=(Fo^2^+2Fc^2^)/3'
_atom_sites_solution_hydrogens     mixed
_atom_sites_solution_primary     dual
_atom_sites_solution_secondary     ?
_refine_ls_shift/su_max     0.001
_refine_ls_shift/su_mean     0.000
_refine_diff_density_max     0.607
_refine_diff_density_min     -0.517
_refine_ls_extinction_method     none
_refine_ls_extinction_coef     .
loop_
    _atom_type_symbol
    _atom_type_description
    _atom_type_scat_dispersion_real
    _atom_type_scat_dispersion_imag
    _atom_type_scat_source
    'C' 'C' 0.0033 0.0016
                         'International Tables Vol C Tables 4.2.6.8 and 6.1.1.4'
    'H' 'H' 0.0000 0.0000
                         'International Tables Vol C Tables 4.2.6.8 and 6.1.1.4'
    'Br' 'Br' -0.2901 2.4595
                         'International Tables Vol C Tables 4.2.6.8 and 6.1.1.4'
    'Cu' 'Cu' 0.3201 1.2651
                         'International Tables Vol C Tables 4.2.6.8 and 6.1.1.4'
    'N' 'N' 0.0061 0.0033
                         'International Tables Vol C Tables 4.2.6.8 and 6.1.1.4'
    'O' 'O' 0.0106 0.0060
                         'International Tables Vol C Tables 4.2.6.8 and 6.1.1.4'
_computing_data_collection
;
CrysAlisPro (Rigaku OD, 2019)
;
_computing_cell_refinement
;
CrysAlisPro (Rigaku OD, 2019)
;
_computing_data_reduction
;
CrysAlisPro (Rigaku OD, 2019)
;
_computing_structure_solution
;
SHELXT (Sheldrick, 2015a)
;
_computing_structure_refinement
;
<i>SHELXL2018/3</i> (Sheldrick, 2015b)
;
_computing_molecular_graphics
;
<i>OLEX2</i> (Dolomanov <i>et al.</i>,  2009)
;
_computing_publication_material
;
<i>OLEX2</i> (Dolomanov <i>et al.</i>,  2009)
;
loop_
    _atom_site_type_symbol
    _atom_site_label
    _atom_site_fract_x
    _atom_site_fract_y
    _atom_site_fract_z
    _atom_site_U_iso_or_equiv
    _atom_site_adp_type
    _atom_site_calc_flag
    _atom_site_occupancy
    _atom_site_disorder_assembly
    _atom_site_disorder_group
    Cu Cu1 0.84276(3) 0.55507(4) 0.62368(2) 0.03014(12) Uani d 1 . .
    Cu Cu2 0.750000 0.49500(6) 0.500000 0.03372(15) Uani d 1 . .
    O O1 0.79457(19) 0.6382(3) 0.55533(8) 0.0434(6) Uani d 1 . .
    O O2 0.75819(19) 0.6565(3) 0.67875(10) 0.0492(6) Uani d 1 . .
    H H2 0.701401 0.678302 0.675390 0.074 Uiso d 1 . .
    O O3 0.9595(2) 0.4666(3) 0.67533(11) 0.0571(7) Uani d 1 . .
    H H3A 0.991686 0.384510 0.679523 0.086 Uiso d 0.808(9) A 1
    H H3B 0.986816 0.387400 0.668063 0.086 Uiso d 0.192(9) A 2
    N N1 0.91464(19) 0.7483(3) 0.64151(10) 0.0336(6) Uani d 1 . .
    N N2 0.77343(19) 0.3725(3) 0.60337(9) 0.0316(5) Uani d 1 . .
    N N3 0.72982(19) 0.3495(3) 0.55213(9) 0.0323(6) Uani d 1 . .
    C C1 0.8348(3) 0.7810(4) 0.54973(13) 0.0494(10) Uani d 1 . .
    H H1A 0.790451 0.859727 0.553258 0.059 Uiso calc 1 . .
    H H1B 0.846751 0.789021 0.515481 0.059 Uiso calc 1 . .
    C C2 0.9267(3) 0.8016(4) 0.59024(13) 0.0460(8) Uani d 1 . .
    H H2A 0.976989 0.744829 0.580605 0.055 Uiso calc 1 . .
    H H2B 0.944604 0.907048 0.592508 0.055 Uiso calc 1 . .
    C C3 0.8581(3) 0.8578(4) 0.66391(15) 0.0480(9) Uani d 1 . .
    H H3C 0.809372 0.901971 0.636341 0.058 Uiso calc 1 . .
    H H3D 0.899332 0.938101 0.680996 0.058 Uiso calc 1 . .
    C C4 0.8128(3) 0.7830(5) 0.70191(16) 0.0561(10) Uani d 1 . .
    H H4A 0.861466 0.750289 0.731725 0.067 Uiso calc 1 . .
    H H4B 0.771818 0.854094 0.713755 0.067 Uiso calc 1 . .
    C C5 1.0076(3) 0.7209(5) 0.67819(16) 0.0555(10) Uani d 1 . .
    H H5BC 1.056188 0.726257 0.658782 0.067 Uiso calc 0.192(9) A 2
    H H5BD 1.019202 0.803170 0.702872 0.067 Uiso calc 0.192(9) A 2
    H H5AA 1.054166 0.790854 0.671037 0.067 Uiso calc 0.808(9) A 1
    H H5AB 1.001831 0.738938 0.713262 0.067 Uiso calc 0.808(9) A 1
    C C7 0.7491(2) 0.2588(4) 0.63086(12) 0.0363(7) Uani d 1 . .
    C C8 0.6888(3) 0.1623(4) 0.59740(14) 0.0406(8) Uani d 1 . .
    H H8 0.661023 0.074739 0.606027 0.049 Uiso calc 1 . .
    C C9 0.6785(2) 0.2229(4) 0.54863(13) 0.0365(7) Uani d 1 . .
    C C10 0.7851(3) 0.2510(5) 0.68850(13) 0.0552(10) Uani d 1 . .
    H H10A 0.848281 0.210080 0.696948 0.083 Uiso calc 1 . .
    H H10B 0.744002 0.187678 0.702649 0.083 Uiso calc 1 . .
    H H10C 0.786095 0.350270 0.702877 0.083 Uiso calc 1 . .
    C C11 0.6195(3) 0.1634(5) 0.49835(16) 0.0575(11) Uani d 1 . .
    H H11A 0.559290 0.214164 0.489894 0.086 Uiso calc 1 . .
    H H11B 0.609514 0.057368 0.501520 0.086 Uiso calc 1 . .
    H H11C 0.652047 0.180536 0.471421 0.086 Uiso calc 1 . .
    C C6 1.0402(3) 0.5685(5) 0.6742(3) 0.0616(16) Uani d 0.808(9) A 1
    H H6A 1.093912 0.546357 0.702993 0.074 Uiso calc 0.808(9) A 1
    H H6B 1.060015 0.555500 0.642187 0.074 Uiso calc 0.808(9) A 1
    C C6B 1.0213(14) 0.5817(9) 0.7073(4) 0.0616(16) Uani d 0.192(9) A 2
    H H6BA 1.004131 0.594819 0.740059 0.074 Uiso calc 0.192(9) A 2
    H H6BB 1.087428 0.550866 0.714297 0.074 Uiso calc 0.192(9) A 2
    Br Br1 1.05467(4) 0.16214(7) 0.65764(5) 0.0663(3) Uani d 0.922(3) B 1
    O O1W 1.0873(10) 0.3397(16) 0.5606(5) 0.070(3) Uiso d 0.25 C 1
    H H1WA 1.038994 0.394250 0.558614 0.106 Uiso d 0.25 C 1
    H H1WB 1.082024 0.278840 0.584344 0.106 Uiso d 0.25 C 1
    Br Br1X 1.0615(5) 0.1928(9) 0.6317(5) 0.0663(3) Uani d 0.078(3) B 2
    O O2W 1.0549(11) 0.4390(18) 0.5497(6) 0.082(4) Uiso d 0.25 D 2
    H H2WA 0.996778 0.470066 0.536178 0.123 Uiso d 0.25 D 2
    H H2WB 1.043988 0.373266 0.571568 0.123 Uiso d 0.25 D 2
    O O3W 0.9438(11) 0.5317(17) 0.5068(6) 0.081(4) Uiso d 0.25 E 3
    H H3WA 0.954628 0.626818 0.515273 0.122 Uiso d 0.25 E 3
    H H3WB 1.002938 0.507648 0.511103 0.122 Uiso d 0.25 E 3
loop_
    _atom_site_aniso_label
    _atom_site_aniso_U_11
    _atom_site_aniso_U_22
    _atom_site_aniso_U_33
    _atom_site_aniso_U_12
    _atom_site_aniso_U_13
    _atom_site_aniso_U_23
    Cu1 0.0351(2) 0.0281(2) 0.02443(19) -0.00146(15) 0.00192(15) 0.00083(14)
    Cu2 0.0532(4) 0.0248(3) 0.0211(2) 0.000 0.0048(2) 0.000
    O1 0.0705(17) 0.0284(12) 0.0251(10) -0.0126(12) -0.0006(11) 0.0021(9)
    O2 0.0461(15) 0.0502(16) 0.0552(15) -0.0009(12) 0.0198(12) -0.0090(12)
    O3 0.0548(16) 0.0369(14) 0.0650(17) 0.0088(12) -0.0140(14) -0.0003(13)
    N1 0.0327(14) 0.0316(14) 0.0333(13) -0.0008(11) 0.0017(11) -0.0030(11)
    N2 0.0372(14) 0.0304(13) 0.0255(12) -0.0024(11) 0.0043(10) 0.0038(10)
    N3 0.0405(15) 0.0288(13) 0.0249(12) -0.0033(11) 0.0027(11) 0.0005(10)
    C1 0.079(3) 0.0348(19) 0.0291(16) -0.0169(19) 0.0029(17) 0.0028(14)
    C2 0.056(2) 0.0382(19) 0.0451(19) -0.0124(17) 0.0148(17) 0.0001(16)
    C3 0.053(2) 0.041(2) 0.050(2) -0.0022(17) 0.0127(18) -0.0158(17)
    C4 0.058(2) 0.062(3) 0.051(2) 0.001(2) 0.0181(19) -0.019(2)
    C5 0.038(2) 0.056(2) 0.061(2) -0.0050(18) -0.0104(18) 0.007(2)
    C7 0.0411(18) 0.0321(17) 0.0385(17) 0.0058(14) 0.0150(14) 0.0088(14)
    C8 0.044(2) 0.0293(17) 0.052(2) -0.0003(14) 0.0186(16) 0.0068(15)
    C9 0.0369(17) 0.0279(16) 0.0434(18) -0.0016(14) 0.0069(14) -0.0009(14)
    C10 0.079(3) 0.051(2) 0.0374(19) 0.001(2) 0.0176(19) 0.0151(17)
    C11 0.058(3) 0.047(2) 0.060(2) -0.0145(19) 0.001(2) -0.0107(19)
    C6 0.042(3) 0.054(3) 0.078(4) 0.004(2) -0.007(3) -0.014(3)
    C6B 0.042(3) 0.054(3) 0.078(4) 0.004(2) -0.007(3) -0.014(3)
    Br1 0.0543(3) 0.0459(3) 0.0959(6) -0.0023(2) 0.0127(3) -0.0174(3)
    Br1X 0.0543(3) 0.0459(3) 0.0959(6) -0.0023(2) 0.0127(3) -0.0174(3)
_geom_special_details
;
 All esds (except the esd in the dihedral angle between two l.s. planes)
 are estimated using the full covariance matrix.  The cell esds are taken
 into account individually in the estimation of esds in distances, angles
 and torsion angles; correlations between esds in cell parameters are only
 used when they are defined by crystal symmetry.  An approximate (isotropic)
 treatment of cell esds is used for estimating esds involving l.s. planes.
;
loop_
    _geom_bond_atom_site_label_1
    _geom_bond_atom_site_label_2
    _geom_bond_site_symmetry_2
    _geom_bond_distance
    _geom_bond_publ_flag
    Cu1 O1 . 1.930(2) ?
    Cu1 O2 . 2.308(2) ?
    Cu1 O3 . 2.060(3) ?
    Cu1 N1 . 2.005(3) ?
    Cu1 N2 . 1.916(3) ?
    Cu2 O1 . 1.935(2) ?
    Cu2 O1 2_656 1.935(2) ?
    Cu2 N3 . 1.969(2) ?
    Cu2 N3 2_656 1.969(2) ?
    O1 C1 . 1.420(4) ?
    O2 H2 . 0.8291 ?
    O2 C4 . 1.426(5) ?
    O3 H3A . 0.8581 ?
    O3 H3B . 0.8520 ?
    O3 C6 . 1.485(5) ?
    O3 C6B . 1.485(6) ?
    N1 C2 . 1.493(4) ?
    N1 C3 . 1.486(4) ?
    N1 C5 . 1.480(4) ?
    N2 N3 . 1.372(3) ?
    N2 C7 . 1.343(4) ?
    N3 C9 . 1.340(4) ?
    C1 H1A . 0.9700 ?
    C1 H1B . 0.9700 ?
    C1 C2 . 1.508(5) ?
    C2 H2A . 0.9700 ?
    C2 H2B . 0.9700 ?
    C3 H3C . 0.9700 ?
    C3 H3D . 0.9700 ?
    C3 C4 . 1.489(6) ?
    C4 H4A . 0.9700 ?
    C4 H4B . 0.9700 ?
    C5 H5BC . 0.9700 ?
    C5 H5BD . 0.9700 ?
    C5 H5AA . 0.9700 ?
    C5 H5AB . 0.9700 ?
    C5 C6 . 1.447(6) ?
    C5 C6B . 1.447(6) ?
    C7 C8 . 1.384(5) ?
    C7 C10 . 1.497(5) ?
    C8 H8 . 0.9300 ?
    C8 C9 . 1.379(5) ?
    C9 C11 . 1.499(5) ?
    C10 H10A . 0.9600 ?
    C10 H10B . 0.9600 ?
    C10 H10C . 0.9600 ?
    C11 H11A . 0.9600 ?
    C11 H11B . 0.9600 ?
    C11 H11C . 0.9600 ?
    C6 H6A . 0.9700 ?
    C6 H6B . 0.9700 ?
    C6B H6BA . 0.9700 ?
    C6B H6BB . 0.9700 ?
    O1W H1WA . 0.8426 ?
    O1W H1WB . 0.8490 ?
    O2W H2WA . 0.8768 ?
    O2W H2WB . 0.8660 ?
    O3W H3WA . 0.8786 ?
    O3W H3WB . 0.8643 ?
    O3W H3WB 5_766 1.06(3) ?
loop_
    _geom_angle_atom_site_label_1
    _geom_angle_atom_site_label_2
    _geom_angle_atom_site_label_3
    _geom_angle_site_symmetry_1
    _geom_angle_site_symmetry_3
    _geom_angle
    _geom_angle_publ_flag
    O1 Cu1 O2 . . 108.77(11) ?
    O1 Cu1 O3 . . 145.70(12) ?
    O1 Cu1 N1 . . 86.79(10) ?
    O3 Cu1 O2 . . 101.67(11) ?
    N1 Cu1 O2 . . 80.85(10) ?
    N1 Cu1 O3 . . 82.72(11) ?
    N2 Cu1 O1 . . 90.73(10) ?
    N2 Cu1 O2 . . 100.76(10) ?
    N2 Cu1 O3 . . 98.91(11) ?
    N2 Cu1 N1 . . 177.38(10) ?
    O1 Cu2 O1 . 2_656 97.76(13) ?
    O1 Cu2 N3 . . 88.57(10) ?
    O1 Cu2 N3 . 2_656 152.70(11) ?
    O1 Cu2 N3 2_656 2_656 88.57(10) ?
    O1 Cu2 N3 2_656 . 152.70(11) ?
    N3 Cu2 N3 . 2_656 97.91(15) ?
    Cu1 O1 Cu2 . . 116.31(11) ?
    C1 O1 Cu1 . . 112.13(19) ?
    C1 O1 Cu2 . . 125.31(19) ?
    Cu1 O2 H2 . . 133.5 ?
    C4 O2 Cu1 . . 104.9(2) ?
    C4 O2 H2 . . 107.1 ?
    Cu1 O3 H3A . . 138.1 ?
    Cu1 O3 H3B . . 121.0 ?
    C6 O3 Cu1 . . 106.1(3) ?
    C6 O3 H3A . . 96.6 ?
    C6B O3 Cu1 . . 113.8(5) ?
    C6B O3 H3B . . 116.7 ?
    C2 N1 Cu1 . . 102.98(19) ?
    C3 N1 Cu1 . . 110.5(2) ?
    C3 N1 C2 . . 110.9(3) ?
    C5 N1 Cu1 . . 110.7(2) ?
    C5 N1 C2 . . 111.4(3) ?
    C5 N1 C3 . . 110.2(3) ?
    N3 N2 Cu1 . . 119.36(19) ?
    C7 N2 Cu1 . . 132.2(2) ?
    C7 N2 N3 . . 108.1(3) ?
    N2 N3 Cu2 . . 119.40(19) ?
    C9 N3 Cu2 . . 132.6(2) ?
    C9 N3 N2 . . 108.0(2) ?
    O1 C1 H1A . . 109.6 ?
    O1 C1 H1B . . 109.6 ?
    O1 C1 C2 . . 110.3(3) ?
    H1A C1 H1B . . 108.1 ?
    C2 C1 H1A . . 109.6 ?
    C2 C1 H1B . . 109.6 ?
    N1 C2 C1 . . 109.6(3) ?
    N1 C2 H2A . . 109.7 ?
    N1 C2 H2B . . 109.7 ?
    C1 C2 H2A . . 109.7 ?
    C1 C2 H2B . . 109.7 ?
    H2A C2 H2B . . 108.2 ?
    N1 C3 H3C . . 109.5 ?
    N1 C3 H3D . . 109.5 ?
    N1 C3 C4 . . 110.9(3) ?
    H3C C3 H3D . . 108.0 ?
    C4 C3 H3C . . 109.5 ?
    C4 C3 H3D . . 109.5 ?
    O2 C4 C3 . . 110.4(3) ?
    O2 C4 H4A . . 109.6 ?
    O2 C4 H4B . . 109.6 ?
    C3 C4 H4A . . 109.6 ?
    C3 C4 H4B . . 109.6 ?
    H4A C4 H4B . . 108.1 ?
    N1 C5 H5BC . . 107.7 ?
    N1 C5 H5BD . . 107.7 ?
    N1 C5 H5AA . . 109.3 ?
    N1 C5 H5AB . . 109.3 ?
    H5BC C5 H5BD . . 107.1 ?
    H5AA C5 H5AB . . 108.0 ?
    C6 C5 N1 . . 111.6(4) ?
    C6 C5 H5AA . . 109.3 ?
    C6 C5 H5AB . . 109.3 ?
    C6B C5 N1 . . 118.6(6) ?
    C6B C5 H5BC . . 107.7 ?
    C6B C5 H5BD . . 107.7 ?
    N2 C7 C8 . . 108.9(3) ?
    N2 C7 C10 . . 121.4(3) ?
    C8 C7 C10 . . 129.7(3) ?
    C7 C8 H8 . . 127.1 ?
    C9 C8 C7 . . 105.7(3) ?
    C9 C8 H8 . . 127.1 ?
    N3 C9 C8 . . 109.3(3) ?
    N3 C9 C11 . . 123.0(3) ?
    C8 C9 C11 . . 127.7(3) ?
    C7 C10 H10A . . 109.5 ?
    C7 C10 H10B . . 109.5 ?
    C7 C10 H10C . . 109.5 ?
    H10A C10 H10B . . 109.5 ?
    H10A C10 H10C . . 109.5 ?
    H10B C10 H10C . . 109.5 ?
    C9 C11 H11A . . 109.5 ?
    C9 C11 H11B . . 109.5 ?
    C9 C11 H11C . . 109.5 ?
    H11A C11 H11B . . 109.5 ?
    H11A C11 H11C . . 109.5 ?
    H11B C11 H11C . . 109.5 ?
    O3 C6 H6A . . 110.3 ?
    O3 C6 H6B . . 110.3 ?
    C5 C6 O3 . . 107.2(4) ?
    C5 C6 H6A . . 110.3 ?
    C5 C6 H6B . . 110.3 ?
    H6A C6 H6B . . 108.5 ?
    O3 C6B H6BA . . 110.3 ?
    O3 C6B H6BB . . 110.3 ?
    C5 C6B O3 . . 107.3(4) ?
    C5 C6B H6BA . . 110.3 ?
    C5 C6B H6BB . . 110.3 ?
    H6BA C6B H6BB . . 108.5 ?
    H1WA O1W H1WB . . 101.0 ?
    H2WA O2W H2WB . . 100.0 ?
    H3WA O3W H3WB . . 95.4 ?
loop_
    _geom_torsion_atom_site_label_1
    _geom_torsion_atom_site_label_2
    _geom_torsion_atom_site_label_3
    _geom_torsion_atom_site_label_4
    _geom_torsion_site_symmetry_1
    _geom_torsion_site_symmetry_2
    _geom_torsion_site_symmetry_3
    _geom_torsion_site_symmetry_4
    _geom_torsion
    _geom_torsion_publ_flag
    Cu1 O1 C1 C2 . . . . 20.5(4) ?
    Cu1 O2 C4 C3 . . . . 35.7(4) ?
    Cu1 O3 C6 C5 . . . . 47.4(5) ?
    Cu1 O3 C6B C5 . . . . -25.7(17) ?
    Cu1 N1 C2 C1 . . . . 43.4(3) ?
    Cu1 N1 C3 C4 . . . . 43.4(4) ?
    Cu1 N1 C5 C6 . . . . 25.0(5) ?
    Cu1 N1 C5 C6B . . . . -18.7(10) ?
    Cu1 N2 N3 Cu2 . . . . 6.0(3) ?
    Cu1 N2 N3 C9 . . . . -173.7(2) ?
    Cu1 N2 C7 C8 . . . . 172.7(2) ?
    Cu1 N2 C7 C10 . . . . -6.6(5) ?
    Cu2 O1 C1 C2 . . . . -130.5(3) ?
    Cu2 N3 C9 C8 . . . . 180.0(2) ?
    Cu2 N3 C9 C11 . . . . -0.7(5) ?
    O1 C1 C2 N1 . . . . -43.7(4) ?
    N1 C3 C4 O2 . . . . -54.2(4) ?
    N1 C5 C6 O3 . . . . -48.3(6) ?
    N1 C5 C6B O3 . . . . 29.0(18) ?
    N2 N3 C9 C8 . . . . -0.4(4) ?
    N2 N3 C9 C11 . . . . 178.9(3) ?
    N2 C7 C8 C9 . . . . 0.3(4) ?
    N3 N2 C7 C8 . . . . -0.5(4) ?
    N3 N2 C7 C10 . . . . -179.8(3) ?
    C2 N1 C3 C4 . . . . 156.9(3) ?
    C2 N1 C5 C6 . . . . -88.9(4) ?
    C2 N1 C5 C6B . . . . -132.6(10) ?
    C3 N1 C2 C1 . . . . -74.8(4) ?
    C3 N1 C5 C6 . . . . 147.6(4) ?
    C3 N1 C5 C6B . . . . 103.8(10) ?
    C5 N1 C2 C1 . . . . 162.0(3) ?
    C5 N1 C3 C4 . . . . -79.3(4) ?
    C7 N2 N3 Cu2 . . . . -179.7(2) ?
    C7 N2 N3 C9 . . . . 0.6(3) ?
    C7 C8 C9 N3 . . . . 0.0(4) ?
    C7 C8 C9 C11 . . . . -179.2(4) ?
    C10 C7 C8 C9 . . . . 179.5(4) ?
loop_
    _geom_hbond_atom_site_label_D
    _geom_hbond_atom_site_label_H
    _geom_hbond_atom_site_label_A
    _geom_hbond_site_symmetry_A
    _geom_hbond_distance_DH
    _geom_hbond_distance_HA
    _geom_hbond_distance_DA
    _geom_hbond_angle_DHA
    _geom_hbond_publ_flag
    O2 H2 Br1 6_565 0.83 2.50 3.288(3) 158.2 yes
    O3 H3B Br1X . 0.85 2.37 3.207(8) 168.3 yes
_shelx_space_group_comment
;
The symmetry employed for this shelxl refinement is uniquely defined
by the following loop, which should always be used as a source of
symmetry information in preference to the above space-group names.
They are only intended as comments.
;
_shelx_estimated_absorpt_T_min     0.409
_shelx_estimated_absorpt_T_max     0.561
_shelx_hkl_file
;
   0   0  -2 30363.8 480.296   3
   0   0   4 802539. 2486.42   2
   0   0   4 810726. 3509.66   3
   0   0  -6 983899. 4702.18   3
   0   0   6 999999. 4761.52   3
   0   0  -8 10271.7 384.599   1
   0   0  -8 10897.8 584.854   3
   0   0   8 9598.31 556.574   3
   0   0   8 10072.7 411.318   2
   0   0  -8 10157.1 397.104   2
   0   0 -10 7604.84 360.921   1
   0   0  10 6453.94 359.100   2
   0   0  10 7008.95 520.992   3
   0   0 -10 6338.42 503.299   3
   0   0 -10 7087.59 361.444   2
   0   0  10 6905.05 584.875   4
   0   0 -12 1945.05 213.825   1
   0   0 -12 2093.47 341.721   3
   0   0 -12 1899.10 217.346   2
   0   0  12 1804.91 304.100   3
   0   0  12 2195.11 246.878   2
   0   0  12 2098.04 360.247   4
   0   0  14 1855.23 250.290   2
   0   0 -14 2023.67 366.133   3
   0   0  14 2236.83 408.656   4
   0   0 -16 188397. 3405.42   3
   0   0  16 179058. 2371.35   2
   0   0  16 188044. 3693.56   4
   0   0  18 151913. 2287.83   2
   0   0 -18 160717. 3366.63   3
   0   0  18 152808. 3510.93   4
   0   0 -20 7135.38 754.917   3
   0   0  20 7910.46 559.120   2
   0   0  20 7656.20 795.290   4
   0   0 -22 25475.7 1498.85   3
   0   0  22 22198.6 1470.53   4
   0   0 -24 71552.5 2627.77   3
   0   0  24 72811.6 2718.83   4
   0   0 -26 3074.23 635.184   3
   0   0  26 2864.47 554.633   4
   0   0  28 12332.5 1177.70   4
   0   0 -28 13512.2 1262.39   3
   0   0 -30 95.1583 401.681   3
   0   0  30 109.382 280.656   4
   0   0 -32 18239.2 1592.04   3
   0   0  32 18986.4 1600.26   4
   0   0  34 3376.17 694.307   4
   0  -1   1 394457. 2348.49   2
   0   1  -1 422747. 2417.03   2
   0  -1   3 2389.48 203.599   2
   0   1  -3 2518.70 195.725   2
   0   1  -5 802.395 125.085   2
   0  -1   5 1448.12 173.236   2
   0   1   5 671.662 124.986   3
   0  -1   5 1240.12 142.039   4
   0   1   7 39842.3 1041.67   3
   0  -1   7 38947.3 934.802   2
   0   1  -7 39601.2 890.337   2
   0  -1  -7 38771.9 1042.48   3
   0  -1   7 39106.9 987.450   4
   0   1   9 158413. 1644.63   1
   0   1   9 158827. 1517.73   2
   0   1  -9 160477. 1947.81   2
   0  -1   9 156938. 2020.74   2
   0   1   9 157837. 2343.63   3
   0   1  -9 163390. 2310.26   3
   0  -1   9 155804. 2289.82   4
   0  -1  -9 163888. 2404.47   3
   0   1  11 786.879 124.865   1
   0  -1  11 594.099 148.144   2
   0   1  11 1065.39 146.871   2
   0   1 -11 1372.69 207.345   2
   0   1 -11 790.151 192.488   3
   0   1  11 1215.39 258.347   3
   0  -1 -11 886.286 213.961   3
   0   1  11 1051.27 272.375   4
   0  -1  11 825.876 185.956   4
   0   1  13 89429.1 1446.19   1
   0  -1  13 87614.0 1728.70   2
   0   1 -13 90041.2 1637.07   2
   0   1 -13 89104.9 2086.29   3
   0   1  13 87313.3 1350.47   2
   0  -1  13 89404.3 2132.26   4
   0  -1 -13 88299.8 2130.14   3
   0   1  13 85987.6 2459.57   4
   0   1 -15 138897. 1999.76   1
   0   1 -15 142931. 2848.89   3
   0  -1  15 139032. 2304.54   2
   0   1  15 143548. 1844.59   2
   0   1 -15 146188. 2202.54   2
   0  -1  15 145024. 2895.20   4
   0   1  15 142448. 3347.48   4
   0  -1 -15 142876. 2915.37   3
   0   1 -17 254040. 2855.49   1
   0   1  17 260755. 2669.60   2
   0   1 -17 250174. 3012.07   2
   0  -1  17 272637. 3390.60   2
   0   1 -17 274875. 4174.01   3
   0   1  17 267719. 4779.97   4
   0  -1 -17 245823. 4132.93   3
   0  -1  17 268604. 4180.00   4
   0  -1  19 2840.93 368.439   2
   0   1 -19 2945.10 359.914   2
   0   1 -19 2873.51 317.318   1
   0   1 -19 3182.43 479.153   3
   0  -1 -19 2855.97 510.569   3
   0   1  19 2960.50 301.021   2
   0  -1  19 2977.55 440.506   4
   0   1  19 3196.59 566.399   4
   0   1 -21 593.146 157.645   1
   0   1 -21 917.892 224.562   2
   0  -1 -21 836.649 258.132   3
   0   1 -21 831.819 297.500   3
   0   1  21 565.842 255.273   4
   0  -1  21 1060.95 367.501   4
   0   1 -23 51062.1 2165.14   3
   0  -1  23 52861.5 2151.64   4
   0   1  23 52454.8 2354.05   4
   0  -1 -23 50201.6 2187.94   3
   0   1 -25 19219.3 1421.59   3
   0  -1  25 17955.6 1315.16   4
   0   1  25 18940.9 1471.31   4
   0  -1 -25 16451.9 1332.04   3
   0   1 -27 305.210 314.838   3
   0  -1 -27 91.7905 343.358   3
   0  -1  27-301.077 273.571   4
   0   1  27 430.103 306.775   4
   0   1 -29 165.851 401.315   3
   0   1  29 126.967 348.125   4
   0  -1  29-27.4394 270.497   4
   0   1 -31 4963.42 884.226   3
   0   1  31 5063.49 850.070   4
   0  -1  31 4934.06 803.605   4
   0   1  33 15790.8 1532.56   4
   0   2   0 117562. 1751.42   2
   0   2  -2 72682.9 1422.71   2
   0  -2   4 30396.2 967.342   2
   0   2  -4 28588.3 898.950   2
   0   2  -6 1232.91 199.710   2
   0  -2   6 1147.49 218.756   2
   0   2  -8 344969. 3302.84   2
   0  -2   8 363226. 3658.76   2
   0  -2   8 348669. 2384.56   4
   0   2   8 356894. 3564.63   3
   0   2 -10 165623. 2368.06   2
   0   2  10 158136. 2604.88   3
   0  -2  10 166054. 2585.28   2
   0   2  10 154676. 3244.79   4
   0  -2  10 161221. 2023.84   4
   0   2 -12 543.409 152.012   2
   0  -2  12 1299.69 267.908   2
   0   2  12 875.004 277.864   4
   0  -2  12 723.936 165.650   4
   0   2  14 1631.33 225.072   1
   0  -2  14 2107.21 323.486   2
   0   2 -14 2142.39 277.889   2
   0   2  14 2007.28 219.602   2
   0   2 -14 2114.63 337.702   3
   0  -2  14 2069.51 285.322   4
   0   2  14 2015.90 408.742   4
   0   2  16 132578. 2036.32   1
   0  -2  16 135459. 2677.79   2
   0   2 -16 130592. 2829.60   3
   0   2 -16 136158. 2423.78   2
   0   2  16 137811. 1842.30   2
   0   2  16 136436. 3552.21   4
   0  -2  16 137546. 2623.06   4
   0   2  18 31400.0 1050.18   1
   0   2 -18 31081.3 1475.95   3
   0   2 -18 32295.3 1235.61   2
   0   2  18 31992.2 942.650   2
   0  -2  18 34194.4 1410.84   4
   0   2  18 34121.9 1823.33   4
   0   2 -20 27078.0 1082.65   1
   0   2 -20 28142.8 1504.83   3
   0   2 -20 28376.6 1201.21   2
   0  -2  20 30649.5 1427.28   4
   0   2  20 30934.3 1817.19   4
   0   2 -22 307.948 177.959   2
   0   2 -22 381.630 185.605   1
   0   2 -22 483.377 296.874   3
   0  -2  22 220.547 196.439   4
   0   2  22-58.6090 312.331   4
   0   2 -24 46686.5 1454.38   1
   0   2 -24 46105.7 2138.83   3
   0   2 -24 47278.7 1634.92   2
   0  -2  24 50526.3 2014.89   4
   0   2  24 51455.3 2474.67   4
   0   2 -26 12254.2 849.698   2
   0   2 -26 11960.5 1144.67   3
   0  -2  26 12231.8 1034.35   4
   0   2  26 11708.9 1214.29   4
   0   2 -28 829.323 417.176   3
   0  -2  28 702.616 393.171   4
   0   2  28 364.302 368.999   4
   0   2 -30 3810.81 836.634   3
   0   2  30 3158.00 726.577   4
   0   2 -32 16051.7 1523.31   3
   0   2  32 15420.9 1558.03   4
   0   3  -1 448019. 4244.27   2
   0   3  -1 467328. 3214.35   4
   0   3  -3 137338. 2380.12   2
   0  -3   5 65154.1 1723.35   2
   0   3  -5 60296.3 1583.01   2
   0   3  -7 496933. 4582.49   2
   0   3   7 489392. 5566.39   4
   0  -3   9 42420.0 1492.18   2
   0   3  -9 40411.6 1354.98   2
   0  -3   9 40983.6 577.560   4
   0   3   9 42011.4 1755.58   4
   0  -3  11 27603.1 1265.23   2
   0   3 -11 26946.8 1117.55   2
   0  -3  11 26726.8 655.918   4
   0   3  11 26420.6 1457.56   4
   0   3 -13 99663.5 2188.63   2
   0  -3  13 101786. 1590.03   4
   0   3 -15 8976.37 691.045   2
   0   3  15 9530.77 1010.90   4
   0  -3  15 8558.96 539.147   4
   0   3 -17 7637.74 651.328   2
   0   3  17 8215.82 988.159   4
   0  -3  17 8282.54 593.628   4
   0   3  19 19907.9 918.472   1
   0   3 -19 20417.0 1108.66   2
   0   3 -19 20847.4 1272.63   3
   0   3  19 22105.9 1572.67   4
   0  -3  19 20855.7 1005.10   4
   0   3 -21 686.728 260.154   2
   0   3 -21 404.797 282.388   3
   0   3  21 636.503 399.422   4
   0  -3  21 442.220 243.758   4
   0   3 -23 15903.2 1257.88   3
   0   3 -23 17036.0 1045.85   2
   0   3  23 17160.9 1471.28   4
   0  -3  23 17724.4 1081.43   4
   0   3 -25 54802.9 1737.60   1
   0   3 -25 56299.4 2446.96   3
   0   3 -25 58448.9 1980.46   2
   0   3  25 57657.6 2810.51   4
   0  -3  25 59825.8 2063.47   4
   0   3 -27 1057.67 359.072   2
   0   3 -27 946.090 348.927   3
   0   3  27 1724.93 536.058   4
   0   3 -29-254.717 378.995   3
   0   3  29-185.532 316.882   4
   0   3 -31 13474.5 1399.50   3
   0   3  31 11374.0 1334.12   4
   0   4   0 2589.36 393.203   2
   0   4   0 2069.93 276.752   4
   0   4  -2 14403.5 891.560   2
   0   4   2 13028.7 814.002   2
   0   4   2 14942.9 821.204   4
   0   4  -2 13009.3 541.172   4
   0   4  -4 47467.5 1594.37   2
   0   4   4 50409.4 1682.19   4
   0   4  -4 51155.8 639.488   4
   0   4  -6 16977.0 973.948   2
   0   4   6 17551.6 1074.69   4
   0   4  -8 93303.6 2281.56   2
   0   4  -8 90300.4 885.478   5
   0   4   8 90865.6 2614.95   4
   0   4 -10 63007.6 1918.97   2
   0   4 -10 63848.4 1004.14   5
   0   4  10 64794.4 2349.80   4
   0   4 -12 10790.2 833.203   2
   0   4 -12 10848.1 496.991   5
   0   4  12 11514.9 1028.80   4
   0   4 -14 28299.7 1332.85   2
   0   4 -14 26352.9 902.060   5
   0   4  14 27834.0 1660.81   4
   0  -4  14 26413.7 611.971   4
   0   4 -16 73159.0 2176.88   2
   0   4  16 76785.9 2917.58   4
   0  -4  16 78309.7 1319.55   4
   0   4 -18 4401.11 555.746   2
   0   4  18 4781.47 746.071   4
   0  -4  18 4801.16 396.257   4
   0   4 -20-205.075 225.437   2
   0  -4  20-6.94321 123.524   4
   0   4 -22 25590.1 1582.02   3
   0   4 -22 25146.9 1370.17   2
   0   4  22 25426.2 1819.30   4
   0   4 -24 11964.1 979.186   2
   0   4 -24 11050.4 1105.59   3
   0   4  24 12383.8 1365.82   4
   0   4 -26 6584.53 723.508   2
   0   4 -26 6081.30 873.874   3
   0   4  26 5745.91 968.434   4
   0   4 -28 4017.63 765.497   3
   0   4  28 5163.31 944.776   4
   0   4 -30 381.391 363.544   3
   0   4  30 509.843 430.186   4
   0   5   1 8860.71 756.654   2
   0   5  -1 8221.22 760.824   2
   0   5  -1 8618.56 546.901   4
   0   5   1 8489.19 632.764   4
   0   5   3 45637.1 1716.23   2
   0   5   3 49638.8 1708.24   4
   0   5  -5 64492.1 2082.30   2
   0   5   5 71567.8 2187.52   4
   0   5  -7 15571.8 1052.14   2
   0   5   7 15966.3 1088.40   4
   0   5  -9 16832.9 1101.09   2
   0   5   9 17032.9 1230.85   4
   0   5 -11 48603.6 1862.08   2
   0   5 -11 47549.5 743.171   5
   0   5  11 49999.8 2181.03   4
   0   5 -13 13813.4 1031.76   2
   0   5 -13 14231.5 535.221   5
   0   5  13 14984.6 1218.66   4
   0   5 -15 7655.16 775.448   2
   0   5 -15 8103.30 465.245   5
   0   5  15 9232.04 998.697   4
   0   5 -17 17196.4 1180.99   2
   0   5  17 17144.5 1455.84   4
   0   5 -19 394.237 250.632   2
   0   5  19 814.490 448.489   4
   0   5 -21 1851.24 431.738   2
   0   5  21 1631.33 566.252   4
   0   5 -23 5628.71 729.785   2
   0   5 -23 6736.52 894.588   3
   0   5  23 7715.17 1062.99   4
   0   5 -25 1504.18 396.167   2
   0   5 -25 2136.20 575.861   3
   0   5  25 1884.80 551.669   4
   0   5 -27 6395.99 811.705   2
   0   5 -27 7076.20 1004.11   3
   0   5  27 6969.18 1125.66   4
   0   5 -29 7187.23 1092.77   3
   0   5  29 5832.14 1041.54   4
   0   6   0 81599.9 2544.96   2
   0   6   0 77073.8 1838.23   4
   0   6   2 11649.7 966.355   2
   0   6  -2 13944.4 1056.23   2
   0   6  -2 10168.7 574.571   4
   0   6   2 12732.6 854.272   4
   0   6   4 15299.3 1078.74   2
   0   6  -4 15719.0 1120.35   2
   0   6  -4 14758.2 499.277   4
   0   6   4 17087.6 1044.25   4
   0   6   6 84159.3 2500.53   2
   0   6  -6 90468.3 2694.85   2
   0   6   6 92847.7 2699.60   4
   0   6   8 2052.18 363.899   2
   0   6  -8 2320.65 507.675   2
   0   6   8 2244.67 454.065   4
   0   6 -10 173.474 241.009   2
   0   6  10 1462.09 376.502   4
   0   6 -12 166734. 3823.95   2
   0   6  12 166410. 4192.58   4
   0   6 -14 14341.4 1142.03   2
   0   6  14 14424.1 1306.53   4
   0   6 -16 11048.0 1029.81   2
   0   6  16 12581.4 1210.08   4
   0   6 -18 34799.1 1806.86   2
   0   6  18 35997.6 2163.89   4
   0   6 -20 45197.9 2103.03   2
   0   6  20 48122.5 2600.19   4
   0   6 -22 771.428 294.258   2
   0   6  22 927.690 557.908   4
   0   6 -24 643.176 312.443   2
   0   6  24 155.138 365.293   4
   0   6 -26 2396.24 563.403   2
   0   6 -26 2861.06 669.243   3
   0   6  26 2480.05 705.696   4
   0   6 -28 3179.01 635.564   2
   0   7  -1 1497.27 437.861   2
   0   7   1 1280.52 406.106   2
   0  -7   1 1335.93 125.149   5
   0  -7   1 1270.54 118.563   5
   0   7  -1 1167.33 245.316   4
   0   7   1 1310.34 304.060   4
   0   7   3 150028. 3742.37   2
   0   7  -3 151031. 3748.28   2
   0   7  -3 153322. 2039.58   4
   0   7   5 21156.6 1374.02   2
   0   7  -5 19413.9 1347.47   2
   0   7   5 20954.9 1256.52   4
   0   7  -5 19097.8 456.701   4
   0   7   7 32715.5 1691.95   2
   0   7  -7 33638.4 1811.23   2
   0   7   7 32747.3 1679.77   4
   0   7  -9 972.666 394.094   2
   0   7   9 1143.07 330.833   2
   0   7   9 762.233 295.242   4
   0   7  11 11507.8 984.450   2
   0   7 -11 9951.01 1029.33   2
   0   7  11 9492.30 1029.29   4
   0   7  13 1793.83 462.691   2
   0   7 -13 2782.24 572.912   2
   0   7  13 2226.14 606.567   4
   0   7 -15 6525.62 863.598   2
   0   7  15 5463.07 687.580   2
   0   7  15 6562.60 902.094   4
   0   7 -17 802.754 459.007   2
   0   7  17 821.342 326.281   2
   0   7  17 960.551 472.135   4
   0   7 -19 17688.0 1415.32   2
   0   7  19 17463.8 1607.06   4
   0   7 -21 41669.7 2195.36   2
   0   7  21 41310.6 2547.55   4
   0   7 -23-468.431 331.837   2
   0   7  23-20.9488 383.726   4
   0   7 -25 3393.44 644.605   2
   0   7  25 2934.92 796.666   4
   0   7 -27 3455.93 672.617   2
   0   8   0 2908.01 536.840   2
   0   8   0 3077.20 391.708   4
   0   8  -2 11438.2 1129.29   2
   0   8   2 11749.6 1132.88   2
   0   8   2 11553.7 825.414   4
   0   8  -2 11290.0 631.674   4
   0   8   4 64740.4 2580.58   2
   0   8  -4 60732.2 2577.89   2
   0   8   4 66099.8 2203.80   4
   0   8   6 3366.62 594.298   2
   0   8  -6 4002.58 692.808   2
   0   8   6 4213.83 625.446   4
   0   8   8 9092.25 969.778   2
   0   8  -8 8853.76 1019.30   2
   0   8   8 9863.68 947.204   4
   0   8 -10 4304.13 745.335   2
   0   8  10 3716.79 653.404   2
   0   8  10 3716.66 641.240   4
   0   8  12 27854.1 1646.48   2
   0   8 -12 27656.1 1820.87   2
   0   8  12 25772.5 1717.01   4
   0   8 -14 3466.07 688.788   2
   0   8  14 1564.10 434.209   2
   0   8  14 3091.12 605.086   4
   0   8  16-10.4562 335.547   2
   0   8 -16-363.017 295.553   2
   0   8  16-326.425 381.718   4
   0   8 -18 4862.52 861.251   2
   0   8  18 4056.46 768.009   4
   0   8 -20 22828.3 1691.91   2
   0   8  20 23485.3 1892.29   4
   0   8 -22 5099.70 848.206   2
   0   8  22 6939.96 1105.08   4
   0   8 -24 1019.25 352.724   2
   0   8 -26-402.718 437.957   2
   0   9  -1 629.489 390.203   2
   0   9   1 52.1173 282.613   2
   0   9   1 452.915 181.737   4
   0   9  -3 2749.45 676.012   2
   0   9   3 1489.29 401.786   2
   0   9   3 2287.34 436.421   4
   0   9  -5 23128.7 1701.53   2
   0   9   5 23670.9 1665.29   2
   0   9   5 23717.3 1379.35   4
   0   9   7 13257.3 1239.14   2
   0   9  -7 10735.4 1216.00   2
   0   9   7 10719.4 1007.32   4
   0   9   9 2149.47 523.018   2
   0   9  -9 1776.90 519.009   2
   0   9   9 2025.97 505.019   4
   0   9 -11 27924.4 1911.54   2
   0   9  11 27488.3 1746.62   2
   0   9  11 28892.3 1820.82   4
   0   9  13 54802.5 2511.01   2
   0   9 -13 58071.9 2800.08   2
   0   9  13 61667.6 2751.10   4
   0   9  15 2718.62 566.208   2
   0   9 -15 2396.38 622.146   2
   0   9  15 2744.45 642.716   4
   0   9 -17 5132.11 839.663   2
   0   9  17 4481.75 852.850   4
   0   9 -19 15444.8 1480.44   2
   0   9  19 14471.5 1539.07   4
   0   9 -21 9948.54 1239.92   2
   0  10   0 39444.4 2319.18   2
   0  10  -2 6451.08 914.328   2
   0  10   2 6150.05 923.488   2
   0  10  -4 46541.9 2546.90   2
   0  10   4 49575.7 2554.54   2
   0  10   6 872.744 326.801   2
   0  10  -6 948.000 393.083   2
   0  10   6 681.630 357.418   4
   0  10  -8-22.4558 340.215   2
   0  10   8 161.401 293.452   2
   0  10   8-60.6426 262.105   4
   0  10 -10 10197.4 1260.63   2
   0  10  10 9625.53 1116.23   2
   0  10  10 9717.93 1023.27   4
   0  10  12 8441.04 1103.49   2
   0  10 -12 8200.28 1138.65   2
   0  10  12 8745.64 1035.55   4
   0  10  14 4488.91 805.378   2
   0  10 -14 4328.57 887.472   2
   0  10  14 4010.31 779.481   4
   0  10  16 266.493 344.888   4
   0  10  18-276.094 421.682   4
   0  11   1 1331.97 458.409   2
   0  11  -1 1144.49 497.310   2
   0  11   3 12988.3 1397.61   2
   0  11  -3 14259.5 1485.31   2
   0  11   5 14967.1 1533.34   2
   0  11  -5 13122.1 1455.87   2
   0  11   7 81.9360 294.265   2
   0  11   9-3.09266 333.823   2
   0  11  11 7212.32 1017.41   2
   0  11  13 5124.50 819.445   2
   0  11  15-166.093 297.079   4
  -1   0  35-187.151 375.591   4
   1   0 -33-262.825 461.789   3
  -1   0  33 1251.34 567.457   4
   1   0 -31 437.935 493.098   3
  -1   0  31 109.944 273.795   4
   1   0 -29 202.867 373.410   3
  -1   0  29-133.446 307.789   4
   1   0 -27-278.340 279.409   3
  -1   0  27 558.122 417.051   4
   1   0 -25-312.075 285.996   3
  -1   0  25 27.1021 230.714   4
   1   0 -23 99.2108 234.473   3
  -1   0  23 448.971 345.963   4
   1   0 -21-272.728 256.894   3
  -1   0  21-9.89171 215.837   4
  -1   0  19 28.0681 84.5962   2
   1   0 -19-264.109 255.604   3
  -1   0  19 131.810 181.021   4
  -1   0  17 141.944 75.7473   2
   1   0 -17-179.613 285.218   3
  -1   0  17-61.1636 181.258   4
  -1   0  15 15.4024 85.8208   2
   1   0 -15-334.059 156.224   1
   1   0 -15 140.522 143.481   3
  -1   0  15-90.3317 181.857   4
   1   0 -13-124.542 90.2799   1
  -1   0  13 109.252 86.0462   2
   1   0 -13 130.606 80.1201   2
   1   0 -13-78.3352 141.723   3
  -1   0  13-54.2979 146.387   3
  -1   0  13-42.4923 128.822   4
   1   0 -11 15.7084 41.6706   2
  -1   0  11 13.3734 46.9377   2
   1   0 -11-6.15003 62.1447   1
  -1   0  11 187.852 131.138   3
   1   0 -11 74.5395 108.495   3
  -1   0  11 109.957 113.372   4
  -1   0   9 252.767 68.2533   2
   1   0  -9 163.648 78.6645   1
   1   0  -9 492.087 83.6135   2
   1   0  -9 160.714 76.6908   3
  -1   0   9 251.982 127.673   3
  -1   0   9 423.932 168.479   4
   1   0  -7 20.3221 49.4696   1
  -1   0   7 60.5832 65.9373   3
   1   0  -7 37.5445 66.3541   3
  -1   0   7 238.668 110.588   4
   1   0  -5 1091.94 147.479   1
  -1   0   5 836.542 126.542   1
  -1   0   5 921.066 145.124   3
   1   0  -5 995.257 139.182   3
  -1   0   5 1047.92 157.131   4
   1   0  -5 1183.43 164.157   4
   1   0  -3 719.380 112.688   1
  -1   0   3 368.948 64.0571   1
  -1   0   3 583.931 89.6086   3
   1   0  -3 584.574 69.1633   3
  -1   0   3 516.246 76.2340   4
  -1   0   1 471.802 58.8711   1
   1   0  -1 344.100 43.8072   5
   1   0   1 321.320 62.4075   5
  -1   0  -1-107.025 46.1889   5
  -1   0  -3 95.9771 43.0023   2
   1   0   3 110.879 49.0639   2
  -1   0  -3 102.947 61.2236   3
   1   0   3 81.0115 54.4584   3
   1   0   5 102.276 54.7483   2
  -1   0  -5 51.1546 43.2188   2
   1   0   5 141.283 67.7540   3
   1   0   7 92.6024 74.5606   2
  -1   0  -7 186.717 79.9279   2
   1   0   7 186.006 129.901   3
  -1   0  -7 190.838 121.102   3
  -1   0  -9 8.47252 32.9414   1
  -1   0  -9 25.6001 67.4394   2
   1   0   9 148.455 59.7642   2
   1   0   9-111.078 88.3270   3
  -1   0  -9 66.6178 117.622   3
   1   0  11 65.7372 55.5561   2
  -1   0 -11 72.2691 124.976   3
   1   0  11 57.2422 122.993   3
   1   0  13 110.927 69.2854   2
  -1   0 -13-42.6355 109.213   3
   1   0  15 71.7482 115.085   2
   1   0  15 32.5914 153.521   4
   1   0  17 34.1149 108.181   2
  -1   0 -17 222.366 233.663   3
   1   0  17-86.3648 163.943   4
   1   0  19 85.5849 128.171   2
  -1   0 -19 92.2237 280.345   3
   1   0  19 659.892 273.481   4
  -1   0 -21 172.072 233.990   3
   1   0  21 467.923 355.293   4
  -1   0 -23 530.167 338.960   3
   1   0  23 163.865 310.888   4
  -1   0 -25-133.481 298.700   3
   1   0  25-222.212 340.498   4
  -1   0 -27-334.664 308.863   3
   1   0  27 330.728 360.627   4
  -1   0 -29 512.956 377.730   3
   1   0  29 91.4009 259.111   4
  -1   0 -31-778.565 439.310   3
   1   0  31 525.518 452.361   4
   1   0  33-967.571 484.652   4
  -1   1  34 814.870 445.287   4
   1   1 -32 39.3969 353.985   3
  -1  -1  32-139.419 315.607   4
  -1   1  32 206.999 395.039   4
   1   1 -30 794.274 456.360   3
  -1  -1  30 898.377 368.647   4
  -1   1  30 35.4789 305.916   4
   1   1 -28 5211.98 741.124   3
  -1   1  28 4155.63 766.933   4
  -1  -1  28 5007.23 758.211   4
   1  -1 -26 95.3425 322.026   3
   1   1 -26 714.502 311.668   3
  -1   1  26 965.126 440.069   4
  -1  -1  26 158.572 232.731   4
   1   1 -24 22717.1 1469.08   3
   1  -1 -24 22863.5 1489.62   3
  -1  -1  24 23129.1 1473.94   4
  -1   1  24 24171.5 1651.70   4
   1   1 -22 10270.0 702.098   1
   1   1 -22 9993.82 608.319   2
   1   1 -22 10540.6 941.985   3
   1  -1 -22 9166.77 895.487   3
  -1   1  22 9927.15 1013.11   4
  -1  -1  22 11010.9 957.235   4
  -1  -1  20 30241.7 1200.01   2
   1   1 -20 28818.7 1086.68   1
   1   1 -20 28284.3 1461.24   3
  -1   1  20 29559.9 830.316   2
   1   1 -20 28949.5 1004.04   2
   1  -1 -20 29063.4 1516.15   3
  -1   1  20 29860.1 1684.66   4
  -1  -1  20 31956.1 1524.45   4
   1   1 -18 16021.3 781.642   1
  -1   1  18 15837.0 575.313   2
   1   1 -18 15231.3 700.566   2
  -1  -1  18 16095.6 847.990   2
   1   1 -18 15815.8 1022.33   3
  -1   1  18 16151.4 1206.79   4
  -1  -1  18 17368.8 1075.55   4
   1  -1 -18 16805.3 1089.04   3
  -1  -1  16 10.4117 104.180   2
   1   1 -16-120.945 116.608   1
  -1   1  16 270.314 80.5365   2
   1   1 -16 241.356 94.7716   2
   1  -1 -16-290.091 247.139   3
   1   1 -16-33.4584 175.656   3
  -1  -1  16 508.975 167.142   4
  -1   1  16-123.301 192.284   4
   1   1 -14 21837.3 829.789   1
  -1   1  14 22168.0 826.488   1
  -1  -1  14 21945.3 868.566   2
   1   1 -14 21311.1 1042.69   3
  -1   1  14 21989.8 580.737   2
   1   1 -14 22294.1 767.046   2
   1  -1 -14 22143.9 1086.93   3
  -1   1  14 20392.4 1232.32   4
  -1  -1  14 22737.5 1056.15   4
  -1   1  12 15759.9 653.718   1
  -1  -1  12 15322.8 691.499   2
  -1   1  12 16267.8 445.691   2
   1   1 -12 15788.2 810.690   3
   1   1 -12 16295.5 624.537   2
  -1   1  12 16003.1 826.955   3
  -1  -1  12 15494.5 804.186   4
  -1   1  12 16731.0 1034.45   4
   1  -1 -12 16541.5 863.368   3
  -1   1  10 17858.0 652.760   1
   1   1 -10 18985.9 634.397   2
   1   1 -10 18279.8 801.723   3
  -1   1  10 18999.3 846.041   3
  -1  -1  10 20107.1 755.766   2
  -1   1  10 18202.2 413.879   2
  -1  -1  10 19656.2 801.259   4
  -1   1  10 18551.4 1035.01   4
   1  -1 -10 19221.6 845.549   3
  -1   1   8 143220. 1722.33   1
  -1  -1   8 141306. 1845.06   2
   1   1  -8 138842. 1614.20   2
  -1   1   8 140209. 1994.02   3
  -1  -1   8 140275. 1797.55   4
   1   1  -8 139059. 1969.64   4
   1   1  -6 84322.9 1187.94   2
   1  -1  -6 83935.2 1728.31   4
  -1   1   6 82901.8 1352.59   3
  -1  -1   6 84127.3 1111.97   4
  -1   1   6 83751.6 1710.45   4
   1   1  -6 81249.8 1167.59   4
  -1   1   4 3754.81 185.129   2
   1   1  -4 3660.42 244.204   2
  -1   1   4 3320.94 291.924   4
  -1  -1   4 3115.68 165.465   4
   1   1  -4 3623.63 176.765   4
   1  -1  -4 3744.95 297.194   4
   1  -1  -2 29294.7 553.165   2
  -1   1   2 27990.1 547.107   2
   1  -1  -2 29204.1 637.474   4
  -1   1   2 28914.0 635.936   4
  -1   1   0 72973.6 987.539   2
   1  -1   0 71619.5 955.158   2
   1  -1   0 73985.2 704.230   5
  -1  -1   0 75758.8 713.477   5
  -1   1   0 72445.0 699.155   5
   1   1   0 77252.8 715.262   5
   1  -1   0 73872.7 724.179   4
  -1   1   0 79807.8 745.234   4
  -1   1  -2 72918.9 1080.82   2
   1  -1   2 70194.6 1062.97   2
  -1   1  -2 73479.1 759.534   5
   1  -1   2 74392.8 761.571   5
   1  -1   4 206381. 2028.79   2
  -1   1  -4 207448. 2035.15   2
  -1   1  -4 210380. 1654.31   5
   1  -1   6 8918.71 458.915   2
   1   1   6 9394.00 490.469   3
  -1  -1  -6 9418.60 492.006   3
   1  -1   8 44229.0 1110.40   2
   1   1   8 46629.2 1265.30   3
  -1   1  -8 44508.7 1093.33   2
  -1  -1  -8 45269.2 1239.89   3
   1   1  10 129960. 1296.01   1
   1   1  10 127878. 1672.33   2
   1   1  10 123731. 2282.50   3
  -1   1 -10 129465. 1973.83   2
  -1  -1 -10 127695. 2328.81   3
  -1   1 -10 133704. 2288.32   3
   1  -1  10 128240. 2021.97   2
   1   1  12 13703.0 467.469   1
   1  -1  12 13563.5 712.441   2
  -1   1 -12 13496.1 691.303   2
  -1  -1 -12 13463.7 836.292   3
   1   1  12 12546.1 567.833   2
  -1   1 -12 15370.5 862.685   3
  -1  -1 -14 73082.6 2066.00   3
  -1   1 -14 70796.4 1630.46   2
   1  -1  14 72721.1 1709.52   2
   1   1  14 75075.4 1478.30   2
  -1   1 -14 70512.5 2000.22   3
   1  -1  14 71753.3 2046.48   4
  -1   1 -16 1067.70 201.659   1
   1   1  16 632.544 175.848   2
   1  -1  16 1309.40 309.211   2
  -1   1 -16 1523.40 275.161   2
  -1   1 -16 1674.24 416.231   3
  -1  -1 -16 1313.12 416.520   3
   1   1  16 1241.47 440.301   4
   1  -1  16 1554.00 436.441   4
  -1   1 -18 4223.64 346.717   1
  -1   1 -18 4324.72 442.925   2
   1   1  18 4304.91 408.620   2
  -1  -1 -18 4547.36 594.216   3
   1  -1  18 4401.06 477.483   2
  -1   1 -18 3925.62 524.887   3
   1  -1  18 4578.16 574.753   4
   1   1  18 4126.30 624.192   4
   1   1  20 253.817 147.708   2
  -1   1 -20 259.415 154.736   1
  -1   1 -20 246.808 127.211   2
  -1   1 -20 69.3541 270.844   3
  -1  -1 -20 441.351 304.411   3
   1   1  20 415.259 337.046   4
   1  -1  20 711.470 291.463   4
  -1  -1 -22 390.342 247.875   3
  -1   1 -22 760.788 326.794   3
   1  -1  22 869.431 293.026   4
   1   1  22 1442.19 481.588   4
  -1   1 -24 777.507 335.200   3
  -1  -1 -24 1180.99 453.289   3
   1  -1  24 916.729 395.690   4
   1   1  24 600.204 320.334   4
  -1  -1 -26 84.2072 307.336   3
  -1   1 -26 234.914 287.858   3
   1   1  26 1196.17 514.272   4
   1  -1  26 550.189 282.561   4
  -1  -1 -28 1040.43 466.413   3
  -1   1 -28 2008.76 528.548   3
   1  -1  28 1420.06 454.273   4
   1   1  28 1914.90 582.664   4
   1  -1  30 282.742 253.948   4
   1   1  30 517.656 400.429   4
   1   1  32 1240.11 434.237   4
   1   1  34 1319.09 551.958   4
  -1   2  33 7670.91 1123.08   4
   1   2 -31 880.381 381.200   3
  -1   2  31 990.528 520.708   4
   1   2 -29 7218.80 946.829   3
  -1  -2  29 6815.98 846.771   4
  -1   2  29 8767.26 1128.32   4
   1   2 -27 1488.71 458.523   3
  -1   2  27 1839.07 588.560   4
  -1  -2  27 1654.74 417.584   4
   1   2 -25 1809.61 337.248   2
   1   2 -25 1711.48 326.332   1
   1   2 -25 1757.24 503.765   3
  -1   2  25 2181.56 555.654   4
  -1  -2  25 2254.89 460.868   4
   1   2 -23 301.254 172.871   2
   1   2 -23 487.056 189.643   1
   1   2 -23-41.7334 209.894   3
  -1  -2  23-168.745 179.166   4
  -1   2  23 908.766 378.461   4
   1   2 -21 2571.74 371.711   1
   1   2 -21 1703.71 310.895   2
   1   2 -21 1888.78 424.562   3
  -1   2  21 2158.78 556.992   4
  -1  -2  21 2438.48 438.848   4
   1   2 -19 3314.56 390.646   1
  -1   2  19 3875.50 409.172   1
   1   2 -19 3999.01 405.644   2
  -1  -2  19 3638.64 482.871   2
  -1   2  19 4084.42 284.510   2
   1   2 -19 4116.60 575.583   3
  -1   2  19 4228.52 717.839   4
  -1  -2  19 4300.87 534.217   4
  -1  -2  17 28535.5 1290.79   2
  -1   2  17 26029.7 1019.16   1
   1   2 -17 27095.5 1069.54   2
  -1   2  17 26937.3 706.563   2
   1   2 -17 27171.8 1321.13   3
  -1  -2  17 28285.1 1211.97   4
  -1   2  17 29550.1 1726.87   4
  -1  -2  15 39022.9 1431.88   2
  -1   2  15 37890.8 1149.58   1
   1   2 -15 38077.0 1201.07   2
   1   2 -15 37584.0 1409.47   3
  -1   2  15 36797.2 783.635   2
  -1   2  15 37085.3 1807.86   4
  -1  -2  15 37282.3 1263.42   4
  -1  -2  13 65810.9 1779.22   2
   1   2 -13 65949.8 1525.91   2
  -1  -2  13 66326.4 1507.17   4
  -1   2  13 63071.0 2289.92   4
  -1  -2  11 39621.1 1319.55   2
  -1   2  11 36855.5 1268.93   3
   1   2 -11 39574.0 1135.51   2
  -1  -2  11 37950.0 984.016   4
  -1   2  11 35130.0 1583.63   4
  -1  -2   9 229631. 3048.33   2
   1   2  -9 218107. 2603.50   2
   1   2  -9 218648. 2374.43   4
  -1  -2   9 219845. 1973.36   4
  -1   2   9 226426. 2911.67   3
   1   2  -7 28073.8 912.059   2
  -1   2   7 25985.2 1143.03   4
   1   2  -7 28232.9 639.361   4
  -1  -2   7 27529.3 550.862   4
   1   2  -5 364874. 3276.96   2
   1   2  -5 359038. 1654.63   4
  -1   2   3 20481.4 701.634   2
   1  -2  -3 20809.1 799.353   4
  -1   2   3 21444.7 780.773   4
  -1   2   1 231887. 2398.56   2
   1  -2  -1 235903. 2354.80   2
  -1  -2   1 243879. 1209.86   5
   1  -2  -1 230796. 2116.40   4
  -1   2   1 248032. 2080.11   4
   1  -2   1 75617.7 1398.70   2
  -1   2  -1 79713.0 1440.14   2
   1  -2   1 71621.7 736.965   5
  -1   2  -1 73712.8 780.813   4
   1  -2   1 77492.3 882.919   4
   1  -2   3 1647.12 115.750   5
  -1   2  -3 1522.42 210.258   2
   1  -2   3 1887.36 239.185   2
  -1   2  -5 124850. 1951.86   2
  -1   2  -5 126873. 1271.52   5
   1  -2   7 6528.77 485.704   2
  -1   2  -7 6547.35 464.959   2
  -1   2  -7 6414.36 351.973   5
  -1   2  -9 10045.9 599.090   2
   1   2   9 10503.4 666.439   3
   1  -2   9 9777.54 630.143   2
   1  -2  11 2781.93 351.235   2
  -1   2 -11 2501.51 330.714   2
   1  -2  11 2722.83 316.646   4
  -1   2 -13 12968.4 746.994   2
   1  -2  13 12687.6 774.482   2
   1  -2  13 12793.0 723.414   4
   1   2  15 22900.0 747.692   1
  -1   2 -15 22726.7 1023.19   2
   1   2  15 23168.4 840.656   2
  -1   2 -15 22667.7 1159.19   3
   1  -2  15 23663.8 1097.79   4
   1   2  15 22949.2 1434.34   4
   1   2  17 38522.5 1008.57   1
   1   2  17 38373.1 1130.23   2
  -1   2 -17 36357.6 1592.88   3
  -1   2 -17 37767.6 1389.16   2
   1  -2  17 38983.8 1509.88   4
  -1   2 -19 50013.3 1989.34   3
  -1   2 -19 52108.7 1669.39   2
   1   2  19 48372.4 1330.93   2
   1   2  19 51446.7 2302.78   4
   1  -2  19 51539.1 1810.51   4
  -1   2 -21 7733.41 546.309   1
  -1   2 -21 9195.26 718.979   2
  -1   2 -21 9818.63 918.718   3
   1   2  21 9230.23 997.029   4
   1  -2  21 8159.45 758.836   4
  -1   2 -23 26584.4 1000.49   1
  -1   2 -23 29157.6 1336.20   2
  -1   2 -23 26408.0 1585.16   3
   1   2  23 30359.8 1863.56   4
   1  -2  23 27956.1 1499.77   4
  -1   2 -25 87.9928 174.546   2
  -1   2 -25-499.051 372.258   3
   1  -2  25-97.6179 246.609   4
   1   2  25 89.0169 285.219   4
  -1   2 -27 8414.22 1016.10   3
   1   2  27 8794.82 1136.60   4
   1  -2  27 9191.97 917.782   4
  -1   2 -29 203.588 342.697   3
   1   2  29 959.441 528.421   4
  -1   2 -31 3629.67 761.146   3
   1   2  31 4018.90 854.735   4
   1   3 -32 7308.91 1070.92   3
  -1   3  32 5726.79 971.686   4
   1   3 -30 8889.45 1100.74   3
  -1   3  30 10169.9 1285.03   4
   1   3 -28 9586.68 1099.87   3
  -1   3  28 8867.49 1162.73   4
   1   3 -26 7528.50 712.942   1
   1   3 -26 7186.02 681.866   2
   1   3 -26 7990.72 957.574   3
  -1   3  26 8776.29 1167.70   4
   1   3 -24 5653.08 596.375   1
   1   3 -24 5201.52 602.204   2
   1   3 -24 5337.43 755.400   3
  -1  -3  24 4898.04 594.460   4
  -1   3  24 5642.18 874.193   4
   1   3 -22 9580.50 749.127   2
   1   3 -22 8967.02 912.779   3
  -1  -3  22 8667.62 730.052   4
  -1   3  22 9752.90 1116.86   4
   1   3 -20 28026.4 1485.99   3
   1   3 -20 27683.2 1247.86   2
  -1   3  20 27403.0 1789.82   4
  -1  -3  20 29949.8 1234.75   4
  -1   3  18 16663.5 879.058   1
   1   3 -18 16383.7 1067.79   3
  -1   3  18 17335.4 628.375   2
   1   3 -18 18120.4 979.114   2
  -1  -3  18 16749.0 856.284   4
  -1   3  18 19092.4 1448.20   4
   1   3 -16 70763.4 1872.96   2
  -1   3  16 69643.0 2670.61   4
  -1  -3  16 68521.7 1561.80   4
   1   3 -14 41083.5 1393.30   2
  -1   3  14 41403.3 1967.70   4
  -1  -3  14 39678.0 1024.21   4
   1   3 -12 51009.6 1526.15   2
  -1  -3  12 48170.1 977.305   4
  -1   3  12 46420.3 1990.57   4
   1   3 -10 20598.7 959.506   2
  -1  -3  10 19774.2 512.451   4
   1   3  -8 9006.61 632.528   2
   1   3  -8 8572.41 336.464   4
   1   3  -6 32287.4 1168.89   2
  -1   3   6 25592.2 1194.19   4
   1   3  -4 74202.9 1735.94   2
  -1   3   4 70121.3 1625.56   2
  -1   3   4 68816.2 1699.65   4
  -1   3   2 1409.16 259.416   2
  -1   3   2 1634.73 253.357   4
   1  -3   0 87636.6 1818.81   2
  -1   3   0 86584.8 1844.10   2
  -1   3   0 84863.1 1286.98   4
  -1   3  -2 4047.32 421.105   2
   1  -3   2 3941.29 409.919   2
   1  -3   2 3986.73 182.110   5
  -1   3  -2 4347.78 208.180   4
  -1   3  -4 99469.0 2025.12   2
   1  -3   4 97839.4 922.189   5
  -1   3  -4 99867.9 919.777   5
   1  -3   4 97893.3 2077.78   2
   1  -3   6 71850.4 1844.33   2
  -1   3  -6 71013.4 952.044   5
   1  -3   8 53116.5 1629.45   2
  -1   3  -8 54390.8 991.691   5
   1  -3   8 56627.3 715.956   4
  -1   3 -10 80270.6 1959.60   2
  -1   3 -10 77278.9 1369.05   5
   1  -3  10 76793.7 1168.80   4
  -1   3 -12 79622.3 2004.55   2
  -1   3 -12 76186.8 1578.66   5
   1  -3  12 77114.4 1421.44   4
  -1   3 -14 9575.82 741.142   2
  -1   3 -14 8288.27 580.118   5
   1  -3  14 8748.24 553.085   4
  -1   3 -16 53391.0 1771.13   2
   1  -3  16 53699.5 1493.40   4
   1   3  16 52188.1 2305.48   4
   1   3  18 10461.5 614.016   1
   1   3  18 9765.03 606.694   2
  -1   3 -18 10012.9 889.106   3
  -1   3 -18 10587.6 817.899   2
   1  -3  18 10602.3 724.877   4
   1   3  18 10060.1 1035.22   4
  -1   3 -20 49122.7 1792.22   2
  -1   3 -20 50747.9 2089.16   3
   1  -3  20 54026.9 1758.46   4
   1   3  20 55112.4 2525.71   4
  -1   3 -22 3908.41 532.812   2
  -1   3 -22 4050.97 691.526   3
   1   3  22 4289.52 734.473   4
   1  -3  22 3454.22 509.651   4
  -1   3 -24 22808.9 1599.75   3
  -1   3 -24 22565.9 1268.70   2
   1   3  24 25893.6 1852.65   4
   1  -3  24 24789.0 1323.65   4
  -1   3 -26 1750.01 429.403   2
  -1   3 -26 1595.36 536.843   3
   1   3  26 1720.45 604.768   4
  -1   3 -28 16538.6 1438.64   3
   1   3  28 17680.6 1618.87   4
  -1   3 -30 1424.39 624.929   3
   1   3  30 836.995 480.669   4
   1   4 -31-458.921 388.376   3
  -1   4  31-8.58084 468.850   4
   1   4 -29 19343.3 1605.07   3
  -1   4  29 19908.7 1797.63   4
   1   4 -27 1349.27 365.498   2
   1   4 -27 1482.83 425.260   3
  -1   4  27 2394.27 638.601   4
   1   4 -25 37893.9 1685.49   2
   1   4 -25 35923.4 1992.22   3
  -1   4  25 39294.4 2387.86   4
   1   4 -23 368.272 263.572   2
   1   4 -23 289.771 382.919   3
  -1   4  23-236.762 300.308   4
   1   4 -21 53907.3 2178.76   3
   1   4 -21 51512.4 1893.48   2
  -1   4  21 54852.5 2669.97   4
  -1  -4  21 53581.9 1494.43   4
   1   4 -19-65.4229 153.649   2
  -1  -4  19-76.5770 118.313   4
  -1   4  19-38.8205 280.394   4
   1   4 -17 41210.8 1593.58   2
  -1  -4  17 38150.2 993.944   4
  -1   4  17 40887.7 2145.73   4
   1   4 -15 3101.65 447.334   2
  -1   4  15 3310.06 636.750   4
  -1  -4  15 3230.75 256.863   4
   1   4 -13 70304.4 2015.30   2
  -1   4  13 66222.7 2526.48   4
   1   4 -11 2271.24 379.344   2
  -1   4  11 2565.18 469.656   4
   1   4  -9 9066.84 706.257   2
   1   4  -9 8478.07 284.616   5
  -1   4   9 8618.02 830.315   4
  -1   4   7 11278.0 734.365   2
   1   4  -7 13374.5 846.765   2
  -1   4   7 12173.9 900.504   4
   1   4  -5 4406.25 495.041   2
  -1   4   5 4393.38 461.285   2
  -1   4   5 5456.29 534.590   4
  -1   4   3 24363.8 1135.12   2
   1   4  -3 24003.8 1131.97   2
  -1   4   3 23145.7 1008.53   4
  -1   4   1 17286.3 947.423   2
  -1  -4   1 16725.8 414.345   5
  -1   4   1 16487.3 729.902   4
  -1   4  -1 93821.3 2235.97   2
  -1   4  -1 94095.3 1385.97   4
  -1   4  -3 160229. 2992.09   2
   1  -4   3 160054. 1101.12   5
  -1   4  -3 158783. 1279.28   4
  -1   4  -5 171920. 3113.87   2
  -1   4  -7 235831. 3711.51   2
  -1   4  -7 235097. 1629.89   5
  -1   4  -9 35021.6 1459.83   2
  -1   4  -9 31982.1 738.122   5
  -1   4 -11 316150. 4406.55   2
  -1   4 -11 306292. 2706.09   5
  -1   4 -13 1282.71 303.781   2
  -1   4 -13 1079.59 197.019   5
   1  -4  13 1165.38 121.204   4
   1   4  13 1464.90 453.426   4
  -1   4 -15 81999.4 2335.91   2
  -1   4 -15 80277.9 1730.45   5
   1  -4  15 83209.1 1332.94   4
  -1   4 -17 3434.12 509.858   2
   1  -4  17 2635.36 276.040   4
   1   4  17 3803.50 679.430   4
  -1   4 -19 19259.0 1221.00   2
   1   4  19 18630.7 1522.46   4
   1  -4  19 17044.5 803.406   4
  -1   4 -21 787.404 266.909   2
  -1   4 -21 1025.28 372.154   3
   1   4  21 1097.49 343.805   4
  -1   4 -23 6500.60 761.579   2
  -1   4 -23 7478.71 896.710   3
   1   4  23 7605.97 1105.78   4
  -1   4 -25 1257.87 320.322   2
  -1   4 -25 1270.03 444.597   3
  -1   4 -27 15401.4 1161.60   2
  -1   4 -27 15528.4 1470.71   3
   1   4  27 15179.9 1565.65   4
  -1   4 -29 3917.48 782.487   3
   1   4  29 2708.47 743.404   4
   1   5 -30 3347.42 756.889   3
   1   5 -28 2102.90 625.201   3
  -1   5  28 1799.42 616.734   4
   1   5 -26 5866.24 707.177   2
   1   5 -26 6306.20 959.086   3
  -1   5  26 7249.00 1099.05   4
   1   5 -24 1126.55 309.781   2
   1   5 -24 1753.74 589.949   3
  -1   5  24 1502.43 604.146   4
   1   5 -22 7722.80 832.058   2
  -1   5  22 8456.84 1108.51   4
   1   5 -20 784.794 287.045   2
  -1   5  20 145.901 327.900   4
   1   5 -18 663.326 255.213   2
  -1   5  18 307.516 414.960   4
   1   5 -16 13589.7 998.032   2
   1   5 -16 12192.5 591.976   5
  -1   5  16 14842.7 1386.83   4
   1   5 -14 1119.73 329.538   2
   1   5 -14 583.845 110.361   5
  -1   5  14 714.972 398.653   4
   1   5 -12 141890. 3204.06   2
   1   5 -12 148693. 1352.64   5
  -1   5  12 142555. 3785.98   4
   1   5 -10 57996.0 2014.32   2
  -1   5  10 54209.5 2194.02   4
  -1   5   8 271432. 4079.42   2
   1   5  -8 273761. 4325.18   2
  -1   5   6 243928. 3976.59   2
  -1   5   6 238794. 4049.82   4
  -1   5   4 131091. 2964.93   2
   1   5  -4 122351. 2877.12   2
  -1   5   2 279609. 4318.34   2
   1   5  -2 282443. 4249.80   2
  -1  -5   2 287183. 1400.39   5
  -1   5   2 286910. 3577.23   4
   1   5   0 5658.79 612.253   2
  -1   5   0 5466.75 430.713   4
  -1   5  -2 89654.0 2461.83   2
   1  -5   2 89657.1 944.654   5
  -1   5  -2 90205.4 1365.14   4
  -1   5  -4 274.065 227.220   2
  -1   5  -4 185.743 49.1356   4
  -1   5  -6 1152.72 308.467   2
  -1   5  -8 18704.2 1175.93   2
  -1   5 -10 609.158 257.300   2
  -1   5 -10 325.944 74.5918   5
   1   5  10 215.113 273.026   4
  -1   5 -12 28391.7 1458.20   2
  -1   5 -12 27051.6 755.543   5
   1   5  12 26358.6 1649.12   4
  -1   5 -14 605.549 319.638   2
  -1   5 -14 509.257 156.568   5
   1   5  14 327.964 225.119   4
  -1   5 -16 11254.8 926.482   2
   1   5  16 12564.7 1237.10   4
  -1   5 -18 1013.74 330.799   2
   1   5  18 1804.45 593.213   4
  -1   5 -20 20045.3 1334.62   2
   1   5  20 18728.2 1572.84   4
  -1   5 -22 1302.92 431.664   2
   1   5  22 1934.08 523.407   4
  -1   5 -24 15202.1 1209.50   2
  -1   5 -24 15421.2 1385.58   3
   1   5  24 14969.4 1538.72   4
  -1   5 -26 4022.15 657.523   2
  -1   5 -26 3959.42 777.200   3
   1   5  26 5220.50 969.505   4
  -1   5 -28 6569.79 858.685   2
  -1   5 -28 7276.76 1057.19   3
   1   5  28 6121.47 1021.61   4
   1   6 -27 322.362 362.592   2
   1   6 -27 378.899 361.332   3
  -1   6  27-188.950 393.638   4
   1   6 -25 4234.73 663.966   2
   1   6 -25 4661.13 838.624   3
  -1   6  25 3907.71 867.824   4
   1   6 -23 689.462 357.634   2
  -1   6  23 625.236 419.762   4
   1   6 -21 25491.8 1541.51   2
  -1   6  21 25670.6 1962.62   4
   1   6 -19 182.330 259.551   2
  -1   6  19 193.247 286.687   4
  -1   6  17 31340.1 1466.57   2
   1   6 -17 33667.2 1756.08   2
  -1   6  17 30961.9 2021.90   4
  -1   6  15 2325.37 395.459   2
   1   6 -15 2603.63 492.913   2
  -1   6  15 3127.18 650.593   4
  -1   6  13 48588.2 1860.80   2
   1   6 -13 42659.5 1892.56   2
  -1   6  13 42268.4 2175.71   4
  -1   6  11 749.415 301.817   2
   1   6 -11 271.895 171.027   2
  -1   6  11 593.919 290.060   4
  -1   6   9 52570.6 2003.20   2
   1   6  -9 53429.7 2085.14   2
  -1   6   9 50700.3 2153.11   4
  -1   6   7 735.051 253.192   2
   1   6  -7 1333.12 366.200   2
  -1   6   7 867.953 312.791   4
   1   6  -5 94607.4 2739.21   2
  -1   6   5 92128.1 2678.88   2
  -1   6   5 93206.7 2514.58   4
   1   6  -5 88918.4 1310.30   4
   1   6  -3 8859.87 839.847   2
  -1   6   3 10692.9 913.158   2
   1   6  -3 8407.85 545.441   4
  -1   6   3 9697.22 726.928   4
  -1   6   1 19032.1 1233.14   2
   1   6  -1 21134.9 1272.96   2
  -1  -6   1 19918.0 494.831   5
  -1   6   1 19477.6 907.894   4
   1   6  -1 20512.4 960.089   4
  -1   6  -1 3602.61 536.723   2
   1   6   1 3638.86 530.607   2
   1  -6   1 3246.10 221.002   5
  -1   6  -1 3200.32 314.190   4
   1   6   1 3611.86 468.584   4
  -1   6  -3 43778.5 1915.59   2
   1   6   3 44116.2 1701.05   4
  -1   6  -3 41654.6 884.022   4
  -1   6  -5 6720.44 765.634   2
   1   6   5 7150.78 713.167   4
  -1   6  -7 77099.6 2563.54   2
   1   6   7 85100.8 2713.04   4
  -1   6  -9 221.020 229.869   2
   1   6   9 100.494 239.709   4
  -1   6 -11 54202.3 2207.74   2
   1   6  11 49169.5 2275.74   4
  -1   6 -13 1610.39 469.933   2
   1   6  13 1387.64 392.222   4
  -1   6 -15 1906.73 468.916   2
   1   6  15 627.327 433.410   4
  -1   6 -17-206.875 277.370   2
   1   6  17 717.821 471.553   4
  -1   6 -19 9972.04 1029.07   2
   1   6  19 10545.0 1205.90   4
  -1   6 -21 5835.10 821.191   2
   1   6  21 6345.60 989.157   4
  -1   6 -23 5030.49 782.390   2
   1   6  23 4528.28 911.525   4
  -1   6 -25 3073.29 670.540   2
  -1   6 -25 3368.02 704.968   3
   1   6  25 3092.76 764.182   4
  -1   6 -27 2853.73 637.957   2
  -1   6 -27 2536.86 694.020   3
   1   7 -28 3504.16 727.813   2
   1   7 -26 1512.03 498.091   2
   1   7 -26 2289.11 704.641   3
   1   7 -24 1107.00 529.245   2
  -1   7  24 1739.99 606.260   4
   1   7 -22 7196.35 876.966   2
  -1   7  22 6775.99 1105.22   4
   1   7 -20 11681.8 1113.18   2
  -1   7  20 13539.9 1384.38   4
  -1   7  18 5852.41 683.730   2
   1   7 -18 5590.24 821.831   2
  -1   7  18 4893.67 817.246   4
   1   7 -16 2264.22 480.485   2
  -1   7  16 1779.07 372.915   2
  -1   7  16 1549.90 467.169   4
  -1   7  14 25128.1 1480.94   2
   1   7 -14 26926.5 1636.15   2
  -1   7  14 26370.0 1758.55   4
  -1   7  12 654.011 310.610   2
   1   7 -12 777.038 347.234   2
  -1   7  12 320.634 342.558   4
   1   7 -10 4126.46 684.502   2
  -1   7  10 5407.55 712.493   2
  -1   7  10 4554.14 722.415   4
   1   7  -8 8702.16 965.716   2
  -1   7   8 8583.80 897.466   2
  -1   7   8 9263.58 937.527   4
  -1   7   6 436.724 250.702   2
   1   7  -6 790.950 244.427   2
  -1   7   6 960.264 346.066   4
   1   7  -6 558.088 97.8734   4
  -1   7   4 6315.89 777.789   2
   1   7  -4 6034.21 772.324   2
  -1   7   4 6834.66 665.160   4
   1   7  -4 7006.14 444.059   4
   1   7  -2 29447.3 1643.81   2
  -1   7   2 26418.3 1550.96   2
   1   7  -2 24703.7 1029.30   4
  -1   7   2 25788.4 1169.49   4
  -1   7   0 24254.9 1512.10   2
   1   7   0 24258.0 1493.25   2
   1  -7   0 25574.9 693.244   5
  -1  -7   0 24713.1 662.197   5
  -1   7   0 25173.6 1018.96   4
   1   7   0 26416.4 1200.17   4
   1   7   2 1337.71 394.218   2
  -1   7  -2 2129.99 523.968   2
  -1  -7  -2 2019.33 287.418   5
   1   7   2 1966.99 404.937   4
  -1   7  -2 1572.48 241.171   4
   1   7   4 97752.2 2920.98   2
  -1   7  -4 100914. 3124.74   2
   1   7   4 101842. 2797.57   4
  -1   7  -4 109100. 1260.16   4
  -1   7  -6 1510.30 398.059   2
   1   7   6 1426.67 353.042   2
   1   7   6 1401.25 384.689   4
  -1   7  -8 65036.4 2567.28   2
   1   7   8 63410.2 2457.34   4
  -1   7 -10 13066.4 1152.13   2
   1   7  10 12617.3 1162.78   4
  -1   7 -12 43485.2 2145.27   2
   1   7  12 47280.0 2284.86   4
  -1   7 -14 3504.57 617.067   2
   1   7  14 3429.17 656.732   4
  -1   7 -16 6691.39 901.340   2
   1   7  16 7280.24 1004.27   4
  -1   7 -18 10902.1 1161.14   2
   1   7  18 10109.6 1202.23   4
  -1   7 -20 7622.73 972.271   2
   1   7  20 7448.94 1079.96   4
  -1   7 -22 438.851 280.182   2
   1   7  22 353.799 377.711   4
  -1   7 -24 1296.03 483.860   2
   1   7  24 735.149 455.469   4
  -1   7 -26 41.8175 344.614   2
  -1   7 -28 2213.80 532.683   2
   1   8 -27 895.079 531.115   2
   1   8 -25 509.606 318.042   2
   1   8 -23 579.302 364.217   2
  -1   8  23 1443.52 660.127   4
   1   8 -21 1489.21 590.558   2
  -1   8  21 1628.37 604.881   4
   1   8 -19 3220.18 681.224   2
  -1   8  19 4160.86 824.262   4
   1   8 -17 1032.68 423.631   2
  -1   8  17 837.018 391.242   4
  -1   8  15 7037.01 823.964   2
   1   8 -15 6846.92 914.241   2
  -1   8  15 5905.45 891.997   4
   1   8 -13 13923.2 1238.10   2
  -1   8  13 14373.1 1189.47   2
  -1   8  13 12986.9 1239.22   4
   1   8 -11 6796.52 878.017   2
  -1   8  11 6245.49 818.232   2
  -1   8  11 5816.59 792.175   4
   1   8  -9 25663.9 1699.12   2
  -1   8   9 24688.6 1563.91   2
  -1   8   9 28173.7 1643.86   4
  -1   8   7-108.742 324.472   2
   1   8  -7 212.656 258.835   2
  -1   8   7 253.105 259.329   4
   1   8  -5 23733.7 1573.79   2
  -1   8   5 26062.9 1624.43   2
  -1   8   5 24639.7 1350.20   4
  -1   8   3 1737.42 443.473   2
   1   8  -3 1583.50 482.343   2
  -1   8   3 2050.32 394.202   4
   1   8  -3 1477.69 244.325   4
  -1   8   1 14597.9 1248.84   2
   1   8  -1 14683.1 1235.02   2
   1   8  -1 14130.5 818.625   4
  -1   8   1 13984.2 823.949   4
   1   8   1 8919.62 963.838   2
  -1   8  -1 7882.92 971.587   2
   1   8   1 9430.15 754.334   4
  -1   8  -1 8602.96 582.667   4
   1   8   3 11244.1 1065.28   2
  -1   8  -3 10968.5 1096.00   2
   1   8   3 9507.70 826.448   4
  -1   8  -3 9020.58 461.549   4
   1   8   5 552.901 288.519   2
  -1   8  -5 586.531 327.479   2
   1   8   5 900.788 383.846   4
  -1   8  -7 3868.26 725.179   2
   1   8   7 2926.03 564.141   2
   1   8   7 2856.09 594.989   4
  -1   8  -9 27.6190 273.698   2
   1   8   9-165.736 260.298   2
   1   8   9-113.106 231.505   4
   1   8  11 1975.03 525.742   2
  -1   8 -11 2988.67 679.988   2
   1   8  11 2259.88 538.427   4
  -1   8 -13 2799.28 590.165   2
   1   8  13 2934.36 533.257   2
   1   8  13 2965.73 681.952   4
  -1   8 -15-480.155 357.352   2
   1   8  15-100.274 213.132   2
   1   8  15 130.222 328.164   4
   1   8  17 2850.88 514.470   2
  -1   8 -17 4031.72 787.483   2
   1   8  17 3913.24 785.252   4
  -1   8 -19 4146.01 774.783   2
   1   8  19 3383.81 831.858   4
  -1   8 -21 2849.92 700.314   2
   1   8  21 3402.32 790.810   4
  -1   8 -23 1541.47 553.874   2
  -1   8 -25 291.221 335.235   2
   1   9 -20 1191.07 526.689   2
  -1   9  20 1806.67 582.021   4
   1   9 -18-188.479 291.495   2
  -1   9  18 89.4761 298.472   4
   1   9 -16 3.12703 282.892   2
  -1   9  16 301.931 327.931   4
  -1   9  14 2121.75 545.067   2
   1   9 -14 2595.59 688.266   2
  -1   9  14 1570.91 494.286   4
  -1   9  12 2129.05 587.837   2
   1   9 -12 2053.28 620.199   2
  -1   9  12 1602.64 528.179   4
   1   9 -10-186.096 264.032   2
  -1   9  10 606.026 384.291   2
  -1   9  10-53.4103 264.395   4
   1   9  -8 1992.01 583.158   2
  -1   9   8 1845.73 549.669   2
  -1   9   8 1831.75 457.876   4
   1   9  -6 157.032 237.931   2
  -1   9   6 885.632 368.604   2
  -1   9   6 527.605 231.699   4
  -1   9   4 978.958 424.873   2
   1   9  -4 1303.13 499.123   2
  -1   9   4 1279.38 331.050   4
  -1   9   2 3006.08 642.368   2
   1   9  -2 2645.27 569.849   2
  -1   9   2 2953.47 411.727   4
  -1   9   0 1365.47 433.544   2
   1   9   0 770.914 310.987   2
   1   9   0 1117.56 245.119   4
  -1   9  -2 174.654 236.513   2
   1   9   2-59.4011 187.468   4
   1   9   4 3234.43 673.552   2
  -1   9  -4 3731.73 759.723   2
   1   9   4 3072.36 515.769   4
   1   9   6 1465.36 506.497   2
  -1   9  -6 840.969 307.417   2
   1   9   6 1351.70 400.986   4
  -1   9  -8 1352.67 496.197   2
   1   9   8 1016.68 406.760   2
   1   9   8 1222.26 390.142   4
   1   9  10 14883.7 1300.08   2
  -1   9 -10 14923.9 1456.27   2
   1   9  10 13079.1 1200.81   4
  -1   9 -12 2175.85 635.221   2
   1   9  12 2370.64 646.858   2
   1   9  12 1898.70 502.757   4
  -1   9 -14 1070.81 537.606   2
   1   9  14 696.761 337.589   2
   1   9  14 1614.59 656.164   4
  -1   9 -16 3313.86 698.954   2
   1   9  16 3200.30 627.675   2
   1   9  16 3800.46 760.504   4
  -1   9 -18-301.833 332.420   2
   1   9  18-165.487 336.809   4
  -1   9 -20-12.7326 382.914   2
   1   9  20-562.474 558.953   4
  -1  10  17 120.598 439.399   4
   1  10 -15 2015.99 694.591   2
  -1  10  15 1504.70 558.630   4
  -1  10  13 927.651 407.378   2
   1  10 -13 1801.12 659.391   2
  -1  10  13 1914.39 555.293   4
   1  10 -11-517.901 520.527   2
  -1  10  11-155.449 333.005   2
  -1  10  11 174.241 239.054   4
  -1  10   9 17697.1 1544.84   2
   1  10  -9 19410.3 1691.76   2
  -1  10   9 16106.7 1303.85   4
   1  10  -7 2782.94 605.459   2
  -1  10   7 3609.67 692.320   2
  -1  10   7 3076.55 559.444   4
   1  10  -5 8010.02 1137.27   2
  -1  10   5 7506.15 1065.51   2
  -1  10   3 1140.66 439.085   2
   1  10  -3 590.308 425.190   2
   1  10  -1 15587.1 1446.29   2
  -1  10   1 14941.7 1444.59   2
   1  10   1 986.226 435.433   2
  -1  10  -1 733.663 408.370   2
   1  10   3 1880.67 560.933   2
  -1  10  -3 2683.53 728.364   2
   1  10   5 3657.17 722.306   2
  -1  10  -5 3929.18 790.320   2
   1  10   7-109.372 317.861   2
  -1  10  -7-115.706 417.573   2
   1  10   7 91.1156 278.905   4
  -1  10  -9 1601.94 597.571   2
   1  10   9 797.618 444.176   2
   1  10   9 444.819 239.659   4
  -1  10 -11 3157.04 726.130   2
   1  10  11 3818.53 703.410   2
   1  10  11 3939.93 729.005   4
  -1  10 -13 901.206 437.050   2
   1  10  13-183.532 382.009   2
   1  10  13-177.390 339.136   4
   1  10  15 197.947 324.029   4
   1  10  17 1676.64 622.523   4
  -1  11  12 63.9329 395.094   2
  -1  11  10 2317.52 662.469   2
  -1  11   8 26.4052 360.425   2
  -1  11   6 1792.35 594.639   2
  -1  11   4 676.019 407.637   2
   1  11  -4 874.419 539.154   2
  -1  11   2-439.776 379.257   2
   1  11  -2 1171.16 541.143   2
  -1  11   0 3203.05 799.891   2
   1  11   0 3043.19 643.504   2
   1  11   2 676.473 538.202   2
  -1  11  -2-52.4298 404.821   2
   1  11   4 4122.79 898.695   2
  -1  11  -4 5506.13 1006.98   2
   1  11   6 4660.26 832.582   2
   1  11   8 8729.13 1095.56   2
   1  11  10 2133.62 585.216   2
   1  11  12-35.9130 354.789   2
   1  11  14 3680.42 732.917   4
  -2   0  36 2264.48 585.152   4
  -2   0  34 7966.10 1116.89   4
   2   0 -32 2436.12 715.495   3
  -2   0  32 2136.19 676.681   4
   2   0 -30 2382.18 612.216   3
  -2   0  30 2020.51 583.507   4
   2   0 -28-375.370 376.256   3
  -2   0  28 70.0979 301.528   4
   2   0 -26 30205.8 1764.55   3
  -2   0  26 31262.0 1849.19   4
   2   0 -24 18327.3 1284.69   3
  -2   0  24 20725.0 1430.64   4
   2   0 -22 365.808 254.785   3
  -2   0  22 282.324 304.314   4
   2   0 -20 7367.81 741.807   3
  -2   0  20 7349.38 810.292   4
   2   0 -18 248144. 3970.16   3
  -2   0  18 239456. 4354.59   4
   2   0 -16 272442. 3260.71   1
   2   0 -16 266764. 3898.62   3
  -2   0  16 269381. 4275.47   4
   2   0 -14 167786. 2438.34   1
   2   0 -14 164948. 1450.50   2
   2   0 -14 173009. 2896.54   3
  -2   0  14 165368. 3141.59   4
   2   0 -12 57455.0 1347.85   1
   2   0 -12 54165.1 1488.97   3
   2   0 -12 56388.8 759.267   2
  -2   0  12 57223.9 1511.29   3
   2   0 -12 56151.7 1726.73   4
  -2   0  12 58683.8 1687.49   4
   2   0 -10 701374. 4467.42   1
  -2   0  10 714045. 4804.92   3
   2   0 -10 712056. 4844.19   3
   2   0 -10 712463. 2351.87   2
   2   0 -10 710314. 5381.10   4
  -2   0  10 720580. 5323.23   4
   2   0  -8 2807.63 276.354   1
  -2   0   8 3176.06 294.399   3
   2   0  -8 2588.69 282.246   3
   2   0  -8 2484.95 293.266   4
  -2   0   8 2721.51 308.961   4
  -2   0   6 379370. 2882.78   1
   2   0  -6 374308. 2832.92   1
  -2   0   6 370134. 2534.90   3
  -2   0   6 370986. 2874.63   4
   2   0  -6 373997. 2826.75   4
   2   0  -4 116441. 1452.51   1
  -2   0   4 118670. 1487.41   1
  -2   0   4 119655. 1072.53   3
   2   0  -4 119602. 1361.20   4
  -2   0   4 119633. 1377.35   4
  -2   0   2 914080. 3224.37   5
  -2   0   0 152854. 1319.24   5
   2   0   0 149282. 1301.79   5
  -2   0   0 147397. 1280.07   1
   2   0   0 146708. 1246.43   1
   2   0   2 24006.8 617.821   2
  -2   0  -2 22708.3 539.136   3
   2   0   2 21270.3 557.099   5
  -2   0  -2 23115.9 587.790   5
  -2   0  -2 22349.0 407.387   1
   2   0   4 55811.1 1080.73   3
   2   0   4 58301.1 1062.61   2
  -2   0  -4 58902.8 1103.91   3
  -2   0  -4 57174.3 1069.88   5
  -2   0  -6 10693.8 547.272   3
   2   0   6 10089.0 539.303   3
   2   0   6 9846.58 480.931   2
  -2   0  -6 10658.2 555.784   5
  -2   0  -8 195979. 2639.65   3
   2   0   8 187035. 2251.44   2
   2   0  10 486.088 155.211   2
  -2   0 -10 508.675 160.713   3
   2   0  12 252176. 2969.38   2
  -2   0 -12 250031. 3588.38   3
   2   0  14 176465. 2607.98   2
  -2   0 -14 172875. 3209.91   3
   2   0  16 189792. 2851.40   2
  -2   0 -16 194332. 3630.21   3
  -2   0 -18 14750.9 1067.36   3
  -2   0 -20 16694.9 1202.23   3
   2   0  20 15803.5 1202.01   4
  -2   0 -22 98955.0 3008.13   3
   2   0  22 92503.1 3035.93   4
  -2   0 -24 7322.53 915.100   3
   2   0  24 7628.11 900.324   4
  -2   0 -26 7105.78 954.092   3
   2   0  26 6787.24 867.737   4
  -2   0 -28 494.397 352.494   3
   2   0  28 1034.76 532.475   4
   2   0  30 13299.7 1298.83   4
  -2   0 -30 14041.6 1429.52   3
   2   0  32 11157.8 1228.99   4
  -2   1  35 8774.66 1211.92   4
   2   1 -33 14335.5 1435.62   3
  -2  -1  33 14603.6 1415.49   4
  -2   1  33 15523.5 1491.67   4
   2   1 -31-45.9036 327.029   3
  -2   1  31-207.298 380.448   4
  -2  -1  31 168.028 320.438   4
   2   1 -29 2510.59 585.879   3
  -2  -1  29 1953.43 472.916   4
  -2   1  29 3524.23 714.449   4
   2   1 -27 20062.2 1440.33   3
  -2   1  27 19709.1 1616.80   4
  -2  -1  27 18750.9 1375.43   4
   2   1 -25 44497.3 2035.26   3
  -2   1  25 44726.5 2282.15   4
   2  -1 -25 43972.1 2067.07   3
  -2  -1  25 44863.5 2071.23   4
   2   1 -23 623.572 159.771   2
   2   1 -23 741.446 224.718   1
   2   1 -23 734.129 307.638   3
   2  -1 -23 1528.49 422.119   3
  -2   1  23 1157.96 404.939   4
  -2  -1  23 641.244 309.732   4
   2   1 -21 260.916 168.191   1
   2   1 -21 148.273 111.445   2
   2   1 -21-90.4473 235.518   3
   2  -1 -21 230.750 270.092   3
  -2  -1  21-133.455 185.946   4
  -2   1  21 128.576 226.635   4
   2   1 -19 121861. 2351.13   1
   2   1 -19 119689. 2843.42   3
   2   1 -19 118970. 1857.27   2
  -2  -1  19 122144. 2909.34   4
   2  -1 -19 118416. 2902.76   3
  -2   1  19 128307. 3432.77   4
   2   1 -17 93524.0 2032.35   1
   2   1 -17 95290.2 1583.96   2
   2   1 -17 97734.3 2389.50   3
   2  -1 -17 89534.5 2384.30   3
  -2  -1  17 95098.1 2413.56   4
  -2   1  17 93361.5 2818.20   4
   2   1 -15 774.623 169.379   2
   2   1 -15 557.704 159.895   1
  -2   1  15 258.168 121.397   1
   2  -1 -15 558.362 217.181   3
   2   1 -15 524.414 184.389   3
  -2  -1  15 536.919 213.611   4
  -2   1  15 336.174 169.967   4
   2   1 -13 243.188 97.1075   2
   2   1 -13 304.790 119.390   1
  -2   1  13 157.633 86.6144   1
   2  -1 -13 397.657 198.619   3
   2   1 -13 576.001 218.677   3
  -2   1  13 399.577 148.749   3
  -2  -1  13 390.810 195.995   4
  -2   1  13 203.782 201.780   4
   2   1 -13 427.239 231.969   4
  -2   1  11 43499.4 1168.65   1
   2   1 -11 46190.2 1274.11   3
   2   1 -11 44437.8 946.645   2
  -2   1  11 45199.2 1291.86   3
  -2   1  11 47057.3 1632.78   4
   2   1 -11 45987.6 1333.74   4
   2  -1 -11 48043.0 1630.43   4
  -2  -1  11 44334.7 1230.52   4
  -2   1   9 235746. 2542.67   1
  -2   1   9 235172. 2631.78   3
   2   1  -9 234703. 2111.43   2
   2   1  -9 235423. 2533.57   3
   2  -1  -9 233625. 3219.35   4
  -2   1   9 241663. 3335.67   4
  -2  -1   9 237371. 2493.93   4
   2   1  -9 233598. 2559.64   4
   2   1  -7 14954.0 523.104   2
  -2   1   7 15727.8 612.302   1
  -2   1   7 14693.5 725.299   4
   2  -1  -7 14942.5 698.200   4
  -2   1   7 14884.9 588.180   3
  -2  -1   7 15087.4 546.772   4
   2   1  -7 15273.9 551.790   4
  -2   1   5 200863. 1293.07   2
   2  -1  -5 206051. 1263.46   2
   2  -1  -5 198581. 2199.18   4
  -2  -1   5 203973. 1732.90   4
  -2   1   5 201947. 2269.21   4
   2  -1  -3 154804. 1317.39   2
  -2   1   3 152935. 1370.83   2
   2   1  -3 152021. 1274.59   5
  -2   1   3 153744. 1657.20   4
   2  -1  -1 758472. 3355.46   2
  -2   1   1 733069. 3426.17   2
   2  -1  -1 724361. 3036.12   5
  -2  -1   1 720723. 2747.02   5
   2   1  -1 731834. 2764.64   5
   2  -1  -1 755185. 3082.14   4
  -2   1  -1 5942.26 349.439   2
   2  -1   1 6682.02 355.825   2
   2  -1   1 6478.17 280.235   5
   2   1   1 5571.05 275.088   5
  -2   1  -1 5549.06 262.629   5
  -2  -1  -1 5602.14 286.117   5
  -2   1  -3 87949.6 1438.50   2
   2   1   3 87005.6 1276.61   3
   2  -1   3 87611.4 1146.64   5
  -2  -1  -3 85345.1 1328.47   5
  -2   1  -3 89529.7 1167.39   5
  -2   1  -5 135817. 1917.14   2
   2   1   5 130562. 1840.65   3
   2  -1   5 136125. 1915.80   2
  -2   1  -5 135116. 1658.61   5
  -2  -1  -5 131269. 1805.80   3
   2  -1   7 371270. 3393.57   2
  -2   1  -7 371595. 3397.28   2
  -2   1  -7 372058. 3179.63   5
  -2  -1  -7 369425. 3483.47   3
  -2   1  -9 1702.21 268.116   3
  -2  -1  -9 1783.98 287.238   3
   2   1   9 1715.47 292.092   3
  -2   1  -9 1847.24 261.119   5
  -2   1  -9 1677.72 252.707   2
   2  -1   9 1712.57 252.029   2
   2   1   9 1975.94 246.087   2
  -2  -1 -11 22435.5 1042.13   3
   2  -1  11 23344.7 949.880   2
   2   1  11 23174.3 841.483   2
  -2   1 -11 21601.6 915.506   2
  -2   1 -11 22210.7 1024.62   3
   2  -1  13 62777.8 1633.49   2
  -2  -1 -13 61906.0 1892.70   3
  -2   1 -13 62935.2 1857.09   3
  -2   1 -13 62741.6 1616.38   2
   2   1  13 61828.5 1443.31   2
  -2   1 -15 130057. 1530.98   1
   2  -1  15 135348. 2521.13   2
  -2   1 -15 127847. 2422.62   2
  -2   1 -15 135232. 2926.10   3
  -2  -1 -15 129869. 2934.60   3
   2   1  15 136529. 2263.72   2
  -2   1 -17 12286.8 482.662   1
  -2   1 -17 12649.9 778.601   2
  -2  -1 -17 12553.9 960.028   3
   2   1  17 12066.9 700.031   2
  -2   1 -17 13198.8 988.842   3
   2   1  19 64.8575 126.963   2
  -2   1 -19 359.809 108.160   1
  -2   1 -19 542.840 239.310   2
  -2   1 -19 36.1442 260.488   3
  -2  -1 -19 536.173 343.270   3
   2   1  19 255.519 207.116   4
   2  -1  19 608.126 255.614   4
  -2   1 -21 19137.1 1314.52   3
   2  -1  21 18635.6 1248.33   4
   2   1  21 20312.0 1419.34   4
  -2  -1 -21 20331.0 1366.25   3
  -2   1 -23 42299.9 2070.86   3
   2  -1  23 44323.9 1979.29   4
   2   1  23 45946.9 2267.91   4
  -2  -1 -23 50576.8 2260.68   3
  -2   1 -25 3864.50 654.295   3
  -2  -1 -25 4350.83 686.306   3
   2  -1  25 4128.14 669.503   4
   2   1  25 3667.56 702.938   4
  -2   1 -27 3739.14 667.688   3
  -2  -1 -27 3901.59 709.512   3
   2  -1  27 3415.32 599.889   4
   2   1  27 3831.77 744.411   4
  -2   1 -29 3624.41 702.407   3
  -2  -1 -29 3240.77 715.384   3
   2  -1  29 2618.80 565.262   4
   2   1  29 2471.39 632.302   4
  -2   1 -31 25486.9 1900.25   3
   2  -1  31 22697.0 1622.37   4
   2   1  31 22784.7 1751.47   4
   2   1  33 1244.93 492.723   4
  -2   2  34 15370.1 1666.29   4
   2   2 -32 6103.25 959.981   3
  -2   2  32 5086.78 938.993   4
   2   2 -30 1169.89 477.811   3
  -2  -2  30 1156.76 429.232   4
  -2   2  30 497.135 445.255   4
   2   2 -28 6005.49 888.528   3
  -2  -2  28 5493.40 724.558   4
  -2   2  28 5631.18 936.127   4
   2   2 -26 48316.3 1725.09   1
   2   2 -26 53195.3 2292.93   3
  -2  -2  26 50450.9 2114.43   4
  -2   2  26 52966.6 2638.87   4
   2   2 -24 7264.24 648.168   1
   2   2 -24 6156.58 519.753   2
   2   2 -24 6878.87 803.748   3
  -2   2  24 7976.93 1004.81   4
  -2  -2  24 6745.47 743.475   4
   2   2 -22 13337.9 859.527   1
   2   2 -22 12959.3 1031.02   3
   2   2 -22 13153.9 757.694   2
  -2  -2  22 12894.2 968.645   4
  -2   2  22 14655.6 1299.18   4
   2   2 -20 18558.4 996.532   1
   2   2 -20 17781.3 1152.86   3
   2   2 -20 18403.4 860.953   2
  -2   2  20 18565.1 1425.19   4
  -2  -2  20 18583.8 1089.11   4
  -2   2  18 79282.8 1919.00   1
   2   2 -18 82521.3 1767.92   2
   2   2 -18 78749.1 2235.55   3
  -2  -2  18 79367.4 2054.82   4
  -2   2  18 76988.3 2753.22   4
  -2   2  16 1008.17 220.797   1
   2   2 -16 1249.11 232.108   2
  -2   2  16 1992.36 160.634   2
   2   2 -16 860.044 218.847   3
  -2   2  16 1612.01 392.978   4
  -2  -2  16 1184.74 244.612   4
  -2   2  14 13019.2 737.572   1
  -2   2  14 12777.8 333.023   2
   2   2 -14 13948.8 693.926   2
   2   2 -14 13370.6 797.638   3
  -2  -2  14 14050.1 721.727   4
  -2   2  14 13366.7 1055.07   4
  -2   2  12 40888.6 789.928   2
   2   2 -12 43265.7 1181.93   2
  -2  -2  12 43755.6 1115.03   4
  -2   2  12 43211.2 1766.35   4
   2   2 -12 44377.7 1270.52   4
  -2   2  10 80161.6 1166.07   2
   2   2 -10 85265.8 1645.50   2
   2   2 -10 82732.4 1477.93   4
  -2   2  10 83346.1 2289.65   4
   2  -2 -10 85629.3 2288.25   4
  -2  -2  10 85412.4 1373.07   4
  -2   2  10 84182.2 1802.61   3
   2   2  -8 397199. 3533.42   2
  -2   2   8 379248. 2632.84   2
   2  -2  -8 394165. 4399.41   4
  -2   2   8 384843. 4443.12   4
  -2  -2   8 395523. 2598.00   4
   2   2  -8 398981. 2696.75   4
  -2   2   6 30061.1 1097.96   4
   2  -2  -6 31050.1 1095.88   4
   2   2  -6 30064.8 646.505   4
  -2   2   4 9095.74 442.010   2
   2  -2  -4 9100.15 423.081   2
   2   2  -4 9024.72 291.407   5
   2  -2  -4 9382.96 510.658   4
  -2   2   4 9277.24 510.110   4
  -2   2   2 240940. 2439.00   2
   2  -2  -2 245397. 2347.83   2
   2   2  -2 257842. 1591.95   5
  -2  -2   2 243379. 1524.14   5
  -2   2   2 258863. 2289.01   4
   2  -2  -2 243468. 2220.50   4
  -2   2   0 13399.7 600.495   2
   2  -2   0 13945.0 596.044   2
   2  -2   0 12349.5 413.077   5
   2   2   0 12630.3 407.840   5
  -2  -2   0 12255.1 412.211   5
  -2   2   0 12637.3 416.482   4
   2  -2   0 12373.6 419.955   4
   2  -2   2 13466.3 626.233   2
  -2   2  -2 11560.0 584.608   2
  -2   2  -2 11026.9 379.554   5
  -2  -2  -2 12076.2 489.018   5
   2  -2   2 12062.8 398.850   5
   2  -2   2 12672.9 365.727   4
   2  -2   4 2426.80 277.090   2
  -2   2  -4 2262.22 283.069   2
  -2   2  -4 3047.33 218.259   5
   2  -2   4 2526.81 202.539   5
   2  -2   6 324387. 3471.45   2
  -2   2  -6 337306. 3509.89   2
  -2   2  -6 340792. 2643.16   5
   2   2   6 318110. 3298.50   3
   2   2   8 156271. 2529.14   3
   2  -2   8 163637. 2598.46   2
  -2   2  -8 159381. 2533.56   2
  -2   2  -8 160064. 2052.18   5
   2  -2  10 7874.92 597.305   2
  -2   2 -10 9130.63 620.319   2
  -2   2 -10 7544.01 506.850   5
   2  -2  12 36724.3 1352.60   2
  -2   2 -12 38060.1 1331.63   2
  -2   2 -12 37026.4 1246.02   5
   2   2  14 140152. 1593.57   1
   2   2  14 145552. 2301.21   2
  -2   2 -14 141934. 2911.44   3
  -2   2 -14 144751. 2722.97   2
   2   2  16 28262.7 726.604   1
  -2   2 -16 26875.2 1352.32   3
   2   2  16 27148.5 1034.46   2
  -2   2 -16 25632.5 1184.36   2
   2  -2  16 27376.1 1240.83   4
  -2   2 -18 3092.71 446.684   2
   2   2  18 2977.02 368.632   2
  -2   2 -18 2642.71 504.913   3
   2  -2  18 2997.41 466.559   4
  -2   2 -20 243.813 166.591   2
  -2   2 -20 309.225 146.435   1
  -2   2 -20 479.716 272.103   3
   2  -2  20 53.8360 175.813   4
   2   2  20 694.307 398.184   4
  -2   2 -22 29282.0 949.493   1
  -2   2 -22 32482.2 1453.90   2
  -2   2 -22 32354.0 1775.50   3
   2  -2  22 33043.8 1593.64   4
   2   2  22 34178.5 1988.24   4
  -2   2 -24 24048.8 1585.90   3
  -2   2 -24 24345.6 1291.54   2
   2   2  24 23046.6 1689.38   4
   2  -2  24 23973.8 1388.23   4
  -2   2 -26 628.415 364.438   3
   2  -2  26 449.215 313.661   4
   2   2  26-92.0860 358.984   4
  -2   2 -28 200.025 324.131   3
   2   2  28 815.054 346.013   4
  -2   2 -30 18372.4 1627.24   3
   2   2  30 15072.0 1475.38   4
   2   2  32 8270.26 1149.27   4
   2   3 -31 1274.34 500.307   3
  -2   3  31 731.974 339.176   4
   2   3 -29 2279.32 580.361   3
  -2   3  29 1664.21 620.616   4
   2   3 -27 15139.8 1026.58   1
   2   3 -27 16420.7 1347.18   3
  -2   3  27 15379.0 1506.74   4
   2   3 -25 33172.4 1506.23   1
   2   3 -25 34152.1 1837.11   3
   2   3 -25 34515.8 1387.94   2
  -2   3  25 37279.9 2246.09   4
  -2  -3  25 32379.1 1524.20   4
   2   3 -23 4067.34 471.609   2
   2   3 -23 3652.20 503.658   1
   2   3 -23 3791.89 598.740   3
  -2  -3  23 4222.34 528.953   4
  -2   3  23 4357.91 744.386   4
   2   3 -21 2166.96 351.195   2
   2   3 -21 1441.70 404.523   3
  -2   3  21 1730.39 510.505   4
  -2  -3  21 1870.32 351.786   4
  -2   3  19 7854.70 395.116   2
  -2   3  19 7478.30 317.921   2
   2   3 -19 7921.88 765.057   3
   2   3 -19 8122.10 654.015   2
  -2   3  19 7603.87 933.278   4
  -2  -3  19 8419.30 646.300   4
  -2   3  17 71512.4 1316.11   2
   2   3 -17 72864.8 1873.60   2
  -2   3  17 72352.4 2745.51   4
  -2  -3  17 70453.8 1654.75   4
  -2   3  15 11996.6 564.074   2
   2   3 -15 12971.4 769.563   2
  -2   3  15 11118.7 1010.92   4
  -2  -3  15 12070.2 618.911   4
  -2   3  13 10295.0 557.979   2
   2   3 -13 9946.66 676.025   2
  -2   3  13 8744.83 872.782   4
   2   3 -13 10444.9 607.116   4
  -2  -3  13 9334.70 485.877   4
  -2   3  11 113928. 1937.30   2
   2   3 -11 127710. 2363.61   2
  -2   3  11 120392. 3081.99   4
   2   3 -11 132781. 1813.00   4
  -2   3   9 289581. 3127.97   2
  -2   3   9 295799. 4454.71   4
   2   3  -9 299179. 2233.24   4
  -2   3   7 11658.4 630.217   2
   2   3  -7 12734.0 742.485   2
   2   3  -7 13814.2 388.073   5
  -2   3   7 13417.0 843.068   4
   2   3  -7 13103.0 411.944   4
   2  -3  -7 11500.6 813.831   4
  -2   3   5 18257.9 819.186   2
   2   3  -5 16588.1 353.757   5
  -2   3   5 17966.7 896.309   4
  -2   3   3 328446. 3507.10   2
   2  -3  -3 330593. 3307.24   2
   2   3  -3 339941. 1664.46   5
  -2  -3   3 334163. 1629.09   5
   2  -3  -3 341354. 3400.91   4
  -2   3   3 338094. 3278.50   4
  -2   3   1 29606.9 1068.04   2
   2  -3  -1 30087.1 1061.79   2
   2  -3  -1 32187.6 766.320   5
  -2  -3   1 28948.4 609.806   5
   2  -3  -1 30601.9 872.097   4
  -2   3   1 29641.1 815.372   4
   2  -3   1 13655.6 732.468   2
  -2   3  -1 14318.1 769.583   2
  -2  -3  -1 13886.5 506.075   5
   2  -3   1 13951.0 446.958   5
   2  -3   1 12212.8 464.130   4
  -2   3  -1 14261.0 459.779   4
  -2   3  -3 171194. 2724.51   2
   2  -3   3 194859. 2825.95   2
   2  -3   3 195529. 1652.66   5
  -2   3  -3 179984. 1575.38   5
   2  -3   3 198893. 1506.55   4
   2  -3   5 1429.93 272.987   2
  -2   3  -5 1610.77 269.079   2
   2  -3   5 1345.10 148.193   5
  -2   3  -5 1434.41 154.479   5
   2  -3   5 1660.39 127.498   4
   2  -3   7 40821.0 1431.76   2
  -2   3  -7 43092.5 1427.16   2
  -2   3  -7 42626.2 932.487   5
  -2   3  -9 271216. 3720.11   2
  -2   3  -9 282807. 2709.38   5
  -2   3 -11 13987.7 886.172   2
  -2   3 -11 13930.0 669.363   5
  -2   3 -13 4733.69 545.555   2
  -2   3 -13 4734.91 433.002   5
   2  -3  13 5509.77 444.465   4
  -2   3 -15 163294. 3151.03   2
   2  -3  15 166135. 2695.76   4
  -2   3 -17 945.204 274.583   2
  -2   3 -17 1170.99 325.942   3
   2  -3  17 1124.30 261.871   4
  -2   3 -19 12320.2 914.473   2
  -2   3 -19 12138.1 1031.14   3
   2  -3  19 12991.0 853.440   4
   2   3  19 11884.3 1150.00   4
  -2   3 -21 23328.1 1493.09   3
  -2   3 -21 25151.7 1367.82   2
   2  -3  21 24864.7 1229.81   4
   2   3  21 26385.2 1790.13   4
  -2   3 -23 27324.6 1461.25   2
  -2   3 -23 26746.6 1702.83   3
   2   3  23 26673.4 1877.63   4
   2  -3  23 26724.7 1375.54   4
  -2   3 -25 2241.92 431.239   2
  -2   3 -25 2380.61 594.681   3
   2   3  25 2671.82 657.359   4
  -2   3 -27-54.0032 261.117   2
  -2   3 -27 653.413 459.812   3
   2   3  27 283.588 410.361   4
  -2   3 -29 4434.24 842.995   3
   2   3  29 4865.83 851.024   4
   2   3  31 9043.63 1224.60   4
   2   4 -30 3150.47 676.024   3
  -2   4  30 3169.01 792.214   4
   2   4 -28 1363.15 478.528   3
  -2   4  28 385.747 336.546   4
   2   4 -26 21353.5 1297.68   1
   2   4 -26 22186.7 1250.47   2
   2   4 -26 22125.6 1582.91   3
  -2   4  26 21037.5 1850.65   4
   2   4 -24 19310.9 1399.18   3
   2   4 -24 17238.7 1095.60   2
  -2   4  24 20935.2 1743.14   4
   2   4 -22 280.687 199.235   2
   2   4 -22-412.250 355.685   3
  -2  -4  22-5.88661 125.455   4
  -2   4  22-258.536 337.184   4
   2   4 -20 4003.04 509.902   2
  -2   4  20 5216.11 885.581   4
  -2  -4  20 3813.09 405.246   4
   2   4 -18 5470.11 574.287   2
  -2   4  18 6476.54 497.079   2
  -2   4  18 6773.13 967.809   4
  -2  -4  18 5633.86 425.561   4
  -2   4  16 13991.6 759.642   2
   2   4 -16 13744.3 907.345   2
  -2   4  16 14052.7 1242.31   4
  -2   4  14 47940.6 1459.77   2
   2   4 -14 48542.5 1662.58   2
  -2   4  14 46205.5 2179.57   4
  -2   4  12 14626.2 810.377   2
   2   4 -12 14450.0 901.019   2
  -2   4  12 14003.1 1123.70   4
   2   4 -12 14017.1 563.296   4
   2   4 -10 8526.61 699.986   2
  -2   4  10 8959.34 668.471   2
   2   4 -10 9243.25 370.434   4
  -2   4  10 8199.62 794.584   4
  -2   4   8 112982. 2376.40   2
   2   4  -8 115175. 2540.76   2
   2   4  -8 114458. 890.972   5
   2   4  -8 117038. 1168.73   4
   2   4  -6 49339.5 1609.15   2
  -2   4   6 48081.2 1543.21   2
  -2   4   6 48111.9 1645.60   4
  -2   4   4 690.326 222.064   2
  -2   4   4 305.281 149.525   4
  -2  -4   2 75449.6 895.241   5
  -2   4   2 77608.9 1601.96   4
  -2   4   0 10008.4 726.919   2
   2  -4   0 10826.8 738.942   2
  -2  -4   0 10284.2 423.716   5
   2  -4   0 11284.1 447.205   5
  -2   4   0 10415.1 497.881   4
   2  -4   0 11039.8 607.759   4
  -2   4  -2 30375.2 1289.85   2
   2  -4   2 29158.8 651.214   5
  -2  -4  -2 29099.9 868.191   5
  -2   4  -2 27809.8 658.562   4
  -2   4  -4 65124.0 1950.43   2
   2  -4   4 68790.0 989.160   5
   2  -4   4 64477.7 959.194   4
  -2   4  -6 154242. 3003.47   2
  -2   4  -6 146612. 1522.78   5
  -2   4  -8 25988.0 1268.69   2
  -2   4  -8 26615.8 730.942   5
  -2   4 -10 3848.19 528.985   2
  -2   4 -10 3457.94 299.282   5
   2  -4  10 3631.88 190.609   4
  -2   4 -12 25087.4 1286.65   2
  -2   4 -12 24876.4 884.546   5
   2  -4  12 24466.1 644.181   4
  -2   4 -14 31091.5 1477.84   2
  -2   4 -14 31035.7 1096.81   5
   2  -4  14 32648.9 889.615   4
  -2   4 -16 2936.39 486.861   2
   2  -4  16 3313.47 338.744   4
  -2   4 -18 2924.84 477.792   2
   2   4  18 3438.49 694.783   4
   2  -4  18 3628.63 383.885   4
  -2   4 -20 3726.61 565.049   2
  -2   4 -20 3776.60 648.962   3
   2   4  20 5144.97 877.465   4
  -2   4 -22 1754.80 426.764   2
  -2   4 -22 1591.59 463.710   3
   2   4  22 2142.74 603.638   4
  -2   4 -24 18768.9 1298.96   2
  -2   4 -24 21210.1 1563.85   3
   2   4  24 20642.6 1717.87   4
  -2   4 -26 8100.89 890.079   2
  -2   4 -26 9061.12 1128.71   3
   2   4  26 8459.56 1152.96   4
  -2   4 -28-977.939 409.041   2
  -2   4 -28-684.302 442.701   3
   2   5 -29 4416.28 793.088   3
  -2   5  29 4015.44 925.721   4
   2   5 -27 2927.56 541.897   2
   2   5 -27 2530.57 600.174   3
  -2   5  27 2681.83 766.421   4
   2   5 -25 2048.81 473.806   2
   2   5 -25 2499.03 577.536   3
  -2   5  25 1895.62 693.450   4
   2   5 -23 4981.42 641.821   2
   2   5 -23 4691.71 748.140   3
  -2   5  23 5302.76 956.313   4
   2   5 -21 10635.3 932.451   2
  -2   5  21 12428.9 1379.04   4
   2   5 -19 4628.07 636.926   2
  -2   5  19 4093.73 445.937   2
  -2   5  19 3424.25 693.183   4
   2   5 -17-135.029 189.577   2
  -2   5  17 181.210 385.701   4
  -2   5  15 31861.4 1362.73   2
   2   5 -15 30686.5 1503.38   2
  -2   5  15 31309.6 1896.83   4
  -2   5  13 65049.2 1971.69   2
   2   5 -13 64935.0 2154.08   2
  -2   5  13 69851.9 2697.89   4
   2   5 -11 512.286 181.270   2
  -2   5  11 537.436 293.861   2
  -2   5  11 147.437 268.545   4
   2   5  -9 27333.3 1382.67   2
  -2   5   9 29995.0 1357.99   2
  -2   5   9 27700.3 1514.84   4
   2   5  -9 26983.5 473.541   4
   2   5  -7 98051.1 2590.14   2
  -2   5   7 96152.8 2503.40   2
  -2   5   7 94879.8 2580.25   4
   2   5  -5 1960.93 388.131   2
  -2   5   5 1995.35 363.744   2
  -2   5   5 2509.15 404.714   4
  -2   5   3 2276.76 416.166   2
  -2   5   3 2597.65 351.508   4
  -2   5   1 19458.5 1156.77   2
   2  -5  -1 19941.2 686.703   5
  -2  -5   1 20376.2 556.480   5
  -2   5   1 19673.6 821.242   4
  -2   5  -1 9053.88 784.344   2
  -2  -5  -1 9130.53 457.261   5
   2  -5   1 9229.58 403.862   5
  -2   5  -1 8300.08 449.078   4
  -2   5  -3 11885.3 918.789   2
   2  -5   3 10797.8 390.505   5
  -2   5  -3 10942.4 415.504   4
  -2   5  -5 55579.4 2027.70   2
   2  -5   5 49121.8 790.848   5
  -2   5  -7 36142.1 1622.32   2
  -2   5  -7 35896.8 725.618   5
  -2   5  -9 2675.59 219.960   5
  -2   5  -9 3228.39 511.390   2
  -2   5 -11 31792.1 1597.41   2
  -2   5 -11 31668.7 859.884   5
  -2   5 -13 46072.9 1932.41   2
  -2   5 -13 42658.9 1128.53   5
  -2   5 -15 3856.61 586.798   2
  -2   5 -15 3381.14 360.744   5
  -2   5 -17 3682.63 585.442   2
   2   5  17 2941.75 643.332   4
  -2   5 -19 8620.26 888.027   2
   2   5  19 8292.48 1101.72   4
  -2   5 -21 4004.97 652.450   2
   2   5  21 2559.86 705.535   4
  -2   5 -23 3081.16 574.155   2
  -2   5 -23 3648.80 712.150   3
   2   5  23 3249.12 660.592   4
  -2   5 -25 9789.06 1035.63   2
  -2   5 -25 10119.0 1191.33   3
   2   5  25 10940.6 1314.09   4
  -2   5 -27 4276.07 720.043   2
  -2   5 -27 4499.82 891.303   3
   2   5  27 5094.67 1042.73   4
   2   6 -28 6254.12 934.395   3
   2   6 -26 1016.27 418.295   2
   2   6 -26 1666.49 553.679   3
  -2   6  26 970.604 496.981   4
   2   6 -24 1921.39 416.021   2
  -2   6  24 1888.12 726.404   4
   2   6 -22 21123.6 1401.39   2
  -2   6  22 23478.0 1899.04   4
   2   6 -20 6074.84 791.698   2
  -2   6  20 5675.76 922.857   4
   2   6 -18 7397.06 822.507   2
  -2   6  18 7179.03 658.671   2
  -2   6  18 8993.48 1064.38   4
   2   6 -16 13674.1 1079.90   2
  -2   6  16 14437.0 988.487   2
  -2   6  16 12478.4 1220.84   4
   2   6 -14 5272.14 668.712   2
  -2   6  14 6672.47 689.103   2
  -2   6  14 6339.87 878.526   4
   2   6 -12 30885.1 1583.34   2
  -2   6  12 29710.3 1501.00   2
  -2   6  12 29021.4 1750.44   4
  -2   6  10 16146.2 1100.94   2
   2   6 -10 15665.6 1133.61   2
  -2   6  10 15884.7 1214.51   4
  -2   6   8 9287.96 869.570   2
   2   6  -8 9511.82 885.241   2
  -2   6   8 9802.10 903.497   4
   2   6  -8 9086.37 339.897   4
   2   6  -8 9071.33 277.582   4
   2   6  -6 24639.3 1410.51   2
  -2   6   6 27003.8 1473.18   2
  -2   6   6 26227.1 1364.35   4
   2   6  -4 140637. 3289.70   2
  -2   6   4 141210. 3412.58   2
  -2   6   2 4855.41 671.152   2
   2   6  -2 4071.20 566.308   2
  -2  -6   2 4520.15 226.510   5
  -2   6   2 4263.88 447.242   4
  -2   6   0 431.000 228.056   2
  -2  -6   0 717.479 140.938   5
   2  -6   0 942.665 166.129   5
  -2   6   0 528.866 170.041   4
  -2   6  -2 234228. 4428.50   2
  -2  -6  -2 232136. 2634.61   5
   2  -6   2 232582. 1915.17   5
  -2   6  -4 35424.0 1735.63   2
  -2  -6  -4 38225.6 1268.21   5
   2  -6   4 35314.7 600.374   5
  -2   6  -6 45771.5 2021.70   2
  -2   6  -8 11187.0 978.958   2
  -2   6 -10 90742.4 2881.54   2
  -2   6 -12 701.457 260.157   2
  -2   6 -14 312.528 258.889   2
   2   6  14 300.400 272.208   4
  -2   6 -16 18304.9 1355.12   2
   2   6  16 19835.1 1596.48   4
  -2   6 -18 9004.64 950.025   2
   2   6  18 9275.44 1191.99   4
  -2   6 -20 11009.0 1114.21   2
   2   6  20 10243.4 1256.02   4
  -2   6 -22 6725.15 878.414   2
   2   6  22 6727.39 979.222   4
  -2   6 -24 411.569 258.689   2
  -2   6 -24-403.209 424.250   3
   2   6  24 942.514 513.529   4
  -2   6 -26 2273.62 565.278   2
  -2   6 -26 1917.66 589.894   3
   2   6  26 2046.22 713.197   4
  -2   6 -28 8297.47 1015.77   2
   2   7 -27-429.852 364.082   2
   2   7 -27-869.934 518.543   3
   2   7 -25 367.702 336.017   2
  -2   7  25 183.709 371.999   4
   2   7 -23 9916.57 1053.23   2
  -2   7  23 9229.43 1269.41   4
   2   7 -21 30453.3 1795.48   2
  -2   7  21 28440.3 2138.17   4
   2   7 -19 9489.57 1019.43   2
  -2   7  19 9418.40 1156.38   4
   2   7 -17-47.0513 284.870   2
  -2   7  17-71.1403 264.886   2
  -2   7  17 86.1106 322.430   4
  -2   7  15 11813.0 999.562   2
   2   7 -15 11213.4 1087.52   2
  -2   7  15 10214.4 1132.61   4
  -2   7  13 56206.7 2183.01   2
   2   7 -13 56258.6 2357.37   2
  -2   7  13 53178.5 2489.62   4
  -2   7  11 335.164 216.651   2
   2   7 -11 162.668 188.915   2
  -2   7  11-118.776 341.047   4
  -2   7   9 48358.9 2058.16   2
   2   7  -9 43401.2 2018.56   2
  -2   7   9 46803.6 2076.58   4
   2   7  -7 35874.4 1844.64   2
  -2   7   7 37119.4 1708.43   4
   2   7  -7 35043.5 760.888   4
   2   7  -5 79342.6 2701.84   2
  -2   7   5 77852.8 2715.92   2
   2   7  -5 79833.4 1630.07   4
  -2   7   5 74079.0 2239.91   4
  -2   7   3 450.583 217.918   2
   2   7  -3 324.517 200.461   2
  -2   7   3 278.113 131.595   4
   2   7  -3 180.718 128.599   4
  -2   7   1 35156.2 1855.75   2
   2   7  -1 38293.5 1827.77   2
   2  -7  -1 37863.1 1004.29   5
  -2   7   1 34600.4 1222.47   4
  -2   7  -1 40981.2 2020.97   2
   2   7   1 44421.8 1962.36   2
   2  -7   1 44069.2 903.351   5
  -2   7  -1 45617.3 1216.89   4
  -2   7  -3 16201.5 1295.51   2
   2  -7   3 14939.9 366.015   5
  -2   7  -3 14560.5 555.930   4
  -2   7  -5 28310.4 1729.15   2
  -2   7  -7 10475.2 1086.08   2
   2   7   7 9223.03 952.085   4
  -2   7  -9 655.472 376.095   2
   2   7   9-183.849 225.367   4
  -2   7 -11 61500.2 2587.65   2
   2   7  11 57400.5 2519.33   4
  -2   7 -13-94.2094 226.886   2
   2   7  13-88.2754 249.011   4
  -2   7 -15 7154.83 935.075   2
   2   7  15 7768.65 994.725   4
  -2   7 -17 34984.1 2061.28   2
   2   7  17 35442.2 2195.04   4
  -2   7 -19 54350.7 2596.16   2
   2   7  19 57893.4 2945.03   4
  -2   7 -21 20.7244 415.969   2
   2   7  21 1411.03 527.807   4
  -2   7 -23 1450.02 563.492   2
   2   7  23 1034.22 485.230   4
  -2   7 -25 2294.18 648.488   2
  -2   7 -27 5902.64 904.428   2
   2   8 -26 3320.45 739.602   2
   2   8 -24 888.237 412.648   2
   2   8 -22 29126.1 1905.13   2
  -2   8  22 33954.6 2388.58   4
   2   8 -20 13840.6 1296.20   2
  -2   8  20 13696.8 1471.00   4
   2   8 -18 3435.80 647.870   2
  -2   8  18 4594.82 899.929   4
   2   8 -16 3259.15 665.107   2
  -2   8  16 1775.02 442.962   2
  -2   8  16 2714.61 695.462   4
   2   8 -14 38390.5 2085.46   2
  -2   8  14 40492.0 2004.38   2
  -2   8  14 40918.4 2272.87   4
   2   8 -12 3011.76 633.207   2
  -2   8  12 2918.68 543.980   2
  -2   8  12 3357.52 662.968   4
  -2   8  10 4714.45 692.720   2
   2   8 -10 4520.19 778.909   2
  -2   8  10 4468.84 722.051   4
   2   8  -8 7115.88 898.825   2
  -2   8   8 7027.50 877.331   2
  -2   8   8 8096.10 865.669   4
   2   8  -6 41853.2 2122.86   2
  -2   8   6 39362.5 2095.72   2
  -2   8   6 38557.6 1718.98   4
   2   8  -4 3066.64 604.350   2
  -2   8   4 2417.24 523.290   2
   2   8  -4 3234.75 358.810   4
  -2   8   4 3300.62 482.902   4
   2   8  -2 362.984 210.780   2
  -2   8   2 391.078 250.654   2
  -2   8   2 554.266 220.470   4
   2   8  -2 615.000 227.899   4
   2   8   0 20392.6 1447.31   2
  -2   8   0 20766.9 1541.96   2
   2   8   0 22243.2 1194.06   4
  -2   8   0 20501.4 898.452   4
   2   8   2 24982.9 1606.74   2
  -2   8  -2 25533.6 1725.21   2
   2   8   2 27881.3 1442.98   4
  -2   8  -2 28217.6 884.566   4
   2   8   4 14826.4 1201.34   2
  -2   8  -4 14634.1 1314.29   2
   2   8   4 14825.6 1158.00   4
   2   8   6 317.232 217.860   2
  -2   8  -6 332.794 359.046   2
   2   8   6 163.179 305.894   4
  -2   8  -8 1882.78 569.186   2
   2   8   8 1545.16 396.614   4
  -2   8 -10 25390.5 1764.38   2
   2   8  10 24622.4 1669.79   4
  -2   8 -12 29721.1 1927.05   2
   2   8  12 27139.0 1834.11   4
  -2   8 -14 317.362 395.926   2
   2   8  14 1077.74 480.699   4
  -2   8 -16-332.305 330.630   2
   2   8  16-12.6450 288.626   4
  -2   8 -18 31486.9 2098.90   2
   2   8  18 28540.4 2078.47   4
  -2   8 -20 18232.4 1602.75   2
   2   8  20 18705.6 1740.72   4
  -2   8 -22 501.540 406.728   2
  -2   8 -24-1001.84 539.291   2
   2   9 -21 9193.68 1164.23   2
  -2   9  21 7555.48 1186.72   4
   2   9 -19 597.140 323.800   2
  -2   9  19 310.374 309.250   4
   2   9 -17 632.470 387.479   2
  -2   9  17-545.948 329.273   4
   2   9 -15 6121.28 926.986   2
  -2   9  15 6216.32 810.937   2
  -2   9  15 6484.18 1012.07   4
  -2   9  13 10536.5 1093.04   2
   2   9 -13 11101.6 1210.53   2
  -2   9  13 11092.3 1178.35   4
  -2   9  11 6777.71 888.191   2
   2   9 -11 6844.11 979.023   2
  -2   9  11 6611.22 851.287   4
   2   9  -9 1123.66 453.376   2
  -2   9   9 1031.74 414.857   2
  -2   9   9 1827.22 461.353   4
  -2   9   7 3114.66 694.522   2
   2   9  -7 2273.44 566.786   2
  -2   9   7 2631.95 492.835   4
   2   9  -5 39850.5 2174.17   2
  -2   9   5 41365.6 2265.29   2
  -2   9   5 39355.5 1696.80   4
   2   9  -3 4495.42 706.970   2
  -2   9   3 5111.72 864.133   2
  -2   9   3 5287.32 603.864   4
   2   9  -1 28933.0 1866.00   2
  -2   9   1 30302.5 1975.27   2
   2   9   1 17386.4 1444.18   2
  -2   9  -1 17734.4 1496.56   2
   2   9   1 16175.4 1073.66   4
   2   9   3 73550.1 2962.32   2
  -2   9  -3 73838.4 3143.05   2
   2   9   3 75665.0 2482.34   4
   2   9   5 8770.99 1038.60   2
  -2   9  -5 8991.98 1108.79   2
   2   9   5 8462.83 882.237   4
  -2   9  -7 5938.91 887.228   2
   2   9   7 7033.27 891.922   2
   2   9   7 6262.47 798.330   4
   2   9   9 55146.2 2518.14   2
  -2   9  -9 47945.1 2597.04   2
   2   9   9 49478.0 2370.09   4
   2   9  11 25711.3 1704.69   2
  -2   9 -11 27945.9 1995.46   2
   2   9  11 26029.9 1783.37   4
  -2   9 -13 142.359 398.484   2
   2   9  13 170.939 305.989   2
   2   9  13-93.0152 291.172   4
  -2   9 -15 238.302 301.903   2
   2   9  15 128.152 272.827   2
   2   9  15-204.659 348.400   4
  -2   9 -17 1786.57 611.682   2
   2   9  17 2496.62 622.952   4
  -2   9 -19 6991.56 1043.35   2
   2   9  19 6943.96 1036.93   4
  -2  10  18 1032.74 497.671   4
  -2  10  16 273.161 283.956   4
   2  10 -14 27423.4 2005.44   2
  -2  10  14 25941.5 1860.51   4
   2  10 -12 14220.7 1429.27   2
  -2  10  12 13108.1 1350.24   2
  -2  10  12 14165.0 1321.62   4
   2  10 -10 8312.67 1077.04   2
  -2  10  10 8047.99 1029.42   2
  -2  10  10 7463.20 907.665   4
   2  10  -8 969.100 523.809   2
  -2  10   8 1573.33 609.113   2
  -2  10   8 493.340 239.720   4
   2  10  -6 43517.4 2450.48   2
  -2  10   6 46243.6 2542.19   2
   2  10  -4 5757.95 916.259   2
  -2  10   4 5612.81 908.081   2
  -2  10   2 1879.07 397.552   2
   2  10  -2 2999.49 674.580   2
  -2  10   0 740.635 497.677   2
   2  10   0-208.075 306.455   2
   2  10   2 7903.09 1004.83   2
  -2  10  -2 8132.05 1110.50   2
  -2  10  -4 8309.91 1081.30   2
   2  10   4 7194.72 995.282   2
  -2  10  -6 92.5661 350.309   2
   2  10   6 965.699 421.075   2
   2  10   6 753.557 297.660   4
  -2  10  -8-441.042 437.095   2
   2  10   8 66.4144 369.144   2
   2  10   8-290.341 408.278   4
   2  10  10 13796.6 1324.52   2
  -2  10 -10 14724.0 1517.59   2
   2  10  10 14767.4 1336.99   4
   2  10  12 14149.3 1352.14   2
  -2  10 -12 14673.5 1544.85   2
   2  10  12 14234.5 1356.32   4
   2  10  14 2693.09 660.923   2
   2  10  14 2708.91 670.685   4
   2  10  16 1150.94 582.481   4
  -2  11  15 5039.41 872.021   4
  -2  11  11 15.3304 332.691   2
  -2  11   9-138.203 445.047   2
  -2  11   7 7426.48 1013.63   2
   2  11  -5 10290.3 1239.59   2
  -2  11   5 13157.5 1449.10   2
   2  11  -3 59.4792 400.390   2
  -2  11   3 487.159 478.086   2
  -2  11   1 40.2661 349.607   2
   2  11  -1 246.602 427.219   2
  -2  11  -1 3025.95 765.818   2
   2  11   1 4281.26 841.900   2
   2  11   3 8174.67 1091.62   2
  -2  11  -3 7290.87 1026.50   2
   2  11   5 3730.28 765.723   2
   2  11   7 390.141 483.375   2
   2  11   9 951.659 420.721   2
   2  11  11 8410.21 1113.26   2
   2  11  13 1605.92 496.240   2
   2  11  13 3028.20 804.873   4
  -3   0  35 434.930 483.390   4
  -3   0  33 361.216 504.198   4
   3   0 -31 84.1562 285.459   3
  -3   0  31 194.013 336.526   4
   3   0 -29-879.106 454.580   3
  -3   0  29 134.828 323.942   4
   3   0 -27-40.8910 270.761   3
  -3   0  27 108.925 250.831   4
   3   0 -25 620.208 341.801   3
  -3   0  25 253.305 258.861   4
   3   0 -23-174.634 226.997   3
  -3   0  23 57.4436 275.110   4
   3   0 -21-46.6679 188.054   3
  -3   0  21-525.343 292.174   4
   3   0 -19-104.039 253.607   3
  -3   0  19 47.2485 231.682   4
   3   0 -17-172.568 169.300   1
   3   0 -17 103.893 158.891   3
  -3   0  17-84.7144 149.127   4
   3   0 -15 88.1989 143.531   1
   3   0 -15 67.7971 39.2112   2
   3   0 -15 72.3781 139.404   3
  -3   0  15 269.597 131.482   4
   3   0 -13 162.493 39.9982   2
   3   0 -13-127.804 156.465   1
   3   0 -13-133.802 132.869   3
  -3   0  13 179.574 107.495   3
  -3   0  13 311.075 205.323   4
   3   0 -13-67.0737 150.333   4
   3   0 -11 120.601 37.1797   2
   3   0 -11 132.846 85.0463   3
  -3   0  11 62.2513 84.7297   3
   3   0 -11 90.3260 110.923   4
  -3   0  11-88.6221 95.7045   4
   3   0  -9-79.2307 129.797   1
   3   0  -9 60.5324 73.5382   3
  -3   0   9 70.6854 67.7795   3
  -3   0   9-48.4228 79.2119   4
   3   0  -7-9.12448 73.5142   1
  -3   0   7 66.8095 82.0386   1
  -3   0   7 133.561 72.1895   3
   3   0  -7 27.3432 49.8494   3
   3   0  -7 147.486 85.5552   4
  -3   0   7 139.985 69.0078   4
   3   0  -5 11.7879 85.7016   1
  -3   0   5-118.034 111.901   1
  -3   0   5 180.008 78.4755   3
   3   0  -5 62.4535 34.5340   3
   3   0  -5 100.582 80.4617   4
  -3   0   3 511.231 120.675   1
   3   0  -3 542.117 137.087   1
   3   0  -3 389.266 77.6696   4
  -3   0   3 449.389 101.111   5
  -3   0   1 56.0784 40.0357   5
   3   0  -1 129.675 67.4093   5
   3   0  -1 20.1033 59.0160   1
  -3   0   1 139.333 65.9636   1
  -3   0  -1 235.502 64.3418   3
  -3   0  -1 273.546 94.8574   5
   3   0   1 121.657 44.8888   1
   3   0   1 275.176 100.346   2
  -3   0  -1 293.613 77.3702   1
  -3   0  -3 20.7828 50.9162   3
  -3   0  -3-21.1011 60.4930   5
  -3   0  -3 36.7667 37.9302   1
   3   0   3 40.0926 45.8966   2
  -3   0  -5 150.908 84.0144   3
   3   0   5 76.4970 75.2839   5
  -3   0  -5-2.69382 89.1934   5
   3   0   5 19.6599 73.0534   2
  -3   0  -7 141.520 94.7709   3
  -3   0  -7 142.189 125.381   5
  -3   0  -9-215.501 155.162   3
  -3   0  -9 87.3823 87.3332   5
   3   0   9-140.239 91.8360   2
   3   0  11-30.4770 120.714   2
  -3   0 -11-210.638 254.441   3
   3   0  13 33.5963 102.652   2
  -3   0 -13 182.890 250.792   3
  -3   0 -15-193.364 221.778   3
  -3   0 -17 94.2261 181.777   3
  -3   0 -19 138.321 215.291   3
  -3   0 -21-392.351 254.268   3
  -3   0 -23-322.217 297.728   3
   3   0  23 319.635 298.282   4
  -3   0 -25-291.879 403.998   3
   3   0  25 93.0776 257.739   4
  -3   0 -27 217.732 366.983   3
   3   0  27-621.268 424.655   4
  -3   0 -29-106.815 462.581   3
   3   0  29 142.601 332.590   4
   3   0  31 192.871 278.389   4
   3   0  33 177.823 380.328   4
   3   1 -34 1193.49 494.570   3
  -3   1  34 1063.99 443.349   4
   3   1 -32 1812.14 580.712   3
  -3   1  32 1521.74 673.176   4
  -3  -1  32 1320.98 482.211   4
   3   1 -30 3196.05 683.495   3
  -3  -1  30 4709.03 780.540   4
  -3   1  30 4428.07 833.796   4
   3   1 -28 3265.15 644.995   3
  -3  -1  28 2550.24 519.055   4
  -3   1  28 2927.40 632.020   4
   3   1 -26 13019.0 1129.31   3
  -3   1  26 13517.8 1295.13   4
  -3  -1  26 12975.5 1172.34   4
   3   1 -24-159.443 163.604   1
   3   1 -24 135.740 77.2234   2
   3   1 -24-375.470 282.971   3
  -3  -1  24 161.500 204.780   4
   3   1 -22 119.820 131.064   1
   3   1 -22 101.561 84.0835   2
   3  -1 -22 398.719 294.328   3
   3   1 -22-191.225 231.038   3
  -3  -1  22-229.870 212.021   4
  -3   1  22-171.065 236.751   4
   3   1 -20 121.242 72.3560   2
   3   1 -20-200.254 196.229   1
   3  -1 -20 19.8807 209.969   3
   3   1 -20 245.585 195.778   3
  -3  -1  20 561.446 311.794   4
  -3   1  20 51.9726 244.277   4
   3   1 -18 1774.30 343.189   1
   3   1 -18 1601.72 211.641   2
   3   1 -18 1149.91 265.407   3
   3  -1 -18 1270.39 310.058   3
  -3  -1  18 1434.42 344.167   4
   3   1 -16 3356.29 402.765   1
  -3   1  16 2819.52 369.372   1
   3   1 -16 3205.88 419.848   3
   3  -1 -16 3195.70 429.540   3
   3   1 -16 3180.82 259.469   2
  -3  -1  16 2798.06 396.219   4
  -3   1  16 3096.78 484.593   4
  -3   1  14 47218.4 1408.97   1
   3   1 -14 46478.2 1426.24   1
   3   1 -14 47645.9 1004.62   2
   3   1 -14 45934.8 1449.18   3
  -3   1  14 48051.8 1846.61   4
   3   1 -14 49206.6 1596.02   4
  -3  -1  14 48106.0 1506.93   4
  -3   1  12 53755.5 1439.31   1
   3   1 -12 52633.9 1450.54   1
  -3   1  12 54313.8 1445.34   3
   3   1 -12 53998.2 1407.16   3
   3   1 -12 54284.9 1051.71   2
  -3   1  12 54366.2 1774.67   4
   3   1 -12 53987.8 1464.14   4
   3  -1 -12 54985.4 1735.02   4
  -3  -1  12 54760.5 1431.90   4
  -3   1  10 138517. 2183.21   1
   3   1 -10 136488. 1676.80   2
  -3   1  10 137947. 2072.32   3
   3   1 -10 138138. 1999.10   3
   3   1 -10 136704. 2053.97   4
   3  -1 -10 135501. 2442.58   4
  -3  -1  10 137196. 2091.28   4
  -3   1  10 139347. 2586.27   4
  -3   1   8 14675.2 684.821   1
   3   1  -8 13899.2 539.126   3
   3  -1  -8 13374.4 692.667   4
  -3   1   8 14229.4 591.596   3
   3   1  -8 13939.7 589.516   4
  -3  -1   8 13551.0 592.700   4
  -3   1   8 14384.8 739.301   4
  -3   1   6 13458.6 609.329   1
   3  -1  -6 13652.1 378.700   2
  -3   1   6 13536.9 381.141   2
   3  -1  -6 14011.4 621.567   4
  -3   1   6 12881.7 621.364   4
   3   1  -6 13453.8 521.047   4
   3  -1  -4 519107. 2762.72   2
   3   1  -4 521021. 2974.34   5
   3  -1  -4 513822. 3385.33   4
  -3   1   4 511807. 3483.12   4
   3  -1  -2 334449. 2491.00   2
  -3   1   2 326322. 2538.17   2
   3  -1  -2 344512. 2551.20   5
  -3  -1   2 328827. 2261.65   5
   3   1  -2 330535. 2263.66   5
  -3   1   2 342888. 2488.96   5
   3  -1  -2 343364. 2524.35   4
  -3   1   2 316122. 2467.09   4
   3  -1   0 488442. 3295.05   2
  -3   1   0 507419. 3479.32   2
   3   1   0 522934. 3022.47   5
  -3   1   0 509065. 2970.75   5
   3  -1   0 494504. 2962.30   5
  -3  -1   0 511536. 3016.59   5
   3   1   2 222758. 1963.96   3
   3  -1   2 224457. 2406.54   2
  -3   1  -2 217425. 2450.62   2
   3   1   2 226194. 2146.78   5
  -3  -1  -2 217349. 2186.27   5
  -3   1  -2 225945. 2087.87   5
   3  -1   2 221648. 2051.90   5
   3  -1   4 191172. 2397.39   2
  -3   1  -4 205255. 2532.21   2
   3   1   4 191926. 2195.73   3
   3  -1   4 195734. 2089.34   5
  -3  -1  -4 193083. 2295.02   5
  -3   1  -4 193092. 2108.31   5
  -3  -1  -4 180549. 2058.28   3
   3   1   6 1736.33 247.621   3
  -3  -1  -6 1838.58 250.005   3
  -3   1  -6 2092.11 249.335   5
  -3  -1  -6 1797.42 252.697   6
  -3  -1  -6 2262.97 299.476   5
   3  -1   6 1827.46 246.257   2
  -3   1  -6 1818.96 251.434   2
   3   1   8 128041. 2307.14   3
   3  -1   8 128569. 2214.09   2
  -3   1  -8 124237. 2196.21   3
  -3   1  -8 128824. 2235.86   2
  -3  -1  -8 123511. 2221.61   3
  -3   1  -8 129846. 2105.52   5
  -3  -1  -8 132621. 2483.46   5
   3  -1  10 20211.3 918.789   2
  -3   1 -10 19709.5 942.740   3
  -3  -1 -10 21209.5 1007.50   3
   3   1  10 19842.3 827.247   2
  -3   1 -10 19901.2 933.812   2
  -3   1 -10 20443.6 924.337   5
  -3   1 -12 27678.0 1225.38   3
  -3  -1 -12 29194.5 1279.57   3
   3  -1  12 28635.5 1154.31   2
   3   1  12 27147.1 1034.78   2
  -3   1 -12 27025.8 1127.97   2
  -3   1 -14 1252.88 315.953   2
   3   1  14 801.287 177.656   2
  -3   1 -14 1233.11 320.422   3
  -3  -1 -14 522.292 232.255   3
  -3   1 -16 42938.4 678.991   1
  -3  -1 -16 41912.2 1750.06   3
  -3   1 -16 42982.6 1506.73   2
  -3   1 -16 42365.2 1744.89   3
  -3  -1 -18 3582.85 583.038   3
  -3   1 -18 2603.93 473.179   3
  -3   1 -20 21406.1 1399.39   3
  -3  -1 -20 22010.4 1423.24   3
  -3   1 -22 625.470 296.116   3
  -3  -1 -22 1113.93 403.594   3
   3   1  22 352.888 269.324   4
   3  -1  22 1552.91 379.039   4
  -3  -1 -24-571.560 379.130   3
   3  -1  24-426.060 289.604   4
   3   1  24-191.675 256.234   4
  -3   1 -26 14197.6 1337.21   3
   3  -1  26 12089.5 1167.54   4
   3   1  26 12681.0 1271.41   4
  -3  -1 -26 13545.5 1274.41   3
  -3  -1 -28 394.422 386.251   3
  -3   1 -28 506.894 381.389   3
   3  -1  28 352.712 268.292   4
   3   1  28 934.481 475.982   4
  -3   1 -30 2293.20 652.375   3
   3  -1  30 1601.09 532.662   4
   3   1  30 1815.83 615.396   4
   3   1  32 90.2055 324.166   4
   3   2 -33-26.0365 306.136   3
  -3   2  33 94.2799 376.526   4
   3   2 -31 6491.58 933.753   3
  -3   2  31 6884.91 1132.27   4
   3   2 -29 2436.41 558.012   3
  -3  -2  29 2585.03 562.016   4
  -3   2  29 1162.39 466.795   4
   3   2 -27 2197.42 439.285   1
   3   2 -27 1662.11 472.073   3
  -3  -2  27 2751.78 581.208   4
  -3   2  27 2338.39 643.045   4
   3   2 -25 4807.42 565.421   1
   3   2 -25 5302.72 719.411   3
   3   2 -25 4593.24 446.238   2
  -3  -2  25 5053.09 664.414   4
  -3   2  25 5631.21 840.994   4
   3   2 -23 4410.16 563.360   1
   3   2 -23 3611.02 389.262   2
   3   2 -23 4094.55 625.512   3
  -3  -2  23 4869.44 641.997   4
  -3   2  23 4545.65 768.323   4
   3   2 -21 28160.0 1320.71   1
   3   2 -21 29547.9 1474.84   3
   3   2 -21 29843.2 1055.11   2
  -3   2  21 30133.3 1841.01   4
  -3  -2  21 28960.4 1379.41   4
   3   2 -19 23924.7 1167.75   1
   3   2 -19 25224.7 1273.50   3
   3   2 -19 25156.3 948.672   2
  -3   2  19 26577.5 1653.32   4
  -3  -2  19 24894.1 1205.94   4
   3   2 -17 20278.4 838.324   2
   3   2 -17 19766.7 1053.84   3
   3   2 -17 19609.8 1096.28   4
  -3  -2  17 19533.8 982.916   4
  -3   2  17 19407.9 1357.48   4
  -3   2  15 194592. 3003.92   1
   3   2 -15 186508. 2980.72   3
   3   2 -15 201759. 2596.56   2
  -3   2  15 200062. 4106.11   4
   3   2 -15 195346. 3099.83   4
  -3  -2  15 187661. 2784.20   4
  -3   2  13 4907.21 495.916   1
   3   2 -13 4846.91 401.670   2
   3   2 -13 4416.80 414.797   4
  -3   2  13 4253.90 579.732   4
  -3  -2  13 4430.25 382.285   4
   3   2 -11 117421. 1979.20   2
  -3   2  11 114324. 1074.24   2
  -3   2  11 120385. 2760.75   4
   3   2 -11 112520. 1821.78   4
  -3   2  11 115779. 2154.88   3
  -3  -2  11 113806. 1771.25   4
  -3   2   9 97460.3 1203.92   2
  -3   2   9 98816.9 2282.46   4
   3  -2  -9 94139.3 2133.41   4
   3   2  -9 98201.8 1518.14   4
  -3   2   7 3073.39 255.293   2
   3  -2  -7 3246.83 240.537   2
   3   2  -7 3307.53 252.714   5
  -3   2   7 3727.74 411.527   4
   3  -2  -7 3438.07 388.565   4
   3   2  -7 3314.70 269.532   4
  -3   2   5 98410.3 1484.57   2
   3   2  -5 99508.7 1243.18   5
   3  -2  -5 94566.7 1705.90   4
  -3   2   5 95150.0 1757.68   4
   3  -2  -3 198086. 2144.77   2
   3   2  -3 199157. 1706.63   5
  -3  -2   3 196806. 1683.30   5
   3  -2  -3 198527. 2209.39   4
  -3   2   1 3194.34 337.443   2
   3   2  -1 2620.05 218.771   5
  -3  -2   1 2441.67 222.044   5
   3  -2  -1 2609.87 254.831   5
   3  -2  -1 2923.86 247.451   4
  -3   2   1 2787.44 264.871   4
   3  -2   1 56692.6 1331.90   2
  -3   2  -1 55760.9 1351.33   2
  -3   2  -1 55552.5 1004.27   5
   3  -2   1 54721.8 1005.95   5
  -3  -2  -1 55343.8 1078.42   5
   3   2   1 53032.7 1044.24   5
  -3   2  -3 501927. 4310.21   2
   3  -2   3 489126. 4125.92   2
  -3   2  -3 492456. 3134.44   5
   3  -2   3 495194. 3177.99   5
   3   2   5 1099.01 198.324   3
  -3   2  -5 1138.48 171.600   5
  -3  -2  -5 1277.81 243.163   5
   3  -2   5 1392.39 213.901   5
   3  -2   5 1374.43 248.656   2
  -3   2  -5 1731.39 281.630   2
   3  -2   7 133587. 2382.55   2
  -3   2  -7 131223. 2385.51   2
  -3   2  -7 134431. 1963.07   5
  -3  -2  -7 136501. 2531.73   5
  -3   2  -9 251970. 3445.17   2
   3  -2   9 250397. 3435.17   2
  -3   2  -9 253586. 2944.03   5
  -3   2 -11 17721.8 943.665   2
  -3   2 -11 17021.8 832.853   5
  -3   2 -13 149711. 2972.92   3
  -3   2 -13 149697. 2865.79   2
  -3   2 -15 3590.27 486.403   2
   3   2  15 3543.31 204.952   1
  -3   2 -15 3381.01 502.367   3
  -3   2 -17 52953.3 2034.38   3
  -3   2 -17 58694.4 1899.69   2
  -3   2 -19 13042.9 1063.72   3
  -3   2 -19 13025.3 952.661   2
   3  -2  19 11255.9 924.117   4
  -3   2 -21 2930.42 274.174   1
  -3   2 -21 3982.40 563.295   2
  -3   2 -21 3942.29 683.474   3
   3  -2  21 4357.75 624.161   4
  -3   2 -23 1084.87 343.011   2
  -3   2 -23 701.473 398.765   3
   3  -2  23 641.243 265.419   4
  -3   2 -25 2902.48 634.012   3
   3   2  25 3270.88 726.388   4
   3  -2  25 3586.86 627.446   4
  -3   2 -27 5607.71 879.858   3
   3  -2  27 4167.96 637.871   4
   3   2  27 4429.43 766.376   4
  -3   2 -29-40.9727 363.589   3
   3   2  29-95.1929 346.064   4
   3   2  31 4608.23 840.107   4
   3   3 -32 1761.74 484.763   3
  -3   3  32 2024.01 730.375   4
   3   3 -30 18387.0 1477.18   3
  -3   3  30 16447.4 1671.59   4
   3   3 -28 1516.26 392.852   1
   3   3 -28 832.433 414.272   3
  -3   3  28 1957.68 609.629   4
   3   3 -26 3842.27 571.965   1
   3   3 -26 4002.19 458.508   2
   3   3 -26 3737.21 642.187   3
  -3  -3  26 4559.30 599.412   4
  -3   3  26 4399.21 823.788   4
   3   3 -24 4576.31 556.157   1
   3   3 -24 5569.27 552.840   2
   3   3 -24 4666.44 659.078   3
  -3  -3  24 5418.63 628.064   4
  -3   3  24 4532.25 762.789   4
   3   3 -22 7979.40 822.365   3
   3   3 -22 9349.25 703.901   2
  -3   3  22 8626.06 1059.92   4
  -3  -3  22 8195.29 721.921   4
   3   3 -20 460.142 200.047   2
   3   3 -20 458.892 227.106   3
  -3  -3  20 763.733 260.072   4
   3   3 -18 21551.4 1020.32   2
   3   3 -18 22990.9 1216.10   3
  -3   3  18 20067.1 1522.82   4
  -3  -3  18 21110.3 961.071   4
  -3   3  16 869.212 119.399   2
   3   3 -16 825.034 215.288   2
   3   3 -16 807.519 191.859   4
  -3   3  16 703.486 310.668   4
  -3  -3  16 640.770 180.730   4
   3   3 -14 19981.9 944.718   2
  -3   3  14 18662.2 612.249   2
   3   3 -14 19855.9 857.579   4
  -3   3  14 19316.1 1311.91   4
  -3  -3  14 20088.9 772.604   4
   3   3 -12 1344.50 256.399   2
  -3   3  12 1249.04 199.155   2
  -3   3  12 1357.57 366.637   4
   3   3 -12 1142.79 195.736   4
   3   3 -10 2798.25 357.332   2
  -3   3  10 3044.11 307.519   2
  -3   3  10 3024.97 463.470   4
   3   3 -10 2976.41 267.092   4
  -3   3   8 774.448 173.167   2
   3   3  -8 708.428 126.526   5
   3   3  -8 927.065 147.716   4
  -3   3   8 753.643 254.820   4
   3  -3  -8 510.178 167.074   4
  -3   3   6 57330.0 1411.12   2
   3  -3  -6 55658.3 1302.61   2
   3   3  -6 60895.8 912.293   5
  -3   3   6 60239.0 1654.83   4
   3  -3  -6 59072.2 1602.44   4
  -3   3   4 39295.7 1207.43   2
   3  -3  -4 35583.5 1077.45   2
   3   3  -4 36857.2 702.018   5
  -3  -3   4 36152.3 693.659   5
   3  -3  -4 36343.8 1126.54   4
  -3   3   4 37315.6 1139.76   4
  -3   3   2 82843.7 1826.98   2
   3  -3  -2 86337.2 1753.08   2
  -3  -3   2 86338.0 1167.68   5
   3  -3  -2 90315.3 1474.05   5
   3   3  -2 90790.7 1182.98   5
   3  -3  -2 88678.8 1568.62   4
  -3   3   2 82686.9 1503.94   4
   3  -3   0 19353.1 869.483   2
  -3   3   0 20180.3 918.387   2
  -3  -3   0 19255.1 624.593   5
   3  -3   0 19631.2 634.278   5
  -3   3   0 19059.6 635.176   4
   3  -3   0 19568.0 645.318   4
  -3   3  -2 241991. 3309.40   2
   3  -3   2 248458. 3233.47   2
  -3   3  -2 216321. 2043.55   5
   3  -3   2 224872. 2094.65   5
  -3  -3  -2 223116. 2430.79   5
   3  -3   2 221507. 1963.54   4
  -3   3  -4 681.834 216.656   2
   3  -3   4 412.257 189.622   2
   3  -3   4 456.277 128.502   5
  -3  -3  -4 579.069 155.155   5
  -3   3  -4 562.475 121.572   5
   3  -3   4 524.171 113.534   4
  -3   3  -6 144911. 2750.26   2
   3  -3   6 145397. 1841.15   5
  -3   3  -6 139238. 1839.41   5
  -3   3  -8 5786.55 569.158   2
  -3   3  -8 5599.79 395.585   5
   3   3   8 6024.09 497.823   6
  -3   3 -10 53919.4 1765.04   2
  -3   3 -10 51949.9 1330.97   5
  -3   3 -12 5009.45 450.396   5
  -3   3 -12 5165.41 576.131   2
  -3   3 -14 44781.5 1721.34   2
  -3   3 -16 3832.36 536.278   2
  -3   3 -18 99610.4 2870.39   3
  -3   3 -18 94255.9 2637.97   2
   3  -3  18 96636.7 2371.61   4
  -3   3 -20 902.621 329.825   2
  -3   3 -20 836.217 312.492   3
   3  -3  20 847.840 241.343   4
  -3   3 -22 42925.1 2154.21   3
  -3   3 -22 41184.2 1808.99   2
   3  -3  22 44001.5 1773.96   4
   3   3  22 43590.5 2385.57   4
  -3   3 -24 37.6963 310.820   2
  -3   3 -24 731.875 415.974   3
   3   3  24 648.438 434.674   4
  -3   3 -26 11758.4 1034.20   2
  -3   3 -26 11371.1 1235.36   3
   3   3  26 10758.7 1255.43   4
  -3   3 -28 799.510 464.181   3
   3   3  28 272.456 376.761   4
   3   3  30 7146.28 1107.23   4
   3   4 -31 8812.18 1120.57   3
  -3   4  31 8081.28 1220.02   4
   3   4 -29 1010.36 474.031   3
  -3   4  29 1433.22 649.009   4
   3   4 -27 15129.1 1170.21   1
   3   4 -27 15140.4 1346.46   3
  -3   4  27 14378.6 1517.77   4
   3   4 -25 1461.25 398.730   2
   3   4 -25 1130.63 407.234   3
  -3   4  25 225.712 288.101   4
   3   4 -23 18507.4 1307.46   3
   3   4 -23 18198.8 1072.41   2
  -3   4  23 18266.2 1621.76   4
   3   4 -21 1591.19 347.071   2
   3   4 -21 2405.21 523.626   3
  -3  -4  21 1347.93 257.396   4
  -3   4  21 1151.02 457.773   4
   3   4 -19 8001.57 723.337   2
  -3   4  19 6885.18 398.792   2
  -3  -4  19 6689.30 509.442   4
  -3   4  19 7781.62 1026.57   4
   3   4 -17 6501.31 630.255   2
  -3   4  17 6155.13 441.788   2
  -3   4  17 6179.69 898.083   4
  -3   4  15 10008.8 595.358   2
   3   4 -15 10531.2 796.375   2
  -3   4  15 10063.2 1037.85   4
   3   4 -15 10904.5 617.757   4
  -3   4  13 55007.5 1480.18   2
   3   4 -13 62494.5 1880.56   2
  -3   4  13 56210.8 2306.36   4
   3   4 -13 60083.5 1269.08   4
  -3   4  11 20764.4 987.376   2
   3   4 -11 22184.2 1142.82   2
   3   4 -11 19164.4 620.167   5
  -3   4  11 20539.6 1372.61   4
   3   4 -11 19997.0 667.084   4
   3   4  -9 82795.4 2162.87   2
   3   4  -9 83454.5 1075.25   5
  -3   4   9 78952.1 2383.71   4
   3   4  -9 83297.4 1245.06   4
  -3   4   7 94756.2 2140.90   2
   3   4  -7 97561.6 1024.64   5
  -3   4   7 94163.0 2343.74   4
   3  -4  -7 93427.9 2363.74   4
  -3   4   5 71736.8 1901.67   2
   3   4  -5 71534.7 882.912   5
   3  -4  -5 70100.8 1873.34   4
  -3   4   5 71355.4 1828.28   4
   3  -4  -3 312904. 3826.34   2
  -3  -4   3 321046. 2122.24   5
   3  -4  -3 324086. 3672.71   4
  -3   4   3 319191. 3426.62   4
  -3   4   1 63033.5 1862.27   2
   3  -4  -1 59433.5 1732.21   2
   3  -4  -1 65768.3 1265.14   5
  -3  -4   1 62161.0 1075.73   5
   3  -4  -1 57379.4 1372.24   4
  -3   4   1 62913.4 1324.99   4
  -3   4  -1 429806. 4958.98   2
  -3  -4  -1 418849. 3233.32   5
   3  -4   1 397190. 2900.33   5
   3  -4   1 392949. 3166.03   4
  -3   4  -1 401422. 2957.04   4
  -3   4  -3 6995.20 663.647   2
   3  -4   3 5978.26 356.633   5
  -3   4  -3 6667.10 369.106   5
  -3  -4  -3 6136.57 458.463   5
   3  -4   3 6357.75 356.147   4
  -3   4  -5 151363. 3053.70   2
   3  -4   5 154877. 1802.30   5
   3  -4   5 153050. 1508.31   4
  -3   4  -7 9299.94 774.773   2
  -3   4  -7 9560.28 471.666   5
   3  -4   7 8509.60 332.444   4
  -3   4  -9 22198.7 1230.24   2
  -3   4  -9 23125.2 803.399   5
  -3   4 -11 9167.38 805.969   2
  -3   4 -11 8472.41 534.138   5
  -3   4 -13 1372.27 384.431   2
  -3   4 -13 791.683 234.197   5
  -3   4 -15 36729.0 1680.17   2
   3  -4  15 35043.4 1141.83   4
  -3   4 -17 592.105 321.672   2
   3  -4  17 1168.23 235.090   4
  -3   4 -19 24067.9 1421.68   2
   3  -4  19 23739.3 1053.23   4
  -3   4 -21 6328.81 752.503   2
  -3   4 -21 7925.85 950.160   3
   3   4  21 6222.05 893.051   4
  -3   4 -23 13127.6 1100.11   2
  -3   4 -23 12635.9 1223.67   3
   3   4  23 13600.4 1432.41   4
  -3   4 -25 11406.6 1076.27   2
  -3   4 -25 10856.0 1158.42   3
   3   4  25 11056.6 1288.50   4
  -3   4 -27 7806.25 914.964   2
  -3   4 -27 8559.75 1128.91   3
   3   4  27 9830.67 1244.05   4
   3   5 -30 2409.43 670.099   3
   3   5 -28 7.32602 283.900   1
   3   5 -28 276.989 478.157   3
  -3   5  28-16.8866 382.306   4
   3   5 -26 9323.11 882.831   2
   3   5 -26 9389.63 1113.84   3
  -3   5  26 10869.9 1371.87   4
   3   5 -24 1086.74 392.241   2
   3   5 -24 850.777 339.152   3
  -3   5  24 1021.52 549.305   4
   3   5 -22 70180.7 2331.64   2
  -3   5  22 72386.1 3339.96   4
   3   5 -20 3429.21 551.483   2
  -3   5  20 3441.13 763.794   4
  -3   5  18 73038.4 1778.10   2
   3   5 -18 77652.6 2387.54   2
  -3   5  18 73719.9 3111.80   4
   3   5 -16 52476.6 1951.05   2
  -3   5  16 51707.3 1603.07   2
  -3   5  16 55299.3 2617.47   4
   3   5 -14 125135. 2953.47   2
   3   5 -14 116332. 1532.18   5
  -3   5  14 122062. 3637.98   4
   3   5 -14 124104. 1696.96   4
  -3   5  12 44945.1 1630.78   2
   3   5 -12 57627.4 2013.70   2
   3   5 -12 50700.1 827.806   5
  -3   5  12 50770.4 2238.15   4
   3   5 -12 51934.2 976.009   4
  -3   5  10 51419.5 1783.08   2
   3   5 -10 51889.2 1876.85   2
   3   5 -10 50728.8 600.941   5
  -3   5  10 50761.4 2057.57   4
   3   5 -10 52397.3 932.541   4
   3   5  -8 68746.9 2146.43   2
  -3   5   8 67983.9 2059.17   2
  -3   5   8 66860.2 2199.85   4
   3   5  -8 69986.9 1146.46   4
  -3   5   6 23280.1 1234.99   2
  -3   5   6 26547.7 1263.16   4
  -3   5   4 133.619 145.072   2
  -3  -5   4 303.042 68.7424   5
  -3   5   4 394.443 225.335   4
  -3   5   2 953.717 290.296   2
  -3  -5   2 537.109 116.061   5
  -3   5   2 903.516 211.392   4
   3  -5  -2 524.492 144.805   5
   3  -5  -2 454.586 158.308   4
  -3   5   0 7126.78 702.753   2
   3  -5   0 6240.04 394.794   5
  -3  -5   0 6507.21 390.754   5
   3  -5   0 5223.36 494.535   4
  -3   5   0 6102.14 418.906   4
  -3   5  -2 46617.2 1853.95   2
   3  -5   2 47069.4 1002.65   5
  -3  -5  -2 45305.4 1187.83   5
   3  -5   2 45598.0 1187.57   4
  -3   5  -4 49962.6 1943.96   2
   3  -5   4 53535.7 1038.55   5
  -3  -5  -4 54035.3 1484.11   5
   3  -5   4 51143.6 1068.62   4
   3  -5   6 97800.2 1421.46   5
  -3   5  -6 97805.7 1427.32   5
   3  -5   6 94610.0 1140.90   4
  -3   5  -8 302.478 127.567   5
  -3   5  -8 521.782 297.859   2
  -3   5 -10 202134. 4045.78   2
  -3   5 -10 180208. 2240.39   5
  -3   5 -12 8624.44 902.687   2
  -3   5 -12 7489.14 506.780   5
  -3   5 -14 46963.2 2049.23   2
  -3   5 -14 43092.7 1295.51   5
  -3   5 -16 37106.5 1846.25   2
  -3   5 -18 13143.4 1118.78   2
  -3   5 -20 3540.32 625.137   2
   3   5  20 2540.06 681.483   4
  -3   5 -22 4143.84 731.310   2
  -3   5 -22 4165.04 746.951   3
   3   5  22 4249.03 867.462   4
  -3   5 -24 93.3076 257.130   2
  -3   5 -24 276.798 404.428   3
   3   5  24-177.028 388.221   4
  -3   5 -26 9903.97 1097.13   2
  -3   5 -26 9956.11 1176.02   3
   3   5  26 9681.15 1316.51   4
  -3   5 -28 1805.25 536.028   2
   3   6 -29 1317.97 528.776   3
   3   6 -27 3772.87 616.647   2
   3   6 -27 3587.40 693.720   3
  -3   6  27 3304.25 792.092   4
   3   6 -25 731.771 330.296   2
   3   6 -25 1039.52 501.098   3
  -3   6  25 449.910 329.224   4
   3   6 -23 19212.9 1331.15   2
  -3   6  23 18986.3 1794.22   4
   3   6 -21 2337.41 529.979   2
  -3   6  21 2641.79 634.819   4
   3   6 -19 16097.6 1183.26   2
  -3   6  19 16367.1 1563.38   4
   3   6 -17 422.852 297.647   2
  -3   6  17 652.773 248.868   2
  -3   6  17 502.665 344.671   4
  -3   6  15 13908.8 970.271   2
   3   6 -15 14136.7 1107.44   2
  -3   6  15 14484.5 1336.68   4
  -3   6  13 770.414 261.302   2
   3   6 -13 750.325 348.792   2
  -3   6  13 559.715 382.886   4
  -3   6  11 18172.3 1191.54   2
   3   6 -11 19035.4 1235.32   2
   3   6 -11 18453.9 448.702   4
  -3   6  11 19238.6 1360.41   4
   3   6  -9 12313.1 1011.18   2
  -3   6   9 12906.6 992.188   2
  -3   6   9 13837.1 1087.94   4
   3   6  -9 13068.1 465.143   4
   3   6  -7 72072.7 2386.56   2
  -3   6   7 73222.6 2412.61   2
  -3   6   7 76781.2 2341.64   4
  -3   6   5 91034.3 2763.22   2
  -3   6   5 95693.8 2390.29   4
   3  -6  -3 15183.1 722.771   5
  -3  -6   3 14312.3 409.021   5
  -3   6   3 13935.8 813.656   4
  -3   6   1 14624.8 1131.90   2
  -3  -6   1 13725.9 532.541   5
   3  -6  -1 15412.5 666.461   5
  -3   6   1 13355.2 720.782   4
  -3   6  -1 27104.0 1547.04   2
   3  -6   1 24931.5 761.082   5
  -3  -6  -1 25403.9 854.371   5
  -3   6  -1 25384.5 839.314   4
  -3   6  -3 11868.4 1032.14   2
   3  -6   3 11387.3 480.119   5
  -3  -6  -3 10908.9 641.572   5
  -3   6  -5 32141.0 1713.25   2
   3  -6   5 26764.1 689.220   5
  -3   6  -7 16632.5 1231.95   2
  -3   6  -9 9951.44 973.968   2
  -3   6  -9 10064.9 458.133   5
  -3   6 -11 10187.4 996.700   2
  -3   6 -13 294.826 236.785   2
  -3   6 -15 734.707 370.804   2
  -3   6 -17 12440.1 1179.97   2
   3   6  17 11389.9 1252.82   4
  -3   6 -19 15366.2 1350.39   2
   3   6  19 14574.8 1461.71   4
  -3   6 -21 11523.3 1171.27   2
   3   6  21 11397.9 1310.29   4
  -3   6 -23 9351.15 1045.63   2
   3   6  23 8309.08 1163.87   4
  -3   6 -25 4951.49 813.984   2
  -3   6 -25 5494.60 947.934   3
   3   6  25 5727.48 988.638   4
  -3   6 -27 1593.17 500.079   2
   3   7 -26 618.267 324.982   2
   3   7 -26 45.9382 411.354   3
  -3   7  26-646.347 359.589   4
   3   7 -24 3808.36 677.932   2
  -3   7  24 4059.45 870.355   4
   3   7 -22 478.077 345.196   2
  -3   7  22 1851.82 656.973   4
   3   7 -20 568.595 253.869   2
  -3   7  20 637.559 380.590   4
   3   7 -18 1518.02 501.960   2
  -3   7  18 2245.54 691.548   4
  -3   7  16 936.750 263.874   2
   3   7 -16 1333.47 432.039   2
  -3   7  16 1541.40 491.083   4
  -3   7  14 12246.3 1019.25   2
   3   7 -14 11939.5 1089.83   2
  -3   7  14 11770.7 1178.40   4
  -3   7  12 563.415 308.999   2
   3   7 -12 801.346 316.717   2
  -3   7  12 463.062 307.509   4
  -3   7  10 17939.9 1282.21   2
   3   7 -10 17341.2 1275.28   2
  -3   7  10 18241.5 1332.54   4
  -3   7   8-63.1285 223.390   2
   3   7  -8-513.405 318.073   2
  -3   7   8 152.722 237.201   4
   3   7  -6 44529.7 2005.27   2
  -3   7   6 41140.1 2018.38   2
  -3   7   6 43100.1 1744.11   4
  -3   7   4 1591.78 443.121   2
   3   7  -4 1344.69 358.832   2
  -3   7   4 1439.04 308.324   4
   3  -7  -4 1833.02 311.027   5
   3  -7  -2 47127.7 1252.63   5
  -3   7   2 46418.2 1480.47   4
  -3   7   0 6860.50 830.285   2
   3  -7   0 7219.06 445.037   5
  -3   7   0 6063.31 465.532   4
  -3   7  -2 68618.4 2686.34   2
   3  -7   2 68318.0 1196.61   5
  -3   7  -2 65037.6 1329.11   4
  -3   7  -4 13404.5 1203.26   2
   3  -7   4 14528.0 473.077   5
  -3   7  -6 14927.0 1261.09   2
  -3   7  -8 4924.37 716.082   2
  -3   7 -10 1069.41 464.981   2
  -3   7 -12 3068.51 630.483   2
  -3   7 -14 77.2452 258.666   2
   3   7  14 399.989 261.766   4
  -3   7 -16 5003.18 812.835   2
   3   7  16 5152.99 843.749   4
  -3   7 -18 11837.3 1223.70   2
   3   7  18 9855.98 1232.62   4
  -3   7 -20 2290.85 616.242   2
   3   7  20 2703.93 749.377   4
  -3   7 -22 7570.32 1101.57   2
   3   7  22 6538.54 1111.04   4
  -3   7 -24 881.187 499.540   2
  -3   7 -26 3607.25 751.465   2
   3   8 -27-135.201 315.510   2
   3   8 -25 936.656 385.915   2
   3   8 -23 1440.90 393.865   2
  -3   8  23 1910.57 760.214   4
   3   8 -21 4584.74 760.110   2
  -3   8  21 6200.16 1040.07   4
   3   8 -19 1316.53 455.557   2
  -3   8  19 1160.20 462.572   4
   3   8 -17-66.5659 337.960   2
  -3   8  17 334.601 391.666   4
   3   8 -15 38070.1 2076.04   2
  -3   8  15 37674.2 1922.98   2
  -3   8  15 41333.2 2306.39   4
   3   8 -13 2308.94 565.332   2
  -3   8  13 2018.40 480.085   2
  -3   8  13 2203.04 501.221   4
  -3   8  11 6356.54 824.557   2
   3   8 -11 6521.52 865.653   2
  -3   8  11 6797.90 842.268   4
   3   8  -9 15557.1 1314.78   2
  -3   8   9 14974.6 1296.21   2
  -3   8   9 14986.9 1178.50   4
  -3   8   7 4844.03 766.193   2
   3   8  -7 3738.82 711.393   2
  -3   8   7 3858.04 594.599   4
   3   8  -5 10096.2 1084.68   2
  -3   8   5 8925.44 1011.79   2
   3  -8  -5 10653.5 712.617   5
   3   8  -5 10528.7 692.493   4
  -3   8   5 9552.51 811.950   4
   3   8  -3 22904.7 1556.46   2
   3  -8  -3 21792.2 909.426   5
  -3   8   3 21809.2 1106.59   4
  -3   8   1 2383.95 541.599   2
   3   8  -1 2613.30 587.205   2
  -3   8   1 2302.33 342.019   4
  -3   8  -1 1154.45 508.848   2
   3   8   1 674.004 343.095   2
  -3   8  -1 268.792 147.294   4
  -3   8  -3 55158.7 2596.36   2
  -3   8  -5 937.133 407.568   2
  -3   8  -7 3596.55 788.242   2
   3   8   7 2589.74 551.564   4
  -3   8  -9 21676.7 1646.79   2
   3   8   9 19281.3 1525.36   4
  -3   8 -11 7024.62 976.263   2
   3   8  11 7649.58 1027.02   4
  -3   8 -13 18438.0 1569.37   2
   3   8  13 16572.2 1470.76   4
  -3   8 -15 2227.28 636.028   2
   3   8  15 1327.86 507.636   4
  -3   8 -17 6443.87 999.341   2
   3   8  17 8327.10 1166.52   4
  -3   8 -19 1068.68 553.699   2
   3   8  19 1541.63 624.801   4
  -3   8 -21 268.716 361.792   2
   3   8  21 247.645 457.721   4
   3   9 -22 794.208 459.640   2
   3   9 -20 325.971 435.398   2
  -3   9  20-244.607 481.041   4
   3   9 -18 1616.40 648.301   2
  -3   9  18 1942.88 644.804   4
   3   9 -16 1540.58 552.411   2
  -3   9  16 1872.61 621.981   4
   3   9 -14 757.068 437.376   2
  -3   9  14-63.4582 239.297   2
  -3   9  14 190.175 256.609   4
   3   9 -12 1200.12 483.490   2
  -3   9  12 1252.60 427.236   2
  -3   9  12 1774.01 527.041   4
   3   9 -10 1050.57 423.151   2
  -3   9  10 903.938 361.153   2
  -3   9  10 1082.92 345.487   4
   3   9  -8 406.126 311.899   2
  -3   9   8 114.614 305.090   2
  -3   9   8 379.912 267.665   4
  -3   9   6 2724.53 656.433   2
   3   9  -6 2043.99 562.524   2
  -3   9   6 2378.28 461.989   4
  -3   9   4 77.4975 310.333   2
   3   9  -4 100.073 304.503   2
  -3   9   4 447.694 230.141   4
  -3   9   2 1883.23 585.523   2
   3   9  -2 1537.63 476.535   2
  -3   9   0 5844.26 872.625   2
   3   9   0 5349.75 788.232   2
   3   9   0 5333.85 646.816   4
  -3   9  -2 2936.92 677.717   2
   3   9   2 2170.02 501.151   2
   3   9   2 2233.49 437.282   4
  -3   9  -4 1421.62 541.630   2
   3   9   4 1311.46 456.046   2
   3   9   4 1127.88 428.864   4
  -3   9  -6 5356.76 963.247   2
   3   9   6 4982.45 733.428   2
   3   9   6 4283.35 694.594   4
   3   9   8 4583.74 732.068   2
  -3   9  -8 4165.47 814.024   2
   3   9   8 4811.64 803.300   4
  -3   9 -10 1587.59 505.739   2
   3   9  10 2441.59 694.545   4
  -3   9 -12 712.540 485.260   2
   3   9  12 501.267 415.978   4
  -3   9 -14 431.994 354.264   2
   3   9  14 586.080 430.998   4
  -3   9 -16 956.622 466.258   2
   3   9  16 645.639 444.560   4
   3   9  18 499.115 390.468   4
  -3  10  19 1717.92 585.714   4
  -3  10  17-112.844 379.345   4
   3  10 -15 1931.85 639.635   2
  -3  10  15 2036.26 564.308   4
  -3  10  13 558.025 432.864   2
   3  10 -13 325.352 293.336   2
  -3  10  13 292.823 312.821   4
  -3  10  11 1954.08 543.146   2
   3  10 -11 2799.30 688.364   2
  -3  10  11 3839.25 699.122   4
  -3  10   9-137.418 316.522   2
   3  10  -9 1188.76 500.427   2
  -3  10   9 848.565 343.390   4
  -3  10   7 1812.73 630.726   2
   3  10  -7 2059.98 622.099   2
  -3  10   5 1042.43 536.433   2
   3  10  -5 1107.84 289.732   2
   3  10  -3 1545.91 580.029   2
  -3  10   3 47.2451 342.232   2
  -3  10   1 3103.70 681.041   2
   3  10  -1 2487.04 572.009   2
   3  10   1 3728.95 779.369   2
  -3  10  -1 2665.74 722.493   2
  -3  10  -3 4535.69 875.865   2
   3  10   3 4006.47 788.033   2
  -3  10  -5 541.558 434.760   2
   3  10   5 561.615 378.237   2
   3  10   5-252.487 284.631   4
   3  10   7 5816.04 915.177   2
  -3  10  -7 5462.50 1008.46   2
   3  10   7 5510.72 815.406   4
  -3  10  -9 230.436 413.436   2
   3  10   9 169.258 362.819   2
   3  10   9 219.866 251.317   4
  -3  10 -11 1017.74 454.298   2
   3  10  11 1575.11 477.343   2
   3  10  11 2043.32 582.195   4
   3  10  13 4361.88 759.666   2
   3  10  13 5174.73 916.571   4
   3  10  15 1396.48 477.823   2
   3  10  15 2586.34 720.150   4
  -3  11  16 22.0849 287.158   4
  -3  11  10 13035.8 1443.59   2
  -3  11   8 1128.11 554.153   2
  -3  11   6 15816.4 1625.33   2
  -3  11   4 4035.20 866.147   2
  -3  11   2 14634.5 1587.87   2
   3  11  -2 15095.3 1564.94   2
  -3  11   0 2937.82 789.171   2
   3  11   0 3175.85 754.655   2
   3  11   2 1590.81 647.124   2
  -3  11  -2 1211.90 432.372   2
   3  11   4 6857.28 1052.69   2
   3  11   6 2043.09 609.674   2
   3  11   8 16.4933 413.576   2
   3  11  10 1096.87 444.633   2
   3  11  12-221.548 385.931   4
  -4   0  36 5049.77 948.932   4
  -4   0  34 5935.60 983.294   4
  -4   0  32-429.250 314.830   4
   4   0 -30 2777.62 593.631   3
  -4   0  30 2369.35 536.788   4
   4   0 -28 38300.6 2002.05   3
  -4   0  28 37898.6 2180.00   4
   4   0 -26 25605.4 1585.31   3
  -4   0  26 25214.9 1686.17   4
   4   0 -24 34700.2 1732.21   3
  -4   0  24 34392.4 1891.91   4
   4   0 -22 4033.87 606.516   3
  -4   0  22 4039.56 666.542   4
   4   0 -20 182175. 3532.40   3
  -4   0  20 184759. 3941.23   4
   4   0 -18 63958.7 1866.55   1
   4   0 -18 63024.6 1949.86   3
  -4   0  18 61113.4 2167.15   4
   4   0 -16 4382.71 494.706   1
   4   0 -16 3995.30 485.865   3
  -4   0  16 4403.91 544.685   4
   4   0 -14 36900.7 1321.13   1
   4   0 -14 35517.7 1258.30   3
   4   0 -14 35214.9 506.018   2
  -4   0  14 36343.1 1227.29   3
  -4   0  14 36826.1 1448.50   4
   4   0 -12 58194.8 772.584   2
   4   0 -12 57977.4 1592.61   1
   4   0 -12 59562.7 1464.91   3
  -4   0  12 59874.5 1438.55   3
   4   0 -12 59575.2 1632.67   4
  -4   0  12 58843.5 1663.54   4
   4   0 -10 76903.9 1751.51   1
   4   0 -10 76998.7 1461.04   3
  -4   0  10 74508.3 1431.54   3
   4   0 -10 76010.8 1690.78   4
  -4   0  10 72645.1 1719.58   4
  -4   0   8 1011.74 213.425   1
   4   0  -8 1110.56 229.969   1
  -4   0   8 1156.19 158.046   3
   4   0  -8 1211.11 160.285   3
   4   0  -8 1133.83 187.061   4
  -4   0   8 1033.77 183.799   4
  -4   0   6 30031.7 597.628   3
   4   0  -6 29271.3 966.511   1
  -4   0   6 30941.1 1009.46   1
   4   0  -6 28666.4 884.702   5
  -4   0   6 27362.3 879.413   4
   4   0  -6 29735.6 888.354   4
   4   0  -4 28239.4 905.378   1
  -4   0   4 28245.3 929.203   1
   4   0  -4 29208.3 833.425   5
   4   0  -4 29444.5 844.668   4
   4   0  -2 556765. 3562.69   5
   4   0  -2 550018. 3721.30   1
   4   0   0 133710. 1863.58   2
  -4   0   0 138836. 1240.91   3
   4   0   0 134204. 1752.77   5
  -4   0   0 130440. 1749.54   5
  -4   0   0 136704. 1753.28   1
   4   0   0 134429. 1703.67   1
   4   0   2 587137. 4096.38   2
  -4   0  -2 595970. 3355.54   3
  -4   0  -2 615187. 4013.84   5
   4   0   2 616958. 3960.36   5
  -4   0  -2 571250. 3307.83   1
   4   0   4 438595. 3757.65   2
  -4   0  -4 447646. 3464.18   3
  -4   0  -4 448242. 3706.31   5
   4   0   6 280418. 3131.75   2
  -4   0  -6 275449. 3086.03   3
  -4   0  -6 263596. 3105.29   5
   4   0   6 263960. 2980.26   5
   4   0   8 383664. 3876.04   2
  -4   0  -8 389644. 4138.46   5
   4   0  10-196.730 143.505   2
  -4   0 -10-81.6019 192.755   3
  -4   0 -12 229796. 3678.55   3
  -4   0 -14 27133.2 1348.88   3
  -4   0 -16 4447.87 600.108   3
  -4   0 -18 2276.18 487.163   3
  -4   0 -20 2755.58 587.479   3
  -4   0 -22 41289.4 2067.71   3
  -4   0 -24 817.149 416.691   3
   4   0  24 1225.55 425.310   4
  -4   0 -26 13106.9 1294.27   3
   4   0  26 11584.5 1230.51   4
   4   0  28 10123.2 1167.50   4
  -4   0 -28 12798.1 1315.11   3
   4   0  30 22475.2 1733.33   4
   4   0  32 92.1176 426.902   4
  -4   1  35 15001.9 1584.02   4
   4   1 -33 768.279 468.522   3
  -4  -1  33 1053.02 381.605   4
  -4   1  33 96.5312 341.454   4
   4   1 -31 2051.37 572.375   3
  -4  -1  31 2452.04 606.769   4
  -4   1  31 1436.72 528.326   4
   4   1 -29 10485.4 1057.27   3
  -4   1  29 9951.50 1164.13   4
  -4  -1  29 9577.30 1046.96   4
   4   1 -27 25675.2 1565.32   3
  -4  -1  27 28420.5 1724.79   4
  -4   1  27 25947.1 1883.85   4
   4   1 -25 1572.65 368.802   1
   4   1 -25 1451.34 460.042   3
  -4  -1  25 1867.34 485.106   4
  -4   1  25 1298.34 480.120   4
   4   1 -23 233.992 86.5621   2
   4   1 -23 224.321 243.494   1
   4   1 -23 173.499 201.193   3
  -4  -1  23 644.038 305.985   4
  -4   1  23 361.342 275.224   4
   4   1 -21 20843.5 1120.98   1
   4   1 -21 20734.2 669.835   2
   4   1 -21 22381.1 1272.87   3
  -4  -1  21 22156.3 1326.23   4
  -4   1  21 21437.9 1490.85   4
   4   1 -19 115892. 2565.32   1
   4   1 -19 114781. 2710.01   3
   4   1 -19 116209. 1569.87   2
  -4  -1  19 118025. 2848.97   4
  -4   1  19 118517. 3367.65   4
   4   1 -17 56737.5 1739.87   1
   4   1 -17 54763.5 1729.56   3
   4   1 -17 54054.9 1065.26   2
  -4  -1  17 53677.2 1784.05   4
  -4   1  17 56939.9 2149.93   4
   4   1 -15 69290.5 1894.00   1
   4   1 -15 67807.9 1773.24   3
   4   1 -15 64869.7 1174.25   2
  -4  -1  15 70733.7 1903.79   4
  -4   1  15 67522.3 2209.93   4
   4   1 -13 7547.81 433.925   2
   4   1 -13 8179.17 640.274   1
  -4   1  13 8379.49 645.702   1
  -4   1  13 8584.66 620.225   3
   4   1 -13 8871.35 642.967   3
   4   1 -13 8535.63 629.559   4
  -4  -1  13 7849.35 619.950   4
  -4   1  13 9949.04 837.293   4
   4   1 -11 588806. 5089.21   1
  -4   1  11 591465. 5046.21   1
  -4   1  11 597566. 4444.17   3
   4   1 -11 604554. 4330.12   3
   4  -1 -11 587767. 5255.61   4
  -4  -1  11 591071. 4647.93   4
  -4   1  11 597147. 5549.73   4
   4   1 -11 593749. 4591.92   4
  -4   1   9 4453.20 461.214   1
   4   1  -9 3882.05 408.782   1
   4   1  -9 3902.56 319.690   3
   4  -1  -9 4269.49 223.608   2
  -4   1   9 4532.00 362.271   3
   4  -1  -9 4326.59 441.965   4
  -4  -1   9 4953.12 427.159   4
  -4   1   9 4641.30 475.846   4
   4   1  -9 4666.89 393.542   4
   4  -1  -7 173036. 1593.21   2
   4   1  -7 161044. 1564.98   3
  -4   1   7 175111. 2499.70   1
   4   1  -7 165649. 2062.45   5
   4   1  -7 169652. 2087.09   4
  -4   1   7 163994. 2408.37   4
   4  -1  -7 164574. 2331.49   4
  -4   1   5 406256. 2764.14   2
  -4   1   5 412749. 3703.48   1
   4  -1  -5 412476. 3425.05   5
   4   1  -5 405612. 3056.58   5
   4   1  -5 410925. 3171.55   4
   4  -1  -5 414601. 3400.12   4
  -4   1   5 408441. 3499.43   4
   4  -1  -3 435112. 3115.68   2
  -4   1   3 432685. 3188.80   2
  -4  -1   3 435527. 3012.05   5
   4  -1  -3 419387. 3277.36   5
   4   1  -3 428896. 3052.06   5
   4  -1  -3 444691. 3293.78   4
   4  -1  -1 107525. 1661.42   2
  -4   1   1 104174. 1697.17   2
  -4  -1   1 107304. 1544.01   5
   4   1  -1 103030. 1523.52   5
   4  -1  -1 99877.7 1531.91   5
  -4   1   1 111920. 1594.15   5
   4   1  -1 109757. 1025.18   3
   4  -1   1 50935.3 1229.71   2
  -4   1  -1 50401.1 1274.20   2
   4   1   1 49732.0 911.610   3
  -4  -1  -1 47924.2 1117.62   5
   4   1   1 51816.6 1139.60   5
   4  -1   1 48828.4 1085.44   5
  -4   1  -1 51867.1 1110.46   5
   4   1   3 375.407 110.640   3
  -4  -1  -3 292.257 90.5687   3
  -4   1  -3 627.430 187.747   2
   4  -1   3 411.134 132.420   2
   4   1   3 309.436 93.2125   5
  -4  -1  -3 423.484 116.408   5
  -4   1  -3 382.022 114.446   5
   4  -1   5 132553. 2231.54   2
  -4   1  -5 132629. 2314.61   2
   4   1   5 133059. 2089.02   3
   4  -1   5 133250. 1979.91   5
  -4   1  -5 132522. 2017.46   5
  -4  -1  -5 134933. 2201.85   5
  -4  -1  -5 135146. 2011.97   3
   4  -1   7 155329. 2534.72   2
  -4  -1  -7 144785. 2359.15   3
   4   1   7 149106. 2479.93   3
  -4   1  -7 150126. 2574.07   2
  -4  -1  -7 155422. 2539.89   6
  -4   1  -7 151486. 2351.80   5
  -4  -1  -7 156135. 2610.06   5
   4  -1   7 150474. 2255.28   5
   4   1   7 155555. 1276.23   1
   4   1   9 11874.9 702.483   2
   4  -1   9 11805.5 739.400   2
  -4  -1  -9 10553.4 720.999   3
  -4   1  -9 11822.3 762.830   2
   4   1   9 13280.8 791.849   3
  -4   1  -9 11463.3 723.977   3
  -4   1  -9 11992.5 722.708   5
  -4   1 -11 4734.50 509.837   2
  -4   1 -11 5240.86 540.592   3
  -4  -1 -11 3699.63 475.095   3
  -4  -1 -13 173907. 3308.95   3
  -4   1 -13 168113. 3032.83   2
  -4   1 -15 35214.4 1479.58   2
  -4   1 -15 36954.4 1620.53   3
  -4  -1 -15 36061.8 1606.67   3
  -4   1 -17 3643.61 570.039   3
  -4  -1 -17 3703.61 592.673   3
  -4  -1 -19 13505.7 1111.54   3
  -4   1 -19 13217.8 1088.95   3
  -4   1 -21 82625.5 2833.60   3
  -4  -1 -21 85231.7 2917.58   3
  -4   1 -23 6809.32 847.487   3
  -4  -1 -23 9168.09 1028.45   3
   4  -1  23 8666.40 922.943   4
  -4   1 -25 8695.10 1018.06   3
  -4  -1 -25 6144.90 886.235   3
   4  -1  25 6836.00 895.460   4
   4   1  25 6571.60 939.531   4
  -4   1 -27 2175.97 557.646   3
  -4  -1 -27 1318.04 485.270   3
  -4  -1 -27 2397.98 488.671   6
   4   1  27 2028.53 603.289   4
   4  -1  27 2142.73 520.904   4
  -4   1 -29 26034.7 1948.66   3
  -4  -1 -29 26445.7 1983.43   3
   4  -1  29 24927.3 1705.07   4
   4   1  29 25228.1 1873.12   4
   4   1  31 3750.39 735.496   4
   4   2 -34 7149.02 1005.79   3
  -4   2  34 6389.42 1131.32   4
   4   2 -32 854.989 441.329   3
  -4   2  32 1752.07 635.498   4
   4   2 -30 519.239 298.895   3
  -4   2  30 1363.36 557.876   4
  -4  -2  30 899.105 368.701   4
   4   2 -28 22222.5 1322.02   1
   4   2 -28 23802.5 1613.04   3
  -4  -2  28 21798.3 1472.58   4
  -4   2  28 23983.4 1870.77   4
   4   2 -26 17212.7 1122.39   1
   4   2 -26 18003.2 1313.67   3
  -4   2  26 18258.1 1630.41   4
  -4  -2  26 18295.2 1311.25   4
   4   2 -24 1894.78 369.164   1
   4   2 -24 1490.08 228.765   2
   4   2 -24 1882.63 485.656   3
  -4   2  24 1415.47 483.947   4
  -4  -2  24 2212.28 453.652   4
   4   2 -22 178.512 163.851   1
   4   2 -22 50.0468 129.449   2
   4   2 -22 125.510 237.046   3
  -4   2  22-110.377 270.509   4
  -4  -2  22 161.797 153.789   4
   4   2 -20 45572.2 1715.71   1
   4   2 -20 47644.4 1784.05   3
   4   2 -20 46753.5 1276.96   2
  -4   2  20 49841.6 2347.71   4
  -4  -2  20 50214.3 1793.95   4
   4   2 -18 59745.6 1868.96   1
   4   2 -18 59837.6 1438.59   2
   4   2 -18 57523.6 1853.01   3
  -4   2  18 61985.2 2502.79   4
  -4  -2  18 57951.0 1773.83   4
   4   2 -16 2591.83 310.312   2
   4   2 -16 2506.15 381.257   3
   4   2 -16 2049.44 332.745   4
  -4   2  16 2935.92 553.682   4
  -4  -2  16 2719.35 381.694   4
   4   2 -14 757.509 204.522   2
   4   2 -14 483.990 189.372   3
  -4   2  14 721.885 287.203   4
  -4  -2  14 607.143 203.270   4
   4   2 -14 709.902 215.671   4
   4   2 -12 125760. 2048.57   2
  -4   2  12 129878. 2499.45   1
  -4   2  12 123462. 962.084   2
  -4   2  12 129876. 2316.65   3
  -4  -2  12 128023. 2101.54   4
   4   2 -12 126702. 2094.52   4
  -4   2  12 127010. 2930.34   4
   4  -2 -10 183984. 1655.65   2
  -4   2  10 189880. 1685.95   2
   4   2 -10 188452. 2328.82   4
  -4   2  10 186900. 3237.43   4
  -4   2   8 18952.3 620.488   2
   4  -2  -8 19110.7 588.782   2
   4   2  -8 18976.4 687.637   5
  -4   2   8 19020.9 946.138   4
   4  -2  -8 20079.9 913.490   4
   4   2  -8 19152.9 704.912   4
  -4   2   6 19809.1 701.926   2
   4  -2  -6 20519.4 674.026   2
   4   2  -6 19505.4 656.216   5
   4  -2  -6 18595.4 807.986   4
  -4   2   6 19979.8 883.975   4
   4  -2  -4 713475. 4290.99   2
  -4   2   4 695663. 4517.74   2
   4   2  -4 701602. 3766.63   5
   4  -2  -4 718522. 4618.86   5
  -4  -2   4 707502. 3726.56   5
  -4   2   4 712257. 4725.70   4
  -4   2   2 144582. 2202.41   2
   4  -2  -2 142982. 2077.30   2
   4   2  -2 149459. 1778.09   5
   4  -2  -2 143686. 1941.12   5
  -4   2   2 143422. 1952.90   4
   4  -2  -2 143824. 1935.94   4
  -4   2   0 4209.11 400.267   2
   4  -2   0 4806.84 395.604   2
   4   2   0 4295.76 322.236   5
   4  -2   0 4250.06 324.750   5
  -4   2   0 4720.39 336.300   5
  -4  -2   0 4433.75 334.188   5
   4  -2   0 4342.78 311.208   4
  -4   2  -2 64802.2 1642.88   2
   4  -2   2 63590.9 1547.72   2
  -4  -2  -2 64016.7 1382.80   5
   4   2   2 62425.9 1338.49   5
  -4   2  -2 62123.0 1244.18   5
   4  -2   2 63434.0 1265.84   5
  -4   2  -4 31413.8 1176.73   2
   4   2   4 31460.0 1008.08   3
   4  -2   4 31053.8 1141.31   2
  -4  -2  -4 30336.4 1026.88   5
   4  -2   4 31268.4 926.420   5
  -4   2  -4 34430.0 970.883   5
  -4   2  -6 174663. 2906.91   2
   4   2   6 163494. 2533.41   3
   4  -2   6 165676. 2737.95   2
  -4  -2  -6 168803. 2730.73   5
  -4   2  -6 170067. 2303.62   5
   4  -2   6 165652. 2242.03   5
   4   2   8 31221.2 1223.78   3
  -4   2  -8 30299.1 1271.23   2
  -4   2  -8 30455.9 1055.80   5
  -4   2 -10 22298.2 1121.44   2
  -4   2 -12 77411.2 2168.21   2
  -4   2 -14 112315. 2660.51   2
  -4   2 -14 108210. 2691.57   3
  -4   2 -16 2097.98 402.313   2
  -4   2 -16 1942.60 446.711   3
  -4   2 -18 386.687 251.032   2
  -4   2 -18 130.264 241.084   3
  -4   2 -20 56694.5 2057.62   2
  -4   2 -20 58089.9 2353.53   3
  -4   2 -22 36136.8 1936.79   3
  -4   2 -22 37373.2 1748.13   2
   4  -2  22 33764.3 1715.47   4
  -4   2 -24 440.553 407.905   3
   4   2  24-274.172 327.762   4
   4  -2  24-75.3622 221.882   4
  -4   2 -26 740.500 444.374   3
   4   2  26-466.468 281.290   4
   4  -2  26 342.801 269.292   4
  -4   2 -28 11876.5 1278.31   3
   4   2  28 10750.8 1267.86   4
   4   2  30 9015.51 1167.85   4
   4   3 -33 2050.91 544.339   3
   4   3 -31 33.6003 288.763   3
  -4   3  31 403.499 432.984   4
   4   3 -29 4859.40 653.624   1
   4   3 -29 4813.14 770.999   3
  -4   3  29 4436.70 892.557   4
   4   3 -27 43181.1 1892.30   1
   4   3 -27 43922.7 2149.82   3
  -4   3  27 44763.3 2613.98   4
  -4  -3  27 42454.7 1861.31   4
   4   3 -25 3163.64 518.729   1
   4   3 -25 4031.17 453.978   2
   4   3 -25 3638.95 579.585   3
  -4   3  25 3961.00 827.519   4
  -4  -3  25 3299.11 508.521   4
   4   3 -23 15381.2 1086.09   1
   4   3 -23 14853.0 857.311   2
   4   3 -23 15824.9 1177.21   3
  -4   3  23 13666.0 1391.45   4
  -4  -3  23 15641.9 1001.12   4
   4   3 -21 19916.8 978.877   2
   4   3 -21 19277.7 1187.75   3
  -4   3  21 19886.2 1580.94   4
  -4  -3  21 18365.9 1045.13   4
   4   3 -19 32562.2 1456.53   3
   4   3 -19 31647.0 1231.67   2
  -4   3  19 32166.2 1932.36   4
  -4  -3  19 31390.6 1239.08   4
   4   3 -17 5303.99 510.017   2
   4   3 -17 4773.94 524.566   3
   4   3 -17 4800.65 492.212   4
  -4   3  17 5464.23 759.731   4
  -4  -3  17 5160.31 492.619   4
  -4   3  15 20517.3 503.628   2
   4   3 -15 21048.1 995.935   2
  -4   3  15 20711.0 1429.03   4
   4   3 -15 20905.6 925.945   4
   4   3 -13 31907.9 1207.59   2
  -4   3  13 31966.0 793.542   2
  -4   3  13 30295.6 1579.86   4
   4   3 -13 31582.7 1021.91   4
  -4   3  11 891.727 162.285   2
   4   3 -11 731.870 168.465   4
  -4   3  11 1061.58 312.836   4
  -4   3   9 169023. 2274.49   2
   4  -3  -9 178836. 2187.61   2
   4   3  -9 172737. 1988.96   5
   4   3  -9 176495. 2107.10   4
  -4   3   9 172707. 3227.80   4
  -4   3   7 79633.8 1643.86   2
   4  -3  -7 80293.3 1564.84   2
   4   3  -7 81740.8 1284.05   5
   4  -3  -7 84328.1 1956.11   4
  -4   3   7 77151.8 1945.91   4
  -4   3   5 51253.8 1387.89   2
   4  -3  -5 54232.4 1333.29   2
   4   3  -5 53966.9 1007.82   5
  -4  -3   5 53161.6 1000.62   5
   4  -3  -5 52888.1 1421.40   4
  -4   3   5 52973.1 1457.91   4
  -4   3   3 52976.8 1490.10   2
   4  -3  -3 53436.8 1389.71   2
   4   3  -3 58695.1 1095.89   5
  -4  -3   3 57985.1 1086.48   5
   4  -3  -3 61302.2 1366.73   5
   4  -3  -3 56692.1 1348.62   4
  -4   3   3 55958.5 1352.62   4
   4  -3  -1 54367.1 1475.32   2
  -4   3   1 53152.4 1554.19   2
   4   3  -1 54904.4 1116.65   5
  -4  -3   1 55562.1 1138.81   5
   4  -3  -1 52617.0 1185.76   5
  -4   3   1 51492.5 1183.77   4
   4  -3  -1 54224.0 1212.14   4
   4  -3   1 170453. 2747.65   2
  -4   3  -1 177665. 2927.39   2
  -4  -3  -1 176692. 2240.28   5
   4  -3   1 187468. 2182.45   5
  -4   3  -1 188070. 2166.05   5
   4  -3   1 178840. 2069.03   4
  -4   3  -3 40125.0 1447.00   2
   4  -3   3 41556.8 1045.53   5
  -4   3  -3 41094.3 1030.51   5
  -4  -3  -3 42962.4 1215.82   5
   4  -3   3 39962.9 927.999   4
  -4   3  -5 419224. 4805.17   2
  -4   3  -5 415671. 3417.50   5
  -4  -3  -5 420470. 4233.20   5
   4  -3   5 423566. 3442.08   5
   4  -3   7 551.392 143.879   5
  -4   3  -7 299.449 113.640   5
  -4   3  -7 509.160 178.091   2
  -4   3  -9 34554.0 1470.32   2
  -4   3  -9 37225.6 1165.61   5
  -4   3 -11 67906.0 2094.44   2
  -4   3 -13 100626. 2665.80   2
  -4   3 -15-118.129 248.079   2
  -4   3 -17 598.859 309.756   2
  -4   3 -17 358.975 263.435   3
  -4   3 -19 2458.91 474.853   2
  -4   3 -19 1612.80 390.937   3
  -4   3 -21 3377.77 510.785   2
  -4   3 -21 3392.92 651.939   3
   4  -3  21 3569.47 531.485   4
  -4   3 -23 18294.9 1463.13   3
  -4   3 -23 18024.9 1265.89   2
  -4   3 -25 1398.90 410.058   2
   4   3  25 1110.00 500.715   4
  -4   3 -27 253.240 371.783   3
   4   3  27 512.187 454.844   4
   4   3  29 8676.76 1181.64   4
   4   4 -32 3002.66 667.565   3
   4   4 -30 4729.13 777.723   3
  -4   4  30 4741.71 984.974   4
   4   4 -28 7706.49 879.954   1
   4   4 -28 6967.45 905.490   3
  -4   4  28 7292.92 1165.63   4
   4   4 -26 8555.93 911.367   1
   4   4 -26 8284.20 951.072   3
   4   4 -26 7622.92 727.131   2
  -4   4  26 7672.81 1129.19   4
   4   4 -24 8177.79 907.633   3
   4   4 -24 8345.60 738.807   2
  -4   4  24 8140.37 1144.86   4
   4   4 -22 3723.37 481.982   2
   4   4 -22 3432.10 547.978   3
  -4   4  22 3341.94 766.246   4
   4   4 -20 709.617 262.035   2
   4   4 -20 677.890 270.844   3
  -4   4  20-72.1504 254.030   4
   4   4 -18 16393.4 965.503   2
  -4   4  18 14799.7 519.959   2
  -4   4  18 14059.3 1345.86   4
   4   4 -18 14488.2 837.993   4
  -4   4  16 29139.5 884.581   2
   4   4 -16 31213.2 1340.65   2
  -4   4  16 30305.4 1852.44   4
   4   4 -16 29528.3 1078.39   4
  -4   4  14 657.600 177.842   2
   4   4 -14 340.040 205.788   2
  -4   4  14 750.892 333.143   4
   4   4 -14 295.198 96.5977   4
  -4   4  12 104636. 2039.46   2
   4   4 -12 111021. 2507.88   2
   4   4 -12 113258. 1677.27   5
  -4   4  12 108899. 3082.62   4
   4   4 -12 113437. 1759.78   4
  -4   4  10 114631. 2225.24   2
   4   4 -10 108898. 1490.42   5
   4   4 -10 109398. 1636.37   4
  -4   4  10 109551. 2867.62   4
  -4   4   8 5666.37 511.096   2
   4   4  -8 5126.25 299.202   5
  -4   4   8 5512.65 573.153   4
  -4   4   6 74319.4 1954.20   2
   4  -4  -6 69895.0 1771.49   2
   4   4  -6 73978.4 1149.96   5
   4  -4  -6 75687.9 1972.76   4
  -4   4   6 76945.6 1983.49   4
   4  -4  -4 95166.3 2100.33   2
  -4   4   4 100199. 2321.79   2
  -4  -4   4 96238.3 1331.64   5
   4   4  -4 99655.3 1378.72   5
   4  -4  -4 100939. 1907.72   5
   4  -4  -4 92434.9 1992.82   4
  -4   4   4 97485.0 2025.83   4
  -4   4   2 21416.0 1111.31   2
  -4  -4   2 20489.3 683.774   5
   4  -4  -2 21192.1 816.670   5
   4  -4  -2 20924.8 864.931   4
  -4   4   2 18475.4 809.789   4
  -4   4   0 824.967 263.668   2
   4  -4   0 865.902 185.217   5
  -4  -4   0 942.961 198.306   5
   4  -4   0 670.004 172.550   4
  -4   4  -2 102837. 2529.48   2
   4  -4   2 108360. 1688.16   5
  -4  -4  -2 107372. 1885.20   5
   4  -4   2 109266. 1650.07   4
  -4   4  -4 14334.9 973.384   2
  -4  -4  -4 14496.5 774.414   5
  -4   4  -4 15121.8 629.057   5
   4  -4   4 15059.4 641.365   5
   4  -4   4 14740.3 561.215   4
  -4   4  -6 44486.1 1753.00   2
  -4   4  -6 42785.6 1107.08   5
   4  -4   6 44868.1 1125.94   5
   4  -4   6 44477.2 948.406   4
  -4   4  -8 124544. 2969.95   2
  -4   4  -8 129688. 2054.23   5
  -4   4 -10 3622.52 364.929   5
  -4   4 -10 4030.16 591.739   2
  -4   4 -12 7921.64 808.579   2
  -4   4 -14 63124.7 2277.13   2
  -4   4 -16 2883.89 525.402   2
  -4   4 -18 14.1369 216.495   2
   4  -4  18 156.439 147.236   4
  -4   4 -20 7100.11 899.633   3
  -4   4 -20 7848.77 909.169   2
  -4   4 -22 10229.0 1059.72   3
  -4   4 -22 9991.44 1008.23   2
  -4   4 -24 6505.78 837.997   2
  -4   4 -24 6752.08 964.199   3
   4   4  24 7930.03 1178.07   4
  -4   4 -26 2590.15 561.011   2
  -4   4 -26 3271.89 742.750   3
   4   4  26 3064.34 761.257   4
  -4   4 -28 1959.67 514.003   2
   4   4  28 3364.02 834.117   4
   4   5 -31 2354.22 712.090   3
   4   5 -29 1886.11 494.868   1
   4   5 -29 1040.97 371.475   3
   4   5 -27 783.009 415.537   3
  -4   5  27 1967.17 748.497   4
   4   5 -25 6085.38 688.680   2
   4   5 -25 6221.61 822.232   3
  -4   5  25 7110.22 1107.52   4
   4   5 -23 16633.9 1136.70   2
   4   5 -23 16764.2 1315.40   3
  -4   5  23 17573.6 1712.66   4
   4   5 -21 1572.67 358.561   2
  -4   5  21 1863.48 639.701   4
   4   5 -19 1129.77 355.088   2
  -4   5  19 1359.89 519.273   4
  -4   5  17 19191.5 886.390   2
   4   5 -17 17667.7 1130.64   2
   4   5 -17 17860.8 753.624   5
  -4   5  17 18264.5 1539.01   4
  -4   5  15 18348.0 952.469   2
   4   5 -15 18629.5 1171.42   2
   4   5 -15 18605.7 695.970   5
  -4   5  15 18444.6 1454.94   4
   4   5 -15 17950.7 740.784   4
  -4   5  13 18642.2 1005.68   2
   4   5 -13 20223.8 1208.41   2
   4   5 -13 19187.3 632.731   5
   4   5 -13 19957.4 720.074   4
  -4   5  13 20416.9 1434.83   4
  -4   5  11 24550.1 1190.35   2
   4   5 -11 23843.7 1283.24   2
   4   5 -11 24902.7 628.950   5
  -4   5  11 23735.5 1454.27   4
   4   5 -11 25330.8 777.428   4
  -4   5   9 1410.69 311.567   2
   4   5  -9 1071.36 123.213   5
  -4   5   9 943.731 238.114   4
   4   5  -9 1184.05 182.329   4
  -4   5   7 6255.03 698.259   2
   4   5  -7 5701.89 290.146   5
  -4   5   7 6019.97 650.459   4
  -4   5   5 89893.9 2490.26   2
  -4  -5   5 91031.2 1191.96   5
  -4   5   5 89125.5 2167.67   4
  -4   5   3 10056.5 849.060   2
   4  -5  -3 9629.58 585.955   5
  -4  -5   3 10141.6 451.990   5
   4  -5  -3 11215.2 744.523   4
  -4   5   3 11545.6 710.858   4
  -4   5   1 1077.91 296.480   2
  -4  -5   1 784.036 145.940   5
   4  -5  -1 974.642 202.973   5
   4  -5  -1 656.858 182.631   4
  -4   5   1 961.084 208.118   4
  -4   5  -1 120527. 3018.73   2
  -4  -5  -1 114794. 1914.09   5
   4  -5   1 115549. 1812.45   5
   4  -5   1 117525. 2005.35   4
  -4   5  -3 26920.1 1441.79   2
  -4  -5  -3 25291.1 994.193   5
   4  -5   3 26449.4 849.659   5
   4  -5   3 25670.9 839.111   4
  -4   5  -5 1442.53 397.014   2
   4  -5   5 1014.79 181.593   5
  -4   5  -5 1157.22 191.169   5
   4  -5   5 937.483 158.322   4
  -4   5  -7 36864.0 1728.24   2
  -4   5  -7 34054.3 979.106   5
   4  -5   7 35485.4 997.966   5
   4  -5   7 33969.9 770.689   4
  -4   5  -9 35885.4 1764.89   2
  -4   5  -9 34413.7 1047.20   5
   4  -5   9 35128.9 729.094   4
  -4   5 -11 5842.58 460.711   5
  -4   5 -11 6807.80 814.644   2
  -4   5 -13 483.606 223.557   2
  -4   5 -15 12657.5 1129.33   2
  -4   5 -17 14187.6 1194.97   2
  -4   5 -19 1779.66 421.161   2
  -4   5 -21 7721.29 931.062   2
  -4   5 -21 7879.08 993.386   3
   4   5  21 7411.18 1038.64   4
  -4   5 -23 7808.04 952.029   2
  -4   5 -23 7742.85 980.911   3
   4   5  23 8481.62 1202.60   4
  -4   5 -25 2825.83 626.346   2
  -4   5 -25 3765.62 786.659   3
   4   5  25 3242.53 844.448   4
  -4   5 -27 2609.10 654.719   2
   4   6 -30 1123.48 552.471   3
   4   6 -28 568.779 371.425   3
  -4   6  28 646.037 433.071   4
   4   6 -26 634.749 357.602   2
   4   6 -26 107.914 368.001   3
  -4   6  26-191.993 523.691   4
   4   6 -24 1865.22 459.098   2
  -4   6  24 1465.01 615.239   4
   4   6 -22 11798.5 1044.69   2
  -4   6  22 14508.8 1531.53   4
   4   6 -20 12017.7 1034.17   2
  -4   6  20 13005.3 1435.12   4
   4   6 -18-191.292 225.236   2
  -4   6  18 256.585 364.969   4
  -4   6  16 16818.3 1043.87   2
   4   6 -16 17475.5 1225.03   2
  -4   6  16 17806.0 1548.65   4
   4   6 -14 50384.5 2073.56   2
  -4   6  14 51722.0 1891.53   2
   4   6 -14 53229.7 726.254   5
   4   6 -12 17898.1 1245.83   2
  -4   6  12 18758.6 1208.96   2
  -4   6  12 18009.9 1422.66   4
   4   6 -12 17847.2 621.303   4
   4   6 -10 7567.82 810.267   2
  -4   6  10 8431.65 799.403   2
   4   6 -10 8771.25 463.293   4
  -4   6  10 8841.06 880.969   4
   4   6  -8 118121. 3050.28   2
  -4   6   8 124323. 3176.00   2
  -4   6   8 123320. 3066.36   4
  -4   6   6 12048.9 1019.34   2
  -4   6   6 11579.0 889.285   4
  -4   6   4 15439.2 1146.13   2
   4  -6  -4 16023.4 825.739   5
  -4  -6   4 15252.5 482.432   5
  -4   6   4 15534.4 905.110   4
  -4   6   2 47015.7 2070.04   2
   4  -6  -2 49202.3 1338.85   5
  -4  -6   2 47739.6 1035.95   5
   4  -6  -2 46882.6 1649.98   4
  -4   6   2 45301.0 1400.57   4
  -4   6   0 61861.8 2369.62   2
   4  -6   0 63753.0 1411.76   5
  -4  -6   0 62264.6 1350.69   5
   4  -6   0 65903.1 1797.83   4
  -4   6   0 64665.2 1492.51   4
  -4   6  -2 530.158 268.350   2
  -4  -6  -2 615.380 170.162   5
   4  -6   2 421.936 143.066   5
   4  -6   2 428.549 154.444   4
  -4   6  -4 19777.3 1376.87   2
   4  -6   4 20741.1 739.583   5
   4  -6   4 19483.6 777.413   4
  -4   6  -6 15490.0 1225.04   2
   4  -6   6 14316.7 600.047   5
  -4   6  -8 9551.81 969.672   2
  -4   6  -8 8442.87 474.852   5
  -4   6 -10 14567.6 1239.47   2
  -4   6 -12 27680.8 1736.30   2
  -4   6 -14 4714.58 745.612   2
  -4   6 -16 7244.64 942.446   2
  -4   6 -18 40832.0 2179.89   2
  -4   6 -20 793.993 373.167   2
   4   6  20-196.050 321.261   4
  -4   6 -22-22.9662 322.399   2
   4   6  22 392.121 419.081   4
  -4   6 -24 7991.39 1067.39   2
  -4   6 -24 7683.83 1111.65   3
   4   6  24 6671.94 1068.19   4
  -4   6 -26 3511.95 719.546   2
  -4   6 -28 368.503 424.784   2
   4   7 -27 2414.38 545.706   2
   4   7 -27 4486.30 902.711   3
   4   7 -25 2061.51 561.685   2
  -4   7  25 2432.07 813.383   4
   4   7 -23 29687.7 1784.02   2
  -4   7  23 31502.7 2354.43   4
   4   7 -21 4147.44 684.321   2
  -4   7  21 3560.18 842.588   4
   4   7 -19 1150.56 461.453   2
  -4   7  19 424.019 322.897   4
   4   7 -17 29988.4 1725.03   2
  -4   7  17 29394.9 2032.63   4
  -4   7  15 18888.3 1247.90   2
   4   7 -15 18726.3 1371.84   2
  -4   7  15 19839.9 1603.15   4
  -4   7  13 210.295 249.112   2
   4   7 -13-19.6249 201.675   2
  -4   7  13-361.538 320.337   4
  -4   7  11 6230.30 758.196   2
   4   7 -11 6904.96 855.115   2
  -4   7  11 6240.87 809.576   4
  -4   7   9 2313.19 504.632   2
   4   7  -9 1701.64 345.530   2
  -4   7   9 2353.46 462.863   4
   4   7  -7 13753.4 1148.49   2
  -4   7   7 16682.5 1311.86   2
  -4   7   7 15725.6 1080.95   4
  -4   7   5 42046.7 2068.20   2
   4  -7  -5 39451.2 1392.74   5
  -4   7   5 45083.8 1682.94   4
  -4   7   3 629.961 275.924   2
   4  -7  -3 450.193 153.370   5
  -4   7   3 533.928 215.392   4
  -4   7   1 1651.54 438.121   2
   4  -7  -1 1595.49 265.937   5
  -4   7   1 1189.51 247.189   4
  -4   7  -1 125250. 3699.42   2
   4  -7   1 124894. 1947.06   5
  -4   7  -3 15960.7 1295.67   2
   4  -7   3 14842.8 626.509   5
  -4   7  -5 27046.2 1705.70   2
   4  -7   5 24835.0 747.478   5
  -4   7  -7 22607.5 1605.94   2
  -4   7  -9 61923.9 2684.30   2
  -4   7 -11 75.3719 295.385   2
  -4   7 -13 110.206 274.139   2
  -4   7 -15 7417.73 1051.09   2
  -4   7 -17 18153.6 1571.08   2
   4   7  17 20026.0 1708.14   4
  -4   7 -19 13874.7 1371.59   2
   4   7  19 14745.2 1541.03   4
  -4   7 -21 534.059 434.166   2
   4   7  21 976.536 561.635   4
  -4   7 -23-5.88023 317.288   2
  -4   7 -25 8800.07 1120.30   2
   4   8 -26 306.059 421.918   2
   4   8 -24 11520.8 1172.76   2
   4   8 -22 11864.3 1199.34   2
  -4   8  22 12528.8 1486.60   4
   4   8 -20-720.350 414.851   2
  -4   8  20-161.883 311.591   4
   4   8 -18 115.711 253.125   2
  -4   8  18 373.977 408.465   4
   4   8 -16 16122.8 1363.81   2
  -4   8  16 16891.8 1530.53   4
  -4   8  14 14158.2 1219.59   2
   4   8 -14 12003.9 1187.85   2
  -4   8  14 13910.0 1324.26   4
  -4   8  12 1116.12 339.011   2
   4   8 -12 630.729 345.433   2
  -4   8  12 152.402 223.730   4
  -4   8  10 73.7783 294.496   2
   4   8 -10 591.658 336.733   2
  -4   8  10 425.258 283.194   4
   4   8  -8 9817.63 1046.48   2
  -4   8   8 10688.1 1077.86   2
  -4   8   8 11334.5 1004.30   4
  -4   8   6 37567.0 2099.16   2
   4   8  -6 33995.0 1905.21   2
   4  -8  -6 36421.0 1403.49   5
  -4   8   6 36474.7 1631.80   4
  -4   8   4 987.342 491.209   2
   4   8  -4 823.756 378.014   2
   4  -8  -4 481.518 161.132   5
  -4   8   4 996.154 310.757   4
  -4   8   2 924.967 439.676   2
   4   8  -2 815.196 301.940   2
  -4   8   2 833.844 240.470   4
  -4   8   0 43878.6 2329.06   2
  -4   8   0 39251.7 1258.91   4
  -4   8  -2 57451.5 2702.43   2
  -4   8  -4 4437.77 824.341   2
  -4   8  -6 11735.7 1236.68   2
  -4   8  -8 51036.9 2609.05   2
  -4   8 -10 55819.1 2756.06   2
  -4   8 -12 6776.74 1012.36   2
  -4   8 -14 3270.03 774.067   2
   4   8  14 1507.81 463.141   4
  -4   8 -16 32909.7 2196.48   2
   4   8  16 31995.6 2189.48   4
  -4   8 -18 13928.3 1448.86   2
   4   8  18 12232.3 1405.69   4
  -4   8 -20-88.6123 412.805   2
   4   8  20-201.251 449.965   4
   4   9 -23 5888.67 949.100   2
   4   9 -21 2885.97 658.316   2
  -4   9  21 4357.07 885.776   4
   4   9 -19 2362.97 641.662   2
  -4   9  19 1769.30 656.387   4
   4   9 -17 394.956 518.625   2
  -4   9  17-241.454 448.479   4
   4   9 -15 29590.7 1960.60   2
  -4   9  15 31521.3 2086.84   4
  -4   9  13 2911.62 647.122   2
   4   9 -13 2339.97 581.311   2
  -4   9  13 2201.72 572.064   4
  -4   9  11 27455.2 1868.20   2
   4   9 -11 24286.5 1756.89   2
  -4   9  11 25600.3 1671.43   4
  -4   9   9 16750.8 1496.05   2
   4   9  -9 14028.2 1348.66   2
  -4   9   9 16795.7 1270.17   4
   4   9  -7 71088.1 2968.80   2
  -4   9   7 64301.0 2988.54   2
  -4   9   7 62997.5 2275.47   4
  -4   9   5 2001.33 540.367   2
   4   9  -5 2040.57 568.735   2
  -4   9   5 2380.79 471.966   4
  -4   9   3 4767.61 848.583   2
   4   9  -3 5133.41 813.595   2
   4   9  -1 20459.1 1574.81   2
  -4   9   1 22052.5 1748.97   2
   4   9   1 15789.4 1366.57   2
  -4   9  -1 16030.8 1520.31   2
  -4   9  -3 733.869 574.028   2
  -4   9  -5 263.620 491.528   2
   4   9   5-86.2123 223.052   4
  -4   9  -7 514.428 371.820   2
   4   9   7 216.843 321.264   4
  -4   9  -9 12305.5 1361.60   2
   4   9   9 11302.1 1215.65   4
  -4   9 -11 16090.0 1590.26   2
   4   9  11 14050.2 1404.77   4
  -4   9 -13 4101.22 894.839   2
   4   9  13 2698.74 741.009   4
  -4   9 -15 112.828 366.920   2
   4   9  15 477.098 365.515   4
   4   9  17 19462.0 1815.91   4
  -4  10  18 237.841 336.964   4
  -4  10  16 10885.2 1262.21   4
   4  10 -14 3360.73 765.668   2
  -4  10  14 3649.06 633.198   4
  -4  10  12-263.395 407.835   2
   4  10 -12-542.800 478.586   2
  -4  10  12 123.535 274.206   4
  -4  10  10 2598.85 679.323   2
   4  10 -10 2227.75 589.227   2
  -4  10  10 2504.78 558.946   4
  -4  10   8 12605.5 1388.23   2
   4  10  -8 11810.7 1296.91   2
   4  10  -6 11901.8 1309.43   2
  -4  10   6 12469.8 1408.94   2
  -4  10   4 788.735 525.733   2
   4  10  -4 1150.26 481.757   2
  -4  10   2 4833.04 922.800   2
   4  10  -2 3751.19 745.573   2
   4  10   0 5231.82 835.464   2
  -4  10   0 5862.41 972.352   2
   4  10   2 25928.9 1866.74   2
  -4  10  -2 27894.0 2108.95   2
  -4  10  -4 1662.60 636.645   2
   4  10   4 1668.17 515.690   2
   4  10   4 1174.54 425.629   4
  -4  10  -6 694.093 494.112   2
   4  10   6 647.222 466.784   2
   4  10   6 279.534 345.987   4
   4  10   8 28090.6 1980.61   2
  -4  10  -8 28242.8 2206.81   2
   4  10   8 27978.5 1902.11   4
  -4  10 -10 6175.64 988.216   2
   4  10  10 6036.39 929.640   2
   4  10  10 5608.96 926.742   4
   4  10  12 107.341 307.004   2
   4  10  12-184.404 301.598   4
   4  10  14 1270.72 534.613   2
   4  10  14 1165.65 566.436   4
  -4  11  11 55.9029 376.803   2
  -4  11   9 820.386 454.762   2
  -4  11   7 13230.0 1493.01   2
  -4  11   5 1646.46 683.840   2
  -4  11   3 532.403 597.737   2
  -4  11   1-248.403 418.386   2
  -4  11  -1 5335.82 1052.35   2
  -5   0  35-186.925 413.192   4
  -5   0  33-474.587 458.398   4
  -5   0  31 198.274 403.658   4
   5   0 -29 208.178 303.917   3
  -5   0  29-251.340 333.199   4
   5   0 -27-389.476 344.476   3
  -5   0  27-279.221 295.318   4
   5   0 -25 16.3483 215.373   3
  -5   0  25-18.5123 351.155   4
   5   0 -23 16.1164 233.133   3
  -5   0  23 97.0171 212.061   4
   5   0 -21-11.1790 198.233   3
  -5   0  21 456.581 301.503   4
   5   0 -19-60.4238 173.603   1
   5   0 -19 28.0655 183.143   3
  -5   0  19 123.673 175.939   4
   5   0 -17-43.2721 146.525   1
   5   0 -17 5.19822 134.559   3
  -5   0  17 48.1625 157.235   4
   5   0 -15 4.80540 40.9259   2
   5   0 -15-49.6481 142.799   1
  -5   0  15-282.626 166.636   3
   5   0 -15 39.2468 137.767   3
  -5   0  15 191.631 176.395   4
   5   0 -13-267.761 212.591   1
  -5   0  13-166.652 136.396   3
   5   0 -13 31.3368 108.566   3
  -5   0  13 254.661 173.669   4
   5   0 -11 76.7414 102.236   1
  -5   0  11 4.53076 81.9548   3
   5   0 -11 70.0587 95.2469   3
  -5   0  11 183.290 129.701   4
   5   0  -9 76.4706 123.613   1
  -5   0   9-88.1513 150.280   1
  -5   0   9 59.5658 61.8295   3
   5   0  -9-135.660 113.550   4
  -5   0   9-103.517 103.604   4
   5   0  -7-70.2946 137.140   1
  -5   0   7-93.6593 127.729   1
  -5   0   7-40.6341 62.0943   3
   5   0  -7 41.7639 73.9788   5
   5   0  -7 183.653 79.8611   4
   5   0  -5-178.970 156.004   1
  -5   0   5 63.9287 93.2933   1
   5   0  -5-20.5179 87.8669   5
   5   0  -5-156.038 115.704   4
   5   0  -3-19.8780 104.133   5
   5   0  -3 163.621 79.4523   1
  -5   0   1-19.6479 41.2560   3
   5   0  -1 38.2226 88.2051   5
  -5   0   1 37.6844 73.0570   5
  -5   0   1 44.3459 76.0380   1
   5   0  -1-144.304 106.337   2
   5   0  -1-72.4787 106.324   1
  -5   0  -1-4.35628 54.0933   3
   5   0   1 21.5623 95.5613   5
  -5   0  -1 271.353 131.454   6
  -5   0  -1 149.248 85.2045   5
  -5   0  -1 24.3684 84.6052   1
   5   0   1-1.75790 76.5237   1
   5   0   1 182.029 133.018   2
  -5   0  -3 73.2709 71.7099   3
  -5   0  -3 171.090 87.7782   5
   5   0   3-33.2362 107.349   5
  -5   0  -3 101.876 64.5095   1
   5   0   3-3.01252 90.5538   2
  -5   0  -5-37.2840 91.5185   3
   5   0   5 182.542 109.446   5
  -5   0  -5 97.8160 83.0577   5
   5   0   5-90.7043 140.405   2
  -5   0  -7 26.3953 131.031   3
   5   0   7-60.7520 149.637   5
  -5   0  -9-102.514 161.856   3
  -5   0 -11 163.963 140.670   3
  -5   0 -13-319.763 263.065   3
  -5   0 -15 155.639 197.744   3
  -5   0 -17 211.605 221.452   3
  -5   0 -19-178.076 296.019   3
  -5   0 -21 797.240 438.559   3
  -5   0 -23 156.980 300.217   3
  -5   0 -25 41.1950 426.330   3
   5   0  25-354.007 291.239   4
  -5   0 -27-350.735 360.167   3
   5   0  27-172.412 347.490   4
  -5   0 -29-208.545 371.129   3
   5   0  29-184.743 393.155   4
   5   0  31-804.134 447.385   4
   5   1 -34 109.442 314.169   3
  -5   1  34-468.684 414.462   4
  -5  -1  34-83.4654 324.515   4
   5   1 -32 896.095 378.457   3
  -5   1  32 1290.03 596.649   4
  -5  -1  32 1007.99 511.381   4
   5   1 -30 238.926 280.910   3
  -5   1  30 724.494 461.083   4
  -5  -1  30 340.525 344.447   4
   5   1 -28 1417.02 482.921   3
  -5   1  28 1786.57 573.996   4
  -5  -1  28 1328.35 419.585   4
   5   1 -26 9393.61 848.406   1
   5   1 -26 8840.41 905.126   3
  -5   1  26 8500.82 1044.14   4
  -5  -1  26 8582.26 972.821   4
   5   1 -24 699.656 281.034   1
   5   1 -24 667.248 293.371   3
  -5   1  24 1036.90 440.910   4
  -5  -1  24 584.329 319.094   4
   5   1 -22 276.720 202.690   1
   5   1 -22 754.422 124.345   2
   5   1 -22 1164.28 358.841   3
  -5   1  22 507.434 327.020   4
  -5  -1  22 1018.12 351.479   4
   5   1 -20 33469.5 1454.27   1
   5   1 -20 32886.4 800.435   2
   5   1 -20 34960.7 1487.48   3
  -5  -1  20 33023.3 1567.49   4
  -5   1  20 36674.1 1883.71   4
   5   1 -18 230.469 211.578   1
   5   1 -18 511.442 138.343   2
   5   1 -18 769.305 279.133   3
  -5   1  18 969.689 426.122   4
  -5  -1  18 990.917 365.587   4
   5   1 -16 131227. 2749.77   1
   5   1 -16 128403. 1696.90   2
   5   1 -16 129530. 2493.00   3
  -5  -1  16 126379. 2675.86   4
  -5   1  16 132723. 3161.54   4
   5   1 -14 1737.45 313.621   1
   5   1 -14 1881.40 300.021   3
  -5   1  14 1670.57 276.590   3
  -5   1  14 1634.50 356.563   4
  -5  -1  14 1590.15 309.947   4
   5   1 -12 74102.0 1960.48   1
   5   1 -12 73877.2 1538.46   3
  -5   1  12 74681.7 1595.53   3
   5  -1 -12 72525.0 817.038   2
  -5   1  12 73156.6 2036.08   4
  -5  -1  12 72757.5 1770.09   4
   5   1 -12 75254.9 1753.95   4
   5   1 -10 44225.4 1472.06   1
  -5   1  10 46297.4 1459.47   1
   5  -1 -10 44524.6 811.827   2
  -5   1  10 44784.0 1092.92   3
   5   1 -10 45083.4 1045.51   3
   5  -1 -10 45893.2 1410.29   4
  -5  -1  10 43640.4 1283.18   4
  -5   1  10 43823.6 1459.97   4
   5   1 -10 45553.9 1268.25   4
  -5   1   8 1918.29 295.146   1
   5   1  -8 1720.20 305.960   1
   5  -1  -8 1885.92 201.755   2
   5   1  -8 1806.68 182.754   3
  -5   1   8 1695.49 202.239   3
   5  -1  -8 1719.21 283.973   4
   5   1  -8 2188.81 300.075   5
  -5   1   8 1947.23 330.900   4
   5   1  -8 2140.00 276.991   4
   5  -1  -6 239737. 2368.91   2
   5   1  -6 248950. 1502.45   3
   5   1  -6 234098. 3120.05   1
  -5   1   6 238124. 3106.40   1
   5   1  -6 248658. 2717.19   5
   5  -1  -6 239342. 2866.35   5
   5  -1  -6 251668. 2914.25   4
   5   1  -6 256970. 2788.14   4
  -5   1   6 228776. 2904.92   4
   5  -1  -4 3857.72 324.058   2
   5   1  -4 3322.68 362.916   1
  -5   1   4 3360.24 363.349   1
   5   1  -4 3373.78 312.309   5
  -5  -1   4 3403.00 303.602   5
   5  -1  -4 4010.58 361.945   5
   5  -1  -4 3363.44 321.105   4
  -5   1   2 10976.8 596.388   2
   5   1  -2 10538.2 289.804   3
   5  -1  -2 12241.7 620.726   2
   5   1  -2 11494.2 623.112   1
  -5   1   2 11156.1 619.178   1
  -5  -1   2 10535.6 545.615   5
   5  -1  -2 11653.8 596.652   5
  -5   1   2 11013.9 557.081   5
   5   1  -2 11409.8 563.792   5
   5  -1  -2 11663.6 585.085   4
   5  -1   0 19113.2 807.665   2
  -5   1   0 18798.4 814.188   2
   5   1   0 18101.2 535.408   3
   5   1   0 20476.8 781.003   1
  -5   1   0 18307.8 758.186   1
  -5   1   0 20551.0 781.388   5
   5   1   0 20363.7 770.132   5
  -5  -1   0 19709.1 770.928   5
   5  -1   0 20565.0 774.789   5
   5  -1   2 57913.2 1481.46   2
  -5   1  -2 58004.6 1540.57   2
   5   1   2 60658.5 1206.60   3
   5   1   2 58918.9 1257.32   1
  -5  -1  -2 58130.1 1398.90   5
   5  -1   2 56598.4 1318.37   5
   5   1   2 55802.4 1344.94   5
  -5   1  -2 57629.6 1343.52   5
  -5  -1  -2 57165.8 1086.40   3
   5  -1   4 33645.5 1177.32   2
  -5   1  -4 33612.6 1232.41   2
   5   1   4 34897.9 1055.51   3
   5   1   4 33119.5 872.836   1
  -5   1  -4 34160.0 1087.96   5
   5   1   4 32696.9 1089.11   5
   5  -1   4 33739.0 1073.74   5
  -5  -1  -4 33970.9 1150.18   5
  -5  -1  -4 35165.9 996.708   3
   5   1   6 1874.47 294.240   3
  -5  -1  -6 1239.21 223.854   3
   5  -1   6 1339.89 235.405   5
  -5   1  -6 1365.64 243.855   5
   5   1   6 1767.35 183.775   1
  -5   1  -6 1466.19 294.500   2
  -5   1  -8 25483.3 1148.58   2
  -5  -1  -8 23023.0 1020.66   3
  -5   1  -8 23702.2 1037.86   3
   5   1   8 21675.0 1026.86   3
  -5  -1  -8 22087.0 1086.49   6
   5   1   8 22501.4 488.246   1
  -5  -1 -10 16006.4 924.363   3
  -5   1 -10 16028.0 961.413   2
  -5   1 -10 16641.6 930.395   3
  -5  -1 -10 16336.0 971.927   6
  -5   1 -12 95149.3 2430.09   3
  -5   1 -12 95028.2 2429.20   2
  -5  -1 -12 99597.8 2481.74   3
  -5   1 -12 96038.1 914.947   1
  -5  -1 -14 31590.2 1508.17   3
  -5   1 -14 34201.5 1559.15   3
  -5   1 -16 13625.5 1053.64   3
  -5  -1 -16 13423.7 1054.08   3
  -5   1 -18 151.427 226.460   3
  -5  -1 -18 389.242 254.668   3
  -5   1 -20 1657.38 398.358   3
  -5  -1 -20 1895.72 502.593   3
  -5   1 -22 1029.68 399.209   3
  -5  -1 -22 57.9533 342.304   3
  -5   1 -24 5524.53 838.156   3
  -5  -1 -24 5981.70 911.409   3
  -5  -1 -24 5581.08 795.371   6
  -5   1 -26 598.959 347.867   3
  -5  -1 -26 1620.21 509.308   3
  -5  -1 -26 1680.86 483.324   6
   5  -1  26 1086.31 350.432   4
   5   1  26 1764.61 565.273   4
  -5   1 -28 1048.06 484.357   3
  -5  -1 -28 650.880 474.295   3
   5  -1  28 1103.87 345.128   4
   5   1  28 1156.38 535.689   4
   5   1  30-56.3189 359.472   4
   5   2 -33 4976.56 877.332   3
  -5   2  33 3538.85 813.508   4
   5   2 -31 11845.1 1139.73   3
  -5   2  31 9382.04 1277.54   4
  -5  -2  31 9886.57 1077.61   4
   5   2 -29 3790.11 601.966   1
   5   2 -29 3786.26 686.281   3
  -5   2  29 3043.47 665.088   4
  -5  -2  29 3051.04 593.163   4
   5   2 -27 5735.75 698.718   1
   5   2 -27 6836.21 857.969   3
  -5   2  27 6450.14 996.121   4
  -5  -2  27 6003.48 818.875   4
   5   2 -25 4903.63 633.641   1
   5   2 -25 4169.98 599.058   3
  -5   2  25 4665.92 834.737   4
  -5  -2  25 4692.61 668.226   4
   5   2 -23 877.326 200.872   2
   5   2 -23 970.669 344.873   1
   5   2 -23 1216.41 365.569   3
  -5   2  23 1018.87 433.608   4
  -5  -2  23 782.212 293.297   4
   5   2 -21 2344.51 274.825   2
   5   2 -21 2186.30 414.653   1
   5   2 -21 2446.64 460.874   3
  -5   2  21 2385.99 589.511   4
  -5  -2  21 1638.37 373.808   4
   5   2 -19 106.520 161.572   2
   5   2 -19 108.028 209.213   1
   5   2 -19 476.031 200.029   3
  -5   2  19 460.729 340.602   4
  -5  -2  19-120.421 130.409   4
   5   2 -17 517.500 171.499   2
   5   2 -17 247.321 175.326   1
   5   2 -17-73.3762 161.779   3
  -5   2  17-268.069 243.056   4
  -5  -2  17 146.588 194.477   4
   5   2 -15 9801.22 610.692   2
   5   2 -15 9107.33 629.947   3
  -5  -2  15 9324.24 692.556   4
  -5   2  15 10156.3 951.027   4
  -5   2  13 20159.8 922.984   3
   5   2 -13 18236.9 807.596   3
  -5   2  13 20203.6 1204.63   4
   5   2 -13 19566.8 875.306   4
  -5   2  11 4787.75 297.713   2
   5  -2 -11 5581.39 309.773   2
  -5   2  11 5523.97 480.663   3
   5   2 -11 5615.27 451.332   4
  -5   2  11 6002.00 649.413   4
   5  -2  -9 1720.96 210.143   2
  -5   2   9 1205.30 207.731   2
   5   2  -9 1716.91 259.585   5
   5   2  -9 1486.30 227.349   4
  -5   2   9 1544.99 338.875   4
  -5   2   7 64670.7 1329.25   2
   5  -2  -7 63030.7 1247.72   2
  -5   2   7 60754.0 998.636   6
   5   2  -7 64343.2 1360.92   5
  -5   2   7 59671.0 1619.34   4
   5  -2  -7 64972.9 1610.88   4
   5  -2  -5 94361.8 1654.15   2
  -5   2   5 93117.1 1765.93   2
   5   2  -5 94366.9 1580.10   5
   5  -2  -5 96861.0 1896.26   5
  -5  -2   5 92677.7 1557.29   5
  -5   2   5 91453.1 1893.96   4
   5  -2  -5 95149.4 1852.94   4
   5  -2  -3 243127. 2814.67   2
  -5   2   3 232377. 2949.01   2
   5  -2  -3 232849. 2794.43   5
   5   2  -3 242684. 2529.96   5
  -5  -2   3 237115. 2525.34   5
   5  -2  -3 236153. 2727.77   4
   5  -2  -1 214948. 2854.64   2
  -5   2   1 213794. 2991.10   2
  -5   2   1 228681. 2596.82   5
  -5  -2   1 228713. 2549.71   5
   5   2  -1 220461. 2538.57   5
   5  -2  -1 226667. 2572.70   4
  -5   2  -1 218859. 3159.06   2
   5  -2   1 219511. 2595.57   5
   5   2   1 217515. 2639.67   5
  -5  -2  -1 221154. 2693.22   5
  -5   2  -1 216547. 2565.42   5
   5   2   1 226059. 2349.52   3
   5  -2   3 128754. 2418.45   2
  -5   2  -3 130980. 2570.16   2
   5   2   3 139382. 2088.61   3
   5   2   3 131811. 2172.80   5
   5  -2   3 132357. 2083.59   5
  -5  -2  -3 135344. 2265.67   5
   5   2   5 8157.29 568.069   3
  -5   2  -5 8770.90 675.755   2
   5  -2   5 8526.88 538.937   5
  -5   2  -5 8331.89 542.811   5
   5   2   7 153396. 2717.08   3
  -5   2  -7 160037. 3029.98   2
   5  -2   7 154732. 2408.97   5
  -5   2  -7 153917. 2489.77   5
  -5   2  -9 3107.86 471.075   2
  -5   2 -11 21868.1 1198.66   2
  -5   2 -13 6642.11 676.518   3
  -5   2 -13 7127.26 718.285   2
  -5   2 -15 7586.72 720.479   2
  -5   2 -15 7366.27 776.914   3
  -5   2 -17 10503.1 960.394   3
  -5   2 -17 10568.5 932.297   2
  -5   2 -19 7472.31 863.700   3
  -5   2 -19 7942.93 825.450   2
  -5   2 -21 7983.24 945.839   3
  -5   2 -23 761.896 355.456   3
  -5   2 -25 15073.3 1396.86   3
   5  -2  25 13424.2 1208.72   4
  -5   2 -27-245.044 364.361   3
   5   2  27 756.467 458.114   4
   5   2  29 3709.25 839.628   4
   5   3 -34 1009.25 461.477   3
   5   3 -32 5395.02 866.618   3
  -5   3  32 5883.52 1037.16   4
   5   3 -30 558.297 313.353   1
   5   3 -30 804.265 378.972   3
  -5   3  30-199.250 443.854   4
   5   3 -28 5913.31 745.318   1
   5   3 -28 6644.87 910.955   3
  -5   3  28 6666.01 1108.61   4
   5   3 -26-177.936 345.057   1
   5   3 -26 292.430 279.782   3
  -5   3  26 345.059 422.044   4
  -5  -3  26 495.413 268.991   4
   5   3 -24 10239.4 960.911   1
   5   3 -24 9915.99 938.074   3
   5   3 -24 10841.1 711.267   2
  -5  -3  24 10276.3 891.396   4
  -5   3  24 10693.1 1256.28   4
   5   3 -22 168.148 151.619   2
   5   3 -22-82.8111 181.212   1
   5   3 -22 56.3517 204.522   3
  -5   3  22 215.203 394.324   4
  -5  -3  22-3.29554 164.312   4
   5   3 -20 9824.59 696.067   2
   5   3 -20 10010.3 849.193   3
  -5  -3  20 9554.34 768.813   4
  -5   3  20 10653.7 1175.76   4
   5   3 -18 559.246 203.778   2
   5   3 -18 850.123 261.959   3
  -5   3  18 406.344 236.078   4
  -5  -3  18 519.738 172.008   4
   5   3 -16 13260.1 802.325   2
   5   3 -16 13028.2 767.371   4
  -5   3  16 14109.3 1188.79   4
  -5   3  14 1271.21 158.286   2
   5   3 -14 1042.44 237.106   2
  -5   3  14 948.846 307.916   4
   5   3 -14 1149.76 232.204   4
  -5   3  12 13919.9 589.468   2
   5   3 -12 13538.4 672.552   5
   5   3 -12 14326.3 706.981   4
  -5   3  12 15123.6 1089.59   4
   5  -3 -10 1004.68 171.090   2
  -5   3  10 1432.05 224.112   2
   5   3 -10 1232.64 194.734   5
  -5   3  10 1721.85 336.548   4
   5   3 -10 1291.00 214.193   4
  -5   3   8 58081.7 1457.25   2
   5  -3  -8 63169.2 1393.66   2
   5   3  -8 58009.6 1243.42   5
  -5   3   8 55819.6 1750.45   4
   5   3  -8 61878.8 1404.58   4
  -5   3   6 9419.97 623.886   2
   5  -3  -6 9755.57 567.624   2
   5   3  -6 9776.48 499.398   5
  -5  -3   6 9739.60 493.965   5
   5  -3  -6 9813.46 637.427   5
   5  -3  -6 9186.04 633.007   4
  -5   3   6 10369.8 685.770   4
  -5   3   4 121511. 2342.68   2
   5  -3  -4 122828. 2190.84   2
   5   3  -4 123643. 1768.12   5
   5  -3  -4 118672. 2126.84   5
  -5  -3   4 124541. 1778.62   5
  -5   3   4 122611. 2211.48   4
   5  -3  -4 124425. 2161.82   4
  -5   3   2 7010.04 591.491   2
   5  -3  -2 7124.07 548.064   2
   5  -3  -2 6848.13 485.705   5
  -5  -3   2 7306.99 447.650   5
   5   3  -2 6623.10 427.453   5
   5  -3  -2 6758.24 477.117   4
   5  -3   0 105088. 2214.77   2
  -5   3   0 99394.7 2312.67   2
  -5   3   0 106508. 1810.48   5
   5   3   0 104508. 1772.71   5
   5  -3   0 103222. 1808.91   5
  -5  -3   0 104365. 1828.12   5
   5  -3   0 110733. 1812.06   4
  -5   3  -2 9876.71 758.386   2
   5   3   2 9006.90 568.145   5
   5  -3   2 9468.41 555.013   5
  -5  -3  -2 9275.26 584.080   5
  -5   3  -2 10314.5 565.944   5
   5  -3   2 9689.34 521.297   4
  -5   3  -4 105425. 2523.51   2
  -5   3  -4 103996. 1867.04   5
   5  -3   4 102058. 1869.09   5
   5   3   4 101069. 2057.83   3
  -5   3  -6 10221.2 823.324   2
  -5   3  -6 11668.1 643.703   5
   5  -3   6 11275.0 641.025   5
  -5   3  -8 67647.0 2146.44   2
   5  -3   8 72075.4 1661.41   5
  -5   3 -10 4589.01 582.088   2
  -5   3 -12 45755.6 1854.35   2
  -5   3 -14 5835.12 678.970   2
  -5   3 -16 28805.6 1544.32   2
  -5   3 -16 30156.8 1596.55   3
  -5   3 -18 6307.04 774.767   2
  -5   3 -18 6161.22 767.170   3
  -5   3 -20 17091.5 1351.01   3
  -5   3 -20 16579.6 1234.52   2
  -5   3 -22-122.233 297.163   2
  -5   3 -22 183.063 263.679   3
   5  -3  22 574.807 299.812   4
  -5   3 -24 7614.11 901.793   2
  -5   3 -24 7241.96 955.701   3
  -5   3 -26 959.118 518.536   3
   5   3  26 987.412 606.510   4
   5   3  28 2472.40 696.917   4
   5   4 -33 2429.08 596.106   3
   5   4 -31 1013.39 492.224   3
  -5   4  31 69.2221 605.892   4
   5   4 -29 1270.79 412.653   1
   5   4 -29 672.596 466.757   3
  -5   4  29 1713.93 541.304   4
   5   4 -27 6132.87 818.645   1
   5   4 -27 6147.52 854.594   3
  -5   4  27 5870.43 1041.48   4
   5   4 -25 3534.47 487.826   2
   5   4 -25 3332.59 631.367   1
   5   4 -25 4035.43 648.404   3
  -5   4  25 3435.45 797.538   4
   5   4 -23 26592.0 1264.73   2
   5   4 -23 26350.9 1502.71   3
  -5   4  23 26020.9 1986.90   4
   5   4 -21 27037.1 1282.30   2
   5   4 -21 26299.1 1454.89   3
  -5   4  21 26772.4 1999.26   4
   5   4 -19 36615.5 1473.64   2
  -5   4  19 36587.6 2174.53   4
  -5   4  17 64994.8 1143.07   2
   5   4 -17 67848.8 2012.34   2
   5   4 -17 63786.1 1702.52   4
  -5   4  17 67671.3 2831.68   4
  -5   4  15 33182.6 982.289   2
   5   4 -15 32643.3 1413.50   2
   5   4 -15 31182.0 1048.53   5
   5   4 -15 32296.2 1096.06   4
  -5   4  15 34360.0 1873.60   4
  -5   4  13 81458.5 1731.75   2
   5   4 -13 78064.4 2123.90   2
   5   4 -13 80916.7 1579.42   5
   5   4 -13 78322.9 1639.55   4
  -5   4  13 78965.4 2693.94   4
  -5   4  11 14673.1 788.016   2
   5   4 -11 15188.3 645.172   5
   5   4 -11 15156.4 695.195   4
  -5   4  11 16336.9 1156.43   4
  -5   4   9 39793.0 1365.15   2
   5   4  -9 41769.5 998.435   5
  -5   4   9 39583.8 1630.90   4
   5  -4  -7 7349.39 586.178   2
  -5   4   7 7128.28 605.962   2
   5   4  -7 7014.98 402.483   5
  -5   4   7 7141.80 630.160   4
  -5   4   5 3482.27 458.602   2
   5  -4  -5 2711.98 368.316   2
   5   4  -5 3178.38 280.141   5
  -5  -4   5 2874.47 266.819   5
   5  -4  -5 3637.30 406.832   4
   5  -4  -5 3536.18 392.070   5
  -5   4   5 3289.68 394.536   4
  -5   4   3 19601.3 1079.59   2
   5   4  -3 19654.6 715.850   5
   5  -4  -3 18137.2 827.922   5
  -5  -4   3 18927.5 711.470   5
   5  -4  -3 21909.4 934.456   4
  -5   4   3 18466.1 870.770   4
  -5   4   1 25.7829 179.384   2
   5   4  -1 202.042 140.740   5
  -5  -4   1 213.911 120.457   5
   5  -4  -1 71.8669 106.720   5
   5  -4  -1 164.870 116.937   4
  -5   4  -1 21876.6 1205.78   2
  -5  -4  -1 22597.0 889.152   5
   5  -4   1 21118.5 807.681   4
  -5   4  -3 2434.28 412.069   2
   5  -4   3 2635.26 308.618   5
  -5  -4  -3 2630.27 329.841   5
  -5   4  -3 2517.01 286.499   5
   5  -4   3 3032.84 280.392   4
  -5   4  -5 34120.4 1582.30   2
   5  -4   5 33672.2 1079.08   5
  -5   4  -5 33144.0 1053.07   5
   5  -4   5 33758.8 951.571   4
  -5   4  -7 1112.28 327.125   2
  -5   4  -7 849.939 216.120   5
   5  -4   7 569.889 160.168   5
   5  -4   7 946.331 177.698   4
  -5   4  -9 84645.9 2591.73   2
  -5   4 -11 1377.39 425.887   2
  -5   4 -13 98825.8 2950.25   2
  -5   4 -15 17190.5 1264.07   2
  -5   4 -17 56833.5 2342.12   2
  -5   4 -19 21421.0 1524.06   3
  -5   4 -19 21107.8 1488.68   2
  -5   4 -21 12978.6 1156.77   2
  -5   4 -21 11632.6 1168.44   3
  -5   4 -23 5150.64 754.881   2
  -5   4 -23 5099.22 875.248   3
  -5   4 -25 5021.63 799.306   2
  -5   4 -25 4905.57 839.772   3
   5   4  25 6919.93 1108.89   4
  -5   4 -27-14.1156 340.043   2
   5   4  27 35.1637 379.908   4
   5   5 -32 10223.0 1252.29   3
   5   5 -30-309.524 385.106   1
   5   5 -30-298.205 351.182   3
   5   5 -28 8007.72 964.796   1
   5   5 -28 8937.18 1105.79   3
  -5   5  28 9530.29 1418.61   4
   5   5 -26 78.7419 211.831   2
   5   5 -26 476.683 333.360   3
  -5   5  26 23.0273 362.109   4
   5   5 -24 35767.8 1888.18   3
   5   5 -24 34177.2 1593.94   2
  -5   5  24 34152.5 2392.19   4
   5   5 -22 2275.94 424.880   2
   5   5 -22 2898.28 547.550   3
  -5   5  22 2571.16 640.751   4
   5   5 -20 30935.3 1511.92   2
   5   5 -20 28422.4 1107.21   5
  -5   5  20 31063.4 2146.99   4
   5   5 -18 1065.70 276.850   2
  -5   5  18 1093.81 391.662   4
   5   5 -18 1354.89 236.065   5
  -5   5  16 23796.8 1002.21   2
   5   5 -16 23590.9 1312.80   2
   5   5 -16 24621.4 895.424   5
  -5   5  16 23946.3 1721.42   4
  -5   5  14 437.119 183.265   2
   5   5 -14 522.741 239.884   2
   5   5 -14 484.515 136.387   5
   5   5 -14 283.642 107.259   4
  -5   5  12 12483.1 878.638   2
   5   5 -12 12292.4 939.481   2
   5   5 -12 12348.1 542.903   5
   5   5 -12 13651.7 648.346   4
  -5   5  12 13424.8 1164.47   4
  -5   5  10 22609.4 1162.79   2
   5   5 -10 23083.6 696.819   5
  -5   5  10 22312.3 1342.10   4
  -5   5   8 70057.2 2153.17   2
   5   5  -8 73010.7 1239.26   5
  -5   5   8 73411.1 2248.91   4
  -5   5   6 125937. 2950.84   2
   5  -5  -6 122686. 2449.92   5
  -5   5   6 119798. 2656.84   4
  -5   5   4 133704. 3122.46   2
  -5  -5   4 135550. 1829.44   5
   5  -5  -4 134827. 2422.24   5
  -5   5   4 140425. 2611.75   4
  -5   5   2 9829.99 906.436   2
  -5  -5   2 9769.94 540.641   5
   5  -5  -2 9811.87 618.418   5
   5  -5  -2 9501.54 659.715   4
  -5   5   2 10684.5 693.421   4
  -5  -5   0 316118. 3290.03   5
   5  -5   0 314560. 3488.64   4
  -5   5  -2 36814.3 1748.63   2
   5  -5   2 34583.3 1083.91   5
  -5  -5  -2 36151.9 1211.46   5
   5  -5   2 36089.3 1110.52   4
  -5   5  -4 141076. 3457.64   2
  -5   5  -4 145143. 2180.51   5
   5  -5   4 142648. 2187.60   5
   5  -5   4 141145. 2022.64   4
  -5   5  -6 43574.3 1970.03   2
  -5   5  -6 44902.8 1228.66   5
   5  -5   6 40721.6 1185.57   5
   5  -5   6 38580.3 1008.32   4
  -5   5  -8 12713.0 1063.36   2
   5  -5   8 11949.4 669.424   5
  -5   5  -8 12381.9 675.652   5
   5  -5   8 12502.3 552.520   4
  -5   5 -10 854.044 380.721   2
  -5   5 -12 828.027 364.247   2
  -5   5 -14 1374.28 404.167   2
  -5   5 -16 18449.2 1397.42   2
  -5   5 -18 9030.89 1018.16   2
  -5   5 -20 14048.6 1327.63   2
  -5   5 -22 6649.74 981.370   2
  -5   5 -22 8059.39 1042.08   3
  -5   5 -24 8776.72 1102.49   3
  -5   5 -24 9859.62 1150.67   2
   5   5  24 10260.9 1383.15   4
  -5   5 -26 3056.85 718.743   2
  -5   5 -28 4692.14 822.873   2
   5   6 -29 2145.40 697.437   3
   5   6 -27 855.438 499.724   3
  -5   6  27 395.156 466.278   4
   5   6 -25 6193.83 758.894   2
   5   6 -25 7308.34 945.445   3
  -5   6  25 7682.32 1221.20   4
   5   6 -23 13761.9 1126.95   2
  -5   6  23 14951.7 1585.42   4
   5   6 -21 906.559 360.891   2
  -5   6  21 416.164 456.132   4
   5   6 -19 19090.4 1303.37   2
  -5   6  19 19989.5 1780.42   4
   5   6 -17 9252.13 884.724   2
  -5   6  17 9105.63 726.103   2
  -5   6  17 9258.19 1131.33   4
   5   6 -15 11059.2 982.128   2
  -5   6  15 10896.7 824.668   2
   5   6 -15 11059.0 466.470   5
  -5   6  15 12670.9 1255.64   4
  -5   6  13 27903.3 1416.89   2
   5   6 -13 29673.3 1584.79   2
   5   6 -13 29809.7 689.131   5
  -5   6  13 28772.8 1770.53   4
  -5   6  11 17491.3 1160.29   2
   5   6 -11 15978.2 1144.90   2
   5   6 -11 17578.2 483.504   5
   5   6 -11 16854.1 719.226   4
  -5   6  11 17386.6 1286.05   4
  -5   6   9 21832.0 1313.05   2
  -5   6   9 21094.6 1322.27   4
  -5   6   7 70597.2 2444.98   2
  -5   6   7 68397.9 2184.85   4
  -5   6   5 665.147 276.488   2
   5  -6  -5 613.045 248.264   5
  -5  -6   5 506.962 139.088   5
  -5   6   5 555.656 282.256   4
  -5   6   3 29180.0 1646.34   2
   5  -6  -3 30586.3 1148.72   5
  -5  -6   3 29765.3 887.387   5
  -5   6   3 30831.3 1233.37   4
  -5   6   1 17698.4 1277.28   2
   5  -6  -1 17416.6 826.664   5
  -5  -6   1 16923.6 744.153   5
   5  -6  -1 16216.1 927.175   4
  -5   6   1 16206.1 816.128   4
  -5   6  -1 30881.8 1706.19   2
   5  -6   1 31055.9 1053.07   5
  -5  -6  -1 27542.6 1024.85   5
   5  -6   1 27928.4 1105.76   4
  -5   6  -3 26343.8 1620.41   2
   5  -6   3 26211.7 944.220   5
   5  -6   3 25832.2 976.506   4
  -5   6  -5 42406.5 2068.37   2
   5  -6   5 41943.0 1174.42   5
  -5   6  -7 3478.86 676.088   2
   5  -6   7 2983.14 327.981   5
  -5   6  -7 2382.43 284.352   5
  -5   6  -9 13889.1 1223.23   2
  -5   6 -11 857.713 366.230   2
  -5   6 -13 410.778 361.718   2
  -5   6 -15 12448.5 1212.82   2
  -5   6 -17 12797.8 1272.25   2
  -5   6 -19 7435.44 987.415   2
  -5   6 -21 10865.2 1228.49   2
  -5   6 -23 2301.77 628.793   2
  -5   6 -23 2064.09 656.882   3
   5   6  23 1808.12 606.510   4
  -5   6 -25 3007.24 687.355   2
   5   7 -28 1275.00 594.293   3
   5   7 -26 426.654 399.442   2
   5   7 -26 412.087 360.700   3
  -5   7  26-126.202 528.386   4
   5   7 -24 5952.45 796.379   2
  -5   7  24 6223.80 1104.68   4
   5   7 -22 130.670 317.322   2
  -5   7  22-642.415 513.848   4
   5   7 -20 8331.59 937.668   2
  -5   7  20 9067.54 1240.75   4
   5   7 -18 435.477 283.768   2
  -5   7  18 381.573 397.578   4
   5   7 -16 22469.2 1452.48   2
  -5   7  16 24616.5 1371.03   2
  -5   7  16 22793.1 1757.65   4
  -5   7  14 498.185 321.707   2
   5   7 -14 846.726 370.574   2
  -5   7  14 770.159 466.145   4
   5   7 -12 18076.9 1330.36   2
  -5   7  12 15770.4 1192.18   2
  -5   7  12 17277.1 1373.44   4
  -5   7  10 3481.01 629.052   2
   5   7 -10 3766.99 596.190   2
  -5   7  10 3660.34 615.090   4
   5   7  -8 5265.75 750.790   2
  -5   7   8 6034.84 792.661   2
  -5   7   8 5447.23 703.994   4
  -5   7   6 439.132 223.017   2
   5  -7  -6 188.174 206.910   5
  -5   7   6 320.788 212.572   4
  -5   7   4 1530.20 461.894   2
   5  -7  -4 1234.88 243.728   5
  -5   7   4 1179.90 304.581   4
  -5   7   2 913.875 438.320   2
   5  -7  -2 902.895 259.462   5
  -5   7   2 1195.00 297.957   4
   5  -7   0 1321.45 270.612   5
  -5   7   0 1637.40 540.734   2
  -5   7  -2 13683.0 1252.75   2
   5  -7   2 12492.6 660.926   5
   5  -7   4 335.785 146.676   5
  -5   7  -4-74.5005 269.648   2
  -5   7  -6 16421.4 1389.73   2
  -5   7  -8 8141.30 1049.75   2
  -5   7 -10 13088.3 1295.17   2
  -5   7 -12 13117.0 1292.66   2
  -5   7 -14 1933.75 535.253   2
  -5   7 -16 22676.2 1738.48   2
  -5   7 -18 1118.83 477.533   2
  -5   7 -20 8747.03 1132.12   2
   5   7  20 7925.36 1185.42   4
  -5   7 -22 520.105 432.508   2
   5   8 -25 1540.83 511.343   2
   5   8 -23 186.208 314.519   2
  -5   8  23 275.640 499.704   4
   5   8 -21 872.534 384.547   2
  -5   8  21 1136.77 537.511   4
   5   8 -19 3593.56 687.674   2
  -5   8  19 5025.72 859.717   4
   5   8 -17 832.305 426.379   2
  -5   8  17 206.332 287.790   4
  -5   8  15 2289.20 513.853   2
   5   8 -15 2463.08 591.689   2
  -5   8  15 1344.86 450.727   4
  -5   8  13 15457.7 1278.40   2
   5   8 -13 17017.5 1404.35   2
  -5   8  13 16402.8 1386.27   4
  -5   8  11 704.682 336.233   2
   5   8 -11 964.833 386.571   2
  -5   8  11 1425.98 429.072   4
  -5   8   9 2968.32 571.204   2
   5   8  -9 3289.18 682.905   2
  -5   8   9 2985.52 549.863   4
   5  -8  -9 2594.98 464.369   5
  -5   8   7 9838.75 1081.40   2
   5   8  -7 9024.56 985.760   2
   5  -8  -7 9990.95 792.469   5
  -5   8   7 9126.07 863.288   4
   5   8  -5 1134.87 407.723   2
  -5   8   5 1308.34 473.110   2
   5  -8  -5 1743.59 335.189   5
  -5   8   5 1635.94 407.942   4
  -5   8   3 14857.9 1371.58   2
   5  -8  -3 16176.6 880.441   5
  -5   8   3 16992.7 993.178   4
  -5   8   1 20847.1 1651.32   2
  -5   8  -1 15325.6 1418.64   2
  -5   8  -3 8101.39 1039.06   2
  -5   8  -5 4285.48 749.058   2
  -5   8  -7 18775.8 1605.01   2
  -5   8  -9 573.625 391.423   2
  -5   8 -11 813.309 414.107   2
  -5   8 -13 759.513 426.359   2
  -5   8 -15 1320.73 602.582   2
  -5   8 -17 2118.77 723.491   2
   5   8  17 1513.12 648.242   4
  -5   8 -19 2346.93 718.498   2
   5   8  19 2633.56 783.699   4
   5   9 -22 536.559 367.772   2
   5   9 -20 364.053 453.934   2
  -5   9  20 119.228 492.336   4
   5   9 -18 697.902 420.683   2
  -5   9  18 127.554 393.659   4
   5   9 -16 1911.71 563.951   2
  -5   9  16 2148.24 648.205   4
   5   9 -14-265.177 360.791   2
  -5   9  14 22.0797 259.718   4
  -5   9  12-231.633 249.763   2
   5   9 -12-34.0512 279.452   2
  -5   9  12 263.889 234.069   4
  -5   9  10 1814.89 537.345   2
   5   9 -10 2113.73 620.670   2
  -5   9  10 2508.23 523.519   4
   5   9  -8 2441.23 572.800   2
  -5   9   8 2850.51 702.852   2
  -5   9   8 2052.36 463.766   4
  -5   9   6 1912.54 549.930   2
   5   9  -6 1598.74 473.468   2
  -5   9   6 1533.98 351.236   4
  -5   9   4 3534.20 767.575   2
   5   9  -4 2472.54 562.471   2
  -5   9   4 2450.35 424.034   4
  -5   9   2 1376.65 531.890   2
   5   9  -2 1282.23 413.573   2
  -5   9   0 2284.36 697.746   2
  -5   9  -2 1288.26 574.486   2
  -5   9  -4 936.939 491.975   2
  -5   9  -6 800.875 447.123   2
  -5   9  -8 868.920 542.073   2
  -5   9 -10 698.668 445.717   2
  -5   9 -12 680.053 449.444   2
   5   9  12 764.143 435.978   4
  -5   9 -14-160.741 497.381   2
   5   9  14-136.596 332.781   4
   5   9  16 1142.39 597.790   4
  -5  10  17 128.986 419.420   4
  -5  10  15-28.2026 291.226   4
   5  10 -13 441.919 354.411   2
  -5  10  13 708.195 341.106   4
  -5  10  11 5844.52 956.010   2
   5  10 -11 4320.63 858.778   2
  -5  10  11 6227.30 845.286   4
  -5  10   9 1739.85 585.677   2
   5  10  -9 1046.60 500.760   2
  -5  10   7 3667.82 832.307   2
   5  10  -7 3490.90 804.133   2
  -5  10   5 1170.13 353.897   2
   5  10  -5 949.729 492.095   2
  -5  10   3 6563.12 1044.94   2
   5  10  -3 6388.62 995.057   2
  -5  10   1 2076.33 763.756   2
   5  10  -1 1485.34 533.525   2
  -5  10  -1 2105.17 729.857   2
   5  10   1 1367.71 563.212   2
  -5  10  -3 3015.79 763.877   2
   5  10   3 4360.42 794.079   2
   5  10   5 184.251 405.484   2
  -5  10  -5 463.504 467.143   2
   5  10   5-69.9940 286.790   4
  -5  10  -7 1200.92 642.872   2
   5  10   7 2171.51 551.890   4
  -5  10  -9 880.860 541.538   2
   5  10   9 1005.42 364.105   4
   5  10  11 1405.63 545.805   4
   5  10  13-318.672 319.208   4
  -5  11  10 577.667 464.292   2
  -5  11   8 3192.31 771.851   2
  -5  11   6 2753.23 857.479   2
  -5  11   4 725.933 501.259   2
  -5  11   2-198.863 412.552   2
  -6   0  36 11527.4 1415.23   4
  -6   0  34 117.331 458.915   4
  -6   0  32 406.897 404.681   4
  -6   0  30 19035.5 1624.55   4
  -6   0  28 29805.5 1963.48   4
  -6   0  26 4490.27 784.134   4
   6   0 -24 1723.36 461.524   3
  -6   0  24 710.620 379.914   4
   6   0 -22 58981.8 2095.75   3
  -6   0  22 58704.0 2392.35   4
   6   0 -20 43980.9 1729.35   1
   6   0 -20 40447.3 1609.57   3
  -6   0  20 40195.5 1897.24   4
   6   0 -18 12668.3 917.781   1
   6   0 -18 11445.2 797.917   3
  -6   0  18 12038.0 971.579   4
   6   0 -16 6096.93 286.328   2
   6   0 -16 6598.92 674.304   1
   6   0 -16 6694.06 580.705   3
  -6   0  16 6574.08 703.114   4
   6   0 -14 17765.0 1071.38   1
  -6   0  14 15870.1 802.388   3
  -6   0  14 15857.1 1034.49   4
   6   0 -12 572057. 5633.20   1
  -6   0  12 562466. 4010.83   3
  -6   0  10 3729.79 330.668   3
   6   0 -10 5134.62 595.921   1
   6   0 -10 3634.03 468.862   5
  -6   0  10 3915.15 513.492   4
  -6   0   8 186662. 1589.80   3
  -6   0   8 190542. 3039.18   1
   6   0  -8 188936. 3032.34   1
   6   0  -8 183983. 2723.55   5
   6   0  -6 465994. 4179.22   5
   6   0  -6 475835. 4188.73   4
   6   0  -4 162508. 2418.14   5
  -6   0   4 166055. 2339.97   5
   6   0  -4 165128. 2574.94   1
   6   0  -2 68189.4 1597.29   2
  -6   0   2 69866.0 814.071   3
   6   0  -2 67538.7 1533.09   5
  -6   0   2 66871.0 1508.70   5
  -6   0   2 67855.4 1623.25   1
   6   0  -2 70652.0 1621.74   1
   6   0   0 23967.5 962.735   2
  -6   0   0 25642.6 671.354   3
  -6   0   0 22994.6 909.803   5
   6   0   0 22141.8 891.926   5
  -6   0   0 23930.3 915.388   1
   6   0   0 23523.3 872.088   1
   6   0   2 206950. 2972.43   2
  -6   0  -2 198536. 2238.96   3
  -6   0  -2 197828. 2938.32   6
   6   0   2 203526. 2765.83   5
  -6   0  -2 202755. 2812.15   5
  -6   0  -2 210683. 2514.03   1
  -6   0  -4 3034.00 326.604   3
   6   0   4 2979.78 358.659   5
  -6   0  -6 3048.11 356.814   3
   6   0   6 3482.75 407.391   5
  -6   0  -8 65147.1 1785.10   3
  -6   0 -10 9317.59 748.213   3
  -6   0 -12 77658.2 2238.53   3
  -6   0 -14 75189.0 2372.10   3
  -6   0 -16 19396.7 1289.19   3
  -6   0 -18 3.82054 304.584   3
  -6   0 -20 95261.7 3089.30   3
  -6   0 -22 1065.99 446.744   3
  -6   0 -24 15309.6 1384.43   3
  -6   0 -26 10739.1 1236.27   3
   6   0  28 25901.6 1936.37   4
  -6   0 -28 32604.2 2156.62   3
   6   0  30 963.810 469.424   4
  -6   1  35 1490.35 714.636   4
   6   1 -33 1376.53 499.470   3
  -6   1  33 857.543 479.998   4
  -6  -1  33 234.348 338.516   4
   6   1 -31 618.957 358.927   3
  -6   1  31 564.855 319.778   4
  -6  -1  31 589.789 394.884   4
   6   1 -29 27656.8 1695.92   3
  -6  -1  29 26427.7 1808.77   4
  -6   1  29 28618.7 2073.77   4
   6   1 -27 9168.87 876.204   1
  -6   1  27 9017.86 1094.75   4
   6   1 -27 9390.45 959.095   3
  -6  -1  27 7879.16 935.802   4
   6   1 -25 8467.67 822.323   1
   6   1 -25 8560.38 865.824   3
  -6   1  25 8920.15 1101.44   4
  -6  -1  25 9668.54 1017.19   4
   6   1 -23 2299.05 440.954   1
   6   1 -23 2789.23 509.209   3
  -6   1  23 3316.91 657.648   4
  -6  -1  23 2681.57 533.686   4
   6   1 -21 131909. 3068.95   1
   6   1 -21 128373. 2948.96   3
   6   1 -21 128023. 1527.89   2
  -6  -1  21 129803. 3213.14   4
  -6   1  21 134107. 3737.74   4
   6   1 -19 36874.4 1607.79   1
   6   1 -19 38753.6 1490.92   3
   6   1 -19 38796.2 910.351   2
  -6  -1  19 37809.4 1644.17   4
  -6   1  19 37758.5 1865.37   4
   6   1 -17 18269.9 1106.35   1
   6   1 -17 18402.7 683.407   2
   6   1 -17 17811.6 935.508   3
  -6  -1  17 17347.5 1054.57   4
  -6   1  17 17579.2 1211.85   4
   6   1 -15 8259.35 735.616   1
   6   1 -15 8763.86 620.247   3
  -6   1  15 7774.30 580.160   3
  -6  -1  15 7914.56 689.799   4
  -6   1  15 7293.39 761.488   4
   6  -1 -13 168732. 1546.99   2
   6   1 -13 168101. 2382.55   3
  -6   1  13 167911. 2467.70   3
  -6  -1  13 163456. 2864.08   4
  -6   1  13 163420. 3201.15   4
   6  -1 -11 16743.0 573.025   2
   6   1 -11 16395.2 649.719   3
  -6   1  11 17193.5 701.869   3
   6   1 -11 16810.8 985.279   1
   6   1 -11 15930.3 813.583   5
  -6   1  11 14609.0 907.213   4
   6  -1  -9 8155.90 446.194   2
   6   1  -9 9675.66 405.019   3
   6   1  -9 8550.03 685.699   1
   6   1  -9 7805.64 544.119   5
   6  -1  -9 8040.94 612.776   5
  -6   1   9 8525.72 429.538   3
  -6   1   9 7838.77 645.200   4
   6   1  -9 8408.43 573.936   4
   6   1  -7 7801.39 248.733   3
   6  -1  -7 7672.69 465.744   2
   6   1  -7 7877.82 645.894   1
  -6   1   7 7763.19 620.976   1
   6  -1  -7 8268.73 581.786   5
   6   1  -7 7711.00 538.246   5
   6   1  -7 8572.15 569.175   4
  -6   1   7 8078.32 592.678   4
   6  -1  -7 8657.80 587.274   4
   6  -1  -5 59721.0 1377.01   2
   6   1  -5 59245.8 1672.17   1
  -6   1   5 60198.7 1642.10   1
   6  -1  -5 59181.4 1514.05   5
   6   1  -5 61265.6 1458.73   5
  -6  -1   5 60390.2 1397.22   5
   6  -1  -5 56660.9 1458.47   4
   6  -1  -3 190452. 2592.47   2
  -6   1   3 186868. 2818.39   1
   6   1  -3 187815. 2848.05   1
   6  -1  -3 182700. 2607.73   5
   6   1  -3 190684. 2522.01   5
  -6  -1   3 193137. 2502.40   5
  -6   1   3 188000. 2432.15   6
  -6   1   3 174362. 2446.26   5
   6  -1  -3 201921. 2650.07   4
   6   1  -1 24048.1 553.117   3
   6  -1  -1 21864.2 916.409   2
  -6  -1   1 23894.0 907.595   5
  -6   1   1 22811.2 898.332   5
   6  -1  -1 22541.3 896.891   5
   6   1  -1 22450.7 879.845   5
   6   1  -1 23466.1 951.270   1
  -6   1   1 24229.9 974.032   1
  -6   1  -1 21799.6 1009.68   2
   6   1   1 20446.9 660.455   3
   6  -1   1 22949.9 985.606   2
   6   1   1 23550.3 895.165   1
  -6   1  -1 22269.5 895.153   1
  -6   1  -1 21651.7 895.600   5
   6  -1   1 21090.6 878.783   5
   6   1   1 22577.5 903.527   5
  -6  -1  -1 23426.2 929.783   5
  -6   1  -3 181609. 3062.12   2
   6   1   3 191147. 2387.04   3
   6   1   3 197225. 2425.79   1
  -6   1  -3 184351. 2477.91   1
   6  -1   3 195230. 2734.42   5
   6   1   3 185732. 2742.36   5
  -6   1  -3 189324. 2739.21   5
  -6  -1  -3 181616. 2217.19   3
  -6   1  -5 178563. 3163.58   2
   6   1   5 189488. 2687.47   3
   6   1   5 185725. 2125.54   1
  -6   1  -5 178883. 2307.07   1
   6  -1   5 184915. 2755.80   5
   6   1   5 188825. 2867.78   5
  -6  -1  -5 190682. 2604.86   3
  -6   1  -7 78674.4 2178.86   2
  -6  -1  -7 74411.7 1813.46   3
  -6   1  -7 81278.0 1916.26   3
   6   1   7 82225.3 1963.08   3
   6  -1   7 78955.1 1894.39   5
  -6   1  -7 84013.4 1459.14   1
   6   1   7 74928.1 1182.17   1
  -6   1  -9 283.633 235.738   3
  -6  -1  -9 512.342 246.919   3
  -6   1  -9 500.655 129.132   1
  -6  -1 -11 182857. 3387.75   3
  -6   1 -11 198147. 3514.36   3
  -6  -1 -11 197956. 3698.55   6
  -6   1 -11 183010. 1639.77   1
  -6  -1 -13 8062.42 763.265   3
  -6   1 -13 8499.02 781.035   3
  -6  -1 -13 10026.2 867.172   6
  -6  -1 -15 7770.77 802.766   3
  -6   1 -15 7853.30 809.105   3
  -6  -1 -15 7694.01 805.957   6
  -6   1 -17 7679.85 872.728   3
  -6  -1 -17 6866.26 788.242   3
  -6   1 -19 40421.9 1994.34   3
  -6  -1 -19 40370.1 2002.36   6
  -6  -1 -19 38152.2 1978.79   3
  -6   1 -21 18789.0 1453.02   3
  -6  -1 -21 16159.8 1385.14   6
  -6  -1 -21 20998.8 1498.09   3
  -6  -1 -23 1433.90 486.175   3
  -6   1 -23 675.637 339.968   3
  -6  -1 -23 1516.35 508.297   6
  -6   1 -25 710.041 462.103   3
  -6  -1 -25 1632.51 607.061   3
  -6  -1 -27 15952.1 1577.57   3
   6  -1  27 12854.2 1283.04   4
   6   1  27 15154.9 1543.54   4
   6   1  29 9819.06 1262.64   4
   6   2 -34-535.543 331.790   3
   6   2 -32 837.926 414.546   3
  -6   2  32 524.401 550.012   4
   6   2 -30 8495.03 896.364   1
   6   2 -30 8541.87 979.628   3
  -6   2  30 9668.02 1282.71   4
  -6  -2  30 7728.69 942.595   4
   6   2 -28 16517.1 1225.11   1
   6   2 -28 18133.3 1350.68   3
  -6  -2  28 18711.1 1400.78   4
  -6   2  28 20161.9 1786.90   4
   6   2 -26 1376.83 376.681   1
   6   2 -26 1934.84 440.967   3
  -6   2  26 1115.12 484.325   4
  -6  -2  26 916.523 394.116   4
   6   2 -24 86.6794 212.897   1
   6   2 -24 31.8355 199.189   3
  -6   2  24-57.6047 244.375   4
  -6  -2  24 216.083 209.527   4
   6   2 -22 19962.2 1241.96   1
   6   2 -22 19743.8 808.506   2
   6   2 -22 19335.0 1169.15   3
  -6  -2  22 20103.6 1250.22   4
  -6   2  22 19540.0 1551.01   4
   6   2 -20 86793.3 2578.21   1
   6   2 -20 86781.6 1729.27   2
   6   2 -20 88589.4 2342.64   3
  -6  -2  20 87650.1 2452.27   4
  -6   2  20 88112.2 3155.09   4
   6   2 -18 3226.10 473.244   1
   6   2 -18 2657.21 328.550   2
   6   2 -18 2716.80 380.548   3
  -6   2  18 2738.40 528.872   4
  -6  -2  18 2820.18 434.513   4
   6   2 -16 4941.52 435.638   2
   6   2 -16 5335.93 611.513   1
   6   2 -16 4382.98 448.271   3
  -6   2  16 5266.06 728.728   4
  -6  -2  16 5017.40 541.169   4
   6   2 -14 57334.2 1920.78   1
   6  -2 -14 57207.5 864.461   2
   6   2 -14 58266.1 1493.98   3
  -6   2  14 58681.9 2124.67   4
   6  -2 -12 43838.4 906.892   2
   6   2 -12 43425.0 1140.22   3
   6   2 -12 40240.6 1282.27   5
  -6   2  12 45133.4 1744.18   4
  -6   2  12 45647.3 1322.60   3
   6  -2 -10 9863.73 498.007   2
   6   2 -10 11115.0 648.366   5
  -6   2  10 9089.57 732.032   4
   6   2 -10 10197.0 622.393   4
   6  -2  -8 950.419 178.793   2
  -6   2   8 795.551 184.587   2
   6   2  -8 874.466 207.898   5
   6   2  -8 950.376 211.934   4
   6  -2  -8 613.925 211.672   5
  -6   2   8 1076.13 284.774   4
   6  -2  -6 5682.12 436.690   2
  -6   2   6 5911.02 477.369   2
   6  -2  -6 6045.56 525.450   5
  -6  -2   6 6111.49 446.387   5
   6   2  -6 5763.63 458.405   5
  -6   2   6 5734.62 514.062   4
   6  -2  -6 5715.72 489.620   4
   6  -2  -4 297949. 3358.47   2
  -6   2   4 295660. 3485.83   2
  -6  -2   4 297096. 3051.03   5
   6  -2  -4 288737. 3431.52   5
   6   2  -4 289061. 3061.97   5
   6  -2  -4 301627. 3364.59   4
   6  -2  -2 77885.5 1774.88   2
  -6   2   2 74017.7 1837.98   2
   6  -2  -2 78184.2 1735.31   5
  -6  -2   2 76550.8 1617.64   5
   6   2  -2 74218.3 1581.07   5
  -6   2   2 79366.3 1668.56   5
   6  -2  -2 79146.9 1670.12   4
   6  -2   0 39023.1 1321.23   2
   6   2   0 41798.8 988.338   3
  -6   2   0 40495.4 1426.47   2
   6  -2   0 42496.0 1252.82   5
  -6   2   0 42812.7 1235.77   5
   6   2   0 40506.8 1213.90   5
  -6  -2   0 38985.9 1215.98   5
   6   2   2 21082.9 808.949   3
  -6   2  -2 20307.4 1056.28   2
   6   2   2 17656.0 838.507   5
   6  -2   2 17761.8 828.903   5
  -6  -2  -2 16090.7 839.737   5
  -6   2  -2 18517.7 832.085   5
   6   2   4 424735. 4062.61   3
  -6   2  -4 417001. 4937.00   2
   6   2   4 408650. 4203.98   5
   6   2   6 4929.82 485.831   3
  -6   2  -6 5158.18 590.508   2
   6  -2   6 5598.28 504.073   5
  -6   2  -8 124924. 2879.01   2
   6  -2   8 123816. 2381.82   5
   6   2  10 66618.0 1121.09   1
  -6   2 -10 64975.3 2156.18   2
  -6   2 -12 108064. 2812.91   2
  -6   2 -12 103555. 2659.14   3
  -6   2 -14 6077.85 720.095   2
  -6   2 -14 6305.09 723.460   3
  -6   2 -16-264.330 289.558   2
  -6   2 -16 519.461 305.499   3
  -6   2 -18 35322.8 1777.37   2
  -6   2 -18 34719.8 1822.51   3
  -6   2 -20 34860.5 1915.35   3
  -6   2 -22 1758.40 479.566   3
  -6   2 -24 1254.30 417.748   3
  -6   2 -26 4472.24 857.252   3
   6   2  28 12362.6 1440.29   4
   6   3 -33 422.994 390.168   3
   6   3 -31 4247.43 696.834   1
   6   3 -31 5086.99 819.096   3
  -6   3  31 5477.45 1060.55   4
   6   3 -29 13980.1 1219.37   1
   6   3 -29 15821.8 1313.67   3
  -6   3  29 13776.1 1571.41   4
   6   3 -27 4584.98 686.902   1
   6   3 -27 5165.42 734.867   3
  -6   3  27 5892.96 1001.67   4
  -6  -3  27 5216.78 737.853   4
   6   3 -25 3795.24 633.851   1
   6   3 -25 5293.24 700.528   3
  -6   3  25 5160.07 926.629   4
  -6  -3  25 3976.62 584.696   4
   6   3 -23 3403.74 553.394   1
   6   3 -23 3795.45 432.909   2
   6   3 -23 3998.42 570.466   3
  -6   3  23 4264.12 829.605   4
  -6  -3  23 3681.40 522.627   4
   6   3 -21 1180.83 250.021   2
   6   3 -21 1734.93 476.370   1
   6   3 -21 1395.05 367.637   3
  -6   3  21 1292.07 407.775   4
   6   3 -19 16148.6 882.857   2
   6   3 -19 15781.0 970.760   3
  -6   3  19 17991.2 1495.14   4
   6   3 -17 3698.22 414.228   2
   6   3 -17 3840.65 455.551   3
  -6   3  15 1094.78 346.768   4
   6   3 -15 1025.65 250.606   5
  -6   3  13 118214. 1704.98   2
   6   3 -13 114569. 2120.38   5
  -6   3  13 112103. 3031.41   4
   6  -3 -11 130303. 1938.97   2
  -6   3  11 127138. 1992.01   2
   6   3 -11 131481. 2178.39   5
   6   3 -11 135308. 2269.34   4
  -6   3  11 127903. 3013.21   4
   6  -3  -9 10637.5 598.837   2
  -6   3   9 11610.1 666.432   2
   6   3  -9 11580.0 620.829   5
   6   3  -9 12675.7 706.360   4
  -6   3   9 10951.3 820.023   4
  -6   3   7 24119.9 1032.87   2
   6  -3  -7 23370.9 956.932   2
   6   3  -7 22944.1 872.321   5
  -6   3   7 21673.3 1098.85   4
  -6   3   5 297749. 3792.25   2
  -6  -3   5 298301. 3007.38   5
   6  -3  -5 297648. 3636.70   5
   6   3  -5 291687. 3023.44   5
  -6   3   5 288171. 3652.31   4
   6  -3  -3 2189.95 340.567   2
  -6   3   3 2153.07 406.800   2
   6   3  -3 2670.55 308.533   5
   6  -3  -3 2854.11 385.336   5
  -6  -3   3 2466.94 307.004   5
   6  -3  -3 2144.77 303.792   4
  -6   3   1 92159.3 2285.44   2
  -6  -3   1 90541.6 1798.21   5
  -6   3   1 88186.4 1784.35   5
   6   3  -1 92249.5 1781.42   5
   6  -3  -1 87656.0 1842.68   5
   6  -3  -1 88141.4 1779.25   4
  -6   3  -1 85434.4 2306.28   2
  -6   3  -1 86669.8 1779.96   5
  -6  -3  -1 86250.9 1856.65   5
   6  -3   1 87063.0 1813.54   5
   6   3   1 85813.6 1822.60   5
   6  -3   1 85580.0 1705.67   4
  -6   3  -3 91703.1 2438.90   2
   6   3   3 95628.0 2018.08   5
  -6   3  -3 95802.6 1914.19   5
   6  -3   3 97245.0 1923.44   5
   6   3   3 100505. 2033.51   3
   6   3   5 206.858 128.341   3
   6  -3   5 327.172 173.678   5
  -6   3  -5 426.747 258.585   2
  -6   3  -7 42709.8 1777.19   2
   6  -3   7 44076.9 1382.75   5
  -6   3  -9 21753.0 1302.82   2
   6  -3   9 20331.8 998.797   5
  -6   3 -11 6256.29 733.439   2
  -6   3 -13 89284.0 2742.04   2
  -6   3 -15 4801.76 659.333   2
  -6   3 -15 4510.45 650.890   3
  -6   3 -17 11295.5 1034.99   2
  -6   3 -17 10829.0 1023.77   3
  -6   3 -19 16016.0 1255.45   2
  -6   3 -19 17142.7 1357.22   3
  -6   3 -21 22268.9 1522.15   2
  -6   3 -21 23616.9 1662.83   3
  -6   3 -23 918.322 392.447   3
  -6   3 -25 367.554 436.652   3
   6   3  27 11417.0 1391.81   4
   6   4 -32 3249.80 733.407   3
   6   4 -30 3358.17 639.428   1
   6   4 -30 3754.99 751.211   3
  -6   4  30 4282.60 1002.64   4
   6   4 -28 6975.98 900.917   1
   6   4 -28 7970.37 989.687   3
  -6   4  28 6065.04 1106.71   4
   6   4 -26 5077.12 760.030   1
   6   4 -26 5205.11 740.466   3
  -6   4  26 5592.98 916.307   4
   6   4 -24-22.5879 217.224   2
   6   4 -24 245.889 262.659   1
   6   4 -24 278.501 240.160   3
  -6   4  24 380.044 386.764   4
   6   4 -22 7974.54 812.953   3
   6   4 -22 6999.73 667.402   2
  -6   4  22 7478.26 1046.47   4
   6   4 -20 9609.03 766.045   2
   6   4 -20 10500.0 865.981   3
  -6   4  20 10096.3 1202.27   4
   6   4 -18 3055.68 463.007   2
  -6   4  18 2076.09 554.425   4
   6   4 -18 2375.38 323.749   5
  -6   4  16 6970.54 439.971   2
   6   4 -16 7489.77 685.507   2
   6   4 -16 7510.07 574.672   5
  -6   4  16 7419.77 933.619   4
  -6   4  14 114617. 1958.80   2
   6   4 -14 109193. 2030.58   5
  -6   4  14 107677. 3250.28   4
   6   4 -14 110886. 2111.00   4
  -6   4  12 12848.3 725.205   2
   6   4 -12 12577.3 659.508   5
   6   4 -12 13140.0 713.147   4
  -6   4  12 11603.4 1002.79   4
  -6   4  10 212.492 144.126   2
   6  -4 -10 154.607 158.535   2
   6   4 -10 38.5772 84.1683   5
   6   4 -10 7.77361 138.934   4
  -6   4  10 240.458 273.721   4
  -6   4   8 141737. 2759.11   2
   6  -4  -8 137027. 2477.35   2
   6   4  -8 140529. 2055.71   5
   6  -4  -8 137823. 2775.79   5
  -6   4   8 140045. 2973.50   4
  -6   4   6 11652.6 808.689   2
   6   4  -6 11689.8 595.844   5
   6  -4  -6 10702.3 739.173   5
  -6  -4   6 10536.2 564.329   5
  -6   4   6 10691.6 757.408   4
  -6   4   4 7209.99 669.597   2
   6   4  -4 6871.78 477.302   5
   6  -4  -4 6855.75 569.202   5
  -6  -4   4 7162.86 471.193   5
  -6   4   4 6223.28 561.944   4
  -6   4   2 62318.2 2061.74   2
   6  -4  -2 63694.4 1628.34   5
  -6  -4   2 58790.9 1453.60   5
   6   4  -2 62273.1 1451.26   5
   6  -4  -2 59984.9 1572.12   4
  -6   4   0 1635.13 358.418   2
   6   4   0 1186.02 227.811   5
  -6  -4   0 1234.34 222.671   5
   6  -4   0 1197.51 244.407   5
   6  -4   0 1163.93 214.060   4
  -6   4  -2 697.233 291.357   2
   6  -4   2 822.153 209.379   5
   6  -4   2 354.249 116.345   4
  -6   4  -4 101732. 2804.17   2
   6  -4   4 102950. 2042.44   5
   6  -4   4 109256. 1916.25   4
  -6   4  -6 7301.19 779.270   2
   6  -4   6 7693.97 564.732   5
   6  -4   6 6454.63 467.608   4
  -6   4  -8 7640.33 813.814   2
   6  -4   8 7812.91 621.005   5
  -6   4 -10 53235.5 2179.29   2
  -6   4 -12 12419.9 1118.49   2
  -6   4 -14 3593.87 616.227   2
  -6   4 -16 4278.14 691.090   2
  -6   4 -18 844.377 335.889   2
  -6   4 -18 142.895 260.522   3
  -6   4 -20 1828.63 484.761   2
  -6   4 -20 1655.42 458.874   3
  -6   4 -22 6945.24 892.859   2
  -6   4 -22 6047.59 867.565   3
  -6   4 -24 2072.35 540.401   2
  -6   4 -24 3148.27 762.762   3
  -6   4 -26 1283.94 482.242   2
   6   5 -31 791.814 330.497   1
   6   5 -31 1032.90 508.730   3
   6   5 -29 918.051 400.534   1
   6   5 -29 1715.86 565.494   3
  -6   5  29 2456.16 795.787   4
   6   5 -27 1216.75 437.599   1
   6   5 -27 1770.60 525.618   3
  -6   5  27 894.135 509.538   4
   6   5 -25 6584.92 715.833   2
   6   5 -25 6479.65 829.359   3
  -6   5  25 5698.68 1010.63   4
   6   5 -23 8001.58 880.674   3
   6   5 -23 7058.59 751.457   2
   6   5 -23 6198.43 595.880   5
  -6   5  23 6976.85 1124.66   4
   6   5 -21 4722.48 599.235   2
  -6   5  21 3314.90 697.001   4
   6   5 -21 3724.90 421.017   5
   6   5 -19 6366.83 696.813   2
   6   5 -19 5161.96 480.246   5
  -6   5  19 4963.83 835.558   4
  -6   5  17 17299.5 814.056   2
   6   5 -17 16918.5 1141.07   2
   6   5 -17 16609.7 806.623   5
  -6   5  17 16543.5 1535.23   4
  -6   5  15 32692.8 1210.55   2
   6   5 -15 29938.5 1507.38   2
   6   5 -15 30998.8 1036.83   5
  -6   5  15 31622.3 1912.08   4
   6   5 -15 30085.0 1096.45   4
  -6   5  13 159.203 180.894   2
   6   5 -13 361.562 129.033   5
  -6   5  13 725.218 312.695   4
   6   5 -13 464.924 185.215   4
  -6   5  11 563.838 238.148   2
   6   5 -11 783.941 157.463   5
  -6   5  11 585.897 269.071   4
   6   5 -11 849.125 191.959   4
  -6   5   9 35447.4 1570.00   2
   6   5  -9 35689.2 993.163   5
  -6   5   9 33204.2 1606.73   4
  -6   5   7 14055.5 1000.64   2
   6  -5  -7 14388.4 898.826   5
   6   5  -7 14609.7 642.265   5
  -6   5   7 14638.8 994.102   4
  -6   5   5 739.842 324.104   2
   6  -5  -5 1081.76 261.705   5
  -6  -5   5 813.910 181.693   5
   6   5  -5 628.341 162.975   5
  -6   5   5 580.414 217.753   4
  -6   5   3 36358.0 1700.65   2
  -6  -5   3 36964.6 1116.27   5
   6  -5  -3 35140.6 1295.65   5
   6   5  -3 36828.3 1113.90   5
  -6   5   3 36677.5 1315.17   4
  -6   5   1 48015.1 2000.58   2
   6  -5  -1 44753.0 1388.95   5
  -6  -5   1 43400.5 1287.46   5
   6  -5  -1 45968.8 1427.94   4
  -6   5  -1 2463.84 513.711   2
   6  -5   1 2184.07 331.164   5
   6  -5   1 2000.30 284.513   4
  -6   5  -3 16747.0 1230.10   2
   6  -5   3 17759.7 839.993   5
   6  -5   3 16738.2 785.653   4
  -6   5  -5 42014.1 1969.57   2
   6  -5   5 42986.6 1332.08   5
   6  -5   5 43781.4 1193.08   4
  -6   5  -7 739.916 283.585   2
   6  -5   7 286.170 121.261   5
   6  -5   7 498.920 147.121   4
   6  -5   9 1266.60 270.506   5
  -6   5  -9 706.223 330.803   2
  -6   5 -11 4319.35 666.186   2
  -6   5 -13 551.406 347.005   2
  -6   5 -15 9246.48 1065.44   2
  -6   5 -17 9418.06 1080.42   2
  -6   5 -19 4032.21 747.007   2
  -6   5 -21 2620.37 670.166   2
  -6   5 -21 2065.10 541.869   3
  -6   5 -23 4831.32 860.917   2
  -6   5 -23 4637.88 869.069   3
  -6   5 -25 2636.96 623.386   2
  -6   5 -27-423.324 366.864   2
   6   6 -30 826.261 466.470   1
   6   6 -30 122.464 326.898   3
   6   6 -28 788.220 392.072   3
   6   6 -26 3698.44 578.047   2
   6   6 -26 5245.47 876.254   3
  -6   6  26 6188.24 1170.19   4
   6   6 -24 22703.3 1433.90   2
   6   6 -24 28865.7 1819.63   3
  -6   6  24 26817.1 2272.75   4
   6   6 -22 202.025 224.377   2
  -6   6  22 101.524 407.238   4
   6   6 -20-206.781 251.469   2
  -6   6  20 164.686 343.859   4
   6   6 -18 53912.6 2185.77   2
  -6   6  18 53218.3 2786.85   4
   6   6 -16 10856.9 956.894   2
  -6   6  16 11028.0 820.271   2
  -6   6  16 9728.63 1084.07   4
  -6   6  14 5267.81 594.285   2
   6   6 -14 4799.89 644.537   2
   6   6 -14 5223.78 365.378   5
  -6   6  14 4992.26 767.923   4
  -6   6  12 13344.8 996.468   2
   6   6 -12 11554.4 966.960   2
   6   6 -12 13174.7 557.904   5
  -6   6  12 14064.0 1179.29   4
  -6   6  10 14070.4 1068.94   2
   6   6 -10 13069.8 547.299   5
   6   6 -10 13480.6 746.358   4
  -6   6  10 12162.5 1039.42   4
  -6   6   8 1536.81 488.065   2
   6   6  -8 900.978 182.462   5
   6  -6  -8 734.792 329.068   5
  -6   6   8 1075.55 318.241   4
  -6   6   6 41489.8 1943.41   2
   6  -6  -6 38730.0 1488.40   5
  -6   6   6 38871.7 1596.49   4
  -6   6   4 14306.4 1175.68   2
  -6  -6   4 14008.8 658.093   5
   6  -6  -4 16193.4 908.549   5
  -6   6   4 13430.0 898.229   4
  -6   6   2 2009.07 495.347   2
   6  -6  -2 2074.08 324.678   5
  -6  -6   2 1450.20 219.928   5
  -6   6   0 88609.0 3046.17   2
   6  -6   0 83296.0 1895.20   5
   6  -6   0 87809.9 2078.76   4
  -6   6  -2 43315.5 2108.70   2
   6  -6   2 40894.3 1304.86   5
  -6   6  -4 9048.99 1000.20   2
   6  -6   4 9492.50 630.884   5
  -6   6  -6 10814.5 1118.90   2
   6  -6   6 10146.3 650.699   5
  -6   6  -8 39099.2 2085.82   2
   6  -6   8 36581.9 1231.14   5
  -6   6 -10 1389.32 511.492   2
  -6   6 -12 32.9484 301.738   2
  -6   6 -14 20472.9 1595.96   2
  -6   6 -16 14109.4 1355.35   2
  -6   6 -18 1213.85 495.484   2
  -6   6 -20 3712.33 775.835   2
  -6   6 -22 3688.44 837.155   2
  -6   6 -22 4254.19 868.112   3
  -6   6 -24 4856.48 921.355   2
   6   7 -29 1552.06 632.307   3
   6   7 -27 990.443 430.830   3
   6   7 -25 7079.37 883.918   2
  -6   7  25 6829.78 1257.87   4
   6   7 -23 3673.14 651.939   2
  -6   7  23 3651.59 840.926   4
   6   7 -21 201.735 318.194   2
  -6   7  21 1061.67 571.601   4
   6   7 -19 401.888 295.482   2
  -6   7  19 234.873 280.929   4
   6   7 -17 8594.54 953.347   2
  -6   7  17 8968.36 1222.07   4
   6   7 -15 12492.4 1131.84   2
  -6   7  15 12027.8 992.438   2
  -6   7  15 12883.0 1326.99   4
  -6   7  13 977.163 320.863   2
   6   7 -13 703.901 319.162   2
  -6   7  13 770.285 343.294   4
   6   7 -11 63.9731 286.439   2
  -6   7  11 478.439 239.414   4
  -6   7   9 48008.2 2221.09   2
   6  -7  -9 45037.6 1798.90   5
  -6   7   9 46228.6 2027.93   4
  -6   7   7 25651.3 1646.03   2
   6  -7  -7 27243.5 1313.75   5
  -6   7   7 25647.9 1394.82   4
  -6   7   5 26660.4 1747.70   2
   6  -7  -5 26051.8 1231.90   5
  -6   7   5 25654.3 1297.75   4
  -6   7   3 3537.47 661.751   2
   6  -7  -3 3879.41 490.280   5
  -6   7   3 3532.53 448.089   4
  -6   7   1 111234. 3617.41   2
   6  -7  -1 101357. 2172.80   5
   6  -7   1 67.2862 130.859   5
  -6   7  -1-272.961 371.321   2
   6  -7   3 3984.10 414.318   5
  -6   7  -3 4013.36 749.549   2
   6  -7   5 6900.49 520.205   5
  -6   7  -5 7016.62 913.687   2
  -6   7  -7 9083.07 1100.92   2
  -6   7  -9 35033.3 2126.74   2
  -6   7 -11 8867.97 1137.57   2
  -6   7 -13 3552.11 715.188   2
  -6   7 -15 12008.1 1309.46   2
  -6   7 -17 22442.6 1852.95   2
  -6   7 -19 3346.03 828.620   2
  -6   7 -21 379.751 424.941   2
   6   8 -26 1451.44 452.393   2
   6   8 -24 8166.89 1013.72   2
   6   8 -22 2530.13 614.178   2
  -6   8  22 1918.99 704.366   4
   6   8 -20 394.983 292.808   2
  -6   8  20 1279.10 545.238   4
   6   8 -18 4961.03 777.003   2
  -6   8  18 5309.99 908.845   4
   6   8 -16 28549.5 1831.14   2
  -6   8  16 28023.1 2003.50   4
  -6   8  14 257.917 224.731   2
   6   8 -14-101.901 292.637   2
  -6   8  14 587.766 358.796   4
  -6   8  12 6808.55 906.028   2
   6   8 -12 6451.52 886.017   2
  -6   8  12 6233.34 831.208   4
  -6   8  10 17918.8 1484.08   2
   6   8 -10 18775.2 1497.45   2
   6  -8 -10 17054.0 1153.81   5
  -6   8  10 16403.7 1300.30   4
  -6   8   8 48501.7 2446.78   2
   6   8  -8 49206.2 2349.83   2
   6  -8  -8 49744.5 1861.43   5
  -6   8   8 50837.2 2080.80   4
  -6   8   6 1336.02 483.232   2
   6  -8  -6 962.661 264.313   5
  -6   8   6 261.979 211.224   4
  -6   8   4 7337.90 970.703   2
   6  -8  -4 7337.82 665.685   5
  -6   8   4 6658.07 676.544   4
  -6   8   2 33022.1 2162.84   2
  -6   8   0 39714.1 2339.10   2
  -6   8  -2 2160.87 619.825   2
  -6   8  -4 3489.83 783.690   2
  -6   8  -6 12121.7 1338.11   2
  -6   8  -8 30239.6 2128.27   2
  -6   8 -10 413.995 379.778   2
  -6   8 -12 5174.48 970.786   2
  -6   8 -14 5501.46 1007.19   2
  -6   8 -16 20877.4 1856.77   2
   6   9 -21 1625.09 496.938   2
  -6   9  21 1552.59 578.250   4
   6   9 -19 2626.82 641.419   2
  -6   9  19 4124.77 872.255   4
   6   9 -17 16485.0 1480.67   2
  -6   9  17 15424.7 1534.32   4
   6   9 -15 455.624 390.427   2
  -6   9  15-38.7962 291.650   4
  -6   9  13 2632.89 672.940   2
   6   9 -13 1730.43 491.824   2
   6  -9 -13 2571.23 558.179   5
  -6   9  13 2500.60 579.890   4
  -6   9  11 927.635 459.231   2
   6   9 -11 531.906 338.055   2
  -6   9  11 706.777 385.191   4
   6   9  -9 12293.0 1267.74   2
  -6   9   9 11243.3 1267.10   2
  -6   9   9 11026.8 1019.13   4
  -6   9   7 8777.98 1187.13   2
   6   9  -7 10372.3 1186.06   2
  -6   9   7 9065.04 877.206   4
  -6   9   5 1828.69 585.525   2
   6   9  -5 1217.72 428.777   2
  -6   9   5 1689.20 371.564   4
  -6   9   3-272.019 385.053   2
  -6   9   1 15621.6 1553.11   2
  -6   9  -1 43878.4 2655.99   2
  -6   9  -3 2907.63 737.066   2
  -6   9  -5 4939.06 897.769   2
  -6   9  -7 42518.8 2686.23   2
  -6   9  -9 8511.89 1217.63   2
  -6   9 -11 15254.5 1667.34   2
  -6   9 -13 1342.77 569.983   2
   6   9  15 23885.5 1991.81   4
  -6  10  18 513.848 370.229   4
  -6  10  16 3711.72 812.471   4
  -6  10  14 2029.25 599.385   4
  -6  10  12 1240.37 514.343   2
   6  10 -12 1289.82 576.895   2
  -6  10  12 1252.77 467.371   4
  -6  10  10 8873.47 1213.27   2
   6  10 -10 10271.2 1228.16   2
   6  10  -8 26366.5 1990.06   2
  -6  10   8 28092.1 2207.01   2
  -6  10   6 2292.70 720.039   2
   6  10  -6 3058.62 806.597   2
  -6  10   4 1510.27 637.202   2
   6  10  -4 1781.86 606.479   2
   6  10  -2 16857.1 1572.23   2
  -6  10   2 19505.0 1894.38   2
  -6  10   0 4707.32 964.676   2
   6  10   0 6210.84 978.711   2
  -6  10  -2 712.201 401.303   2
  -6  10  -4 406.390 623.844   2
  -6  10  -6 2250.26 784.879   2
   6  10  10 4531.43 841.901   4
   6  10  12 180.369 357.897   4
  -6  11   9 10838.2 1403.71   2
  -6  11   7 1778.32 653.255   2
  -6  11   5 583.032 510.237   2
  -6  11   3-128.159 413.356   2
  -7   0  35 498.530 483.335   4
  -7   0  33-83.1301 322.617   4
  -7   0  31 506.925 464.048   4
  -7   0  29 155.388 365.708   4
  -7   0  27-527.732 371.747   4
  -7   0  25-80.6804 262.302   4
  -7   0  23-221.558 350.260   4
  -7   0  21-143.010 201.504   4
   7   0 -19 90.8090 179.601   1
   7   0 -19-13.0958 39.6943   2
   7   0 -19-23.8626 44.4907   2
   7   0 -17 23.0657 56.1485   2
   7   0 -17 80.9564 185.132   1
  -7   0  17 273.772 269.132   4
   7   0 -15-257.953 207.888   1
  -7   0  15 182.301 155.310   4
   7   0 -13-279.280 205.225   1
  -7   0  13-241.458 256.273   4
   7   0 -11-440.144 213.230   1
   7   0 -11-40.0829 114.088   5
   7   0  -9-51.0803 133.473   5
   7   0  -9 114.582 188.612   1
   7   0  -7 26.6850 120.601   5
   7   0  -7-212.908 206.713   1
   7   0  -5-19.1215 138.004   2
   7   0  -5-83.7004 147.170   1
  -7   0   5 147.246 110.213   1
  -7   0   3 53.3955 30.7533   3
   7   0  -3-99.4841 81.6375   2
   7   0  -3-104.009 142.441   1
  -7   0   3-44.6706 125.812   1
  -7   0   1 68.7776 57.6652   3
   7   0  -1-32.9185 88.5572   1
  -7   0   1 115.580 83.4245   1
  -7   0  -1-46.9705 88.0647   3
   7   0   1 121.429 134.830   5
  -7   0  -3 76.7793 116.577   3
   7   0   3 89.2968 149.309   5
  -7   0  -3 21.8377 137.188   6
  -7   0  -5 169.303 115.342   3
   7   0   5 167.832 122.097   5
  -7   0  -7 3.07139 124.891   3
   7   0   7 174.459 195.773   5
  -7   0  -9-29.4378 169.584   3
  -7   0 -11-149.430 230.919   3
  -7   0 -13 102.240 198.345   3
  -7   0 -15 212.790 249.748   3
  -7   0 -17 46.1777 244.664   3
  -7   0 -19-377.958 344.496   3
  -7   0 -21 340.907 298.846   3
  -7   0 -23 198.443 356.595   3
  -7   0 -25-839.606 488.694   3
  -7   0 -27-202.439 540.495   3
  -7   0 -29-497.601 466.144   6
   7   0  29-624.081 420.983   4
  -7  -1  34 586.789 448.822   4
  -7   1  34 397.037 357.978   4
  -7  -1  32 2497.87 641.659   4
  -7   1  32 3174.25 746.250   4
   7   1 -30 257.643 263.628   3
  -7  -1  30 1157.48 391.315   4
  -7   1  30 286.388 461.288   4
   7   1 -28 2058.44 481.616   3
  -7  -1  28 1811.78 523.164   4
  -7   1  28 1153.70 541.213   4
   7   1 -26 4378.15 668.439   1
   7   1 -26 4377.08 622.024   3
  -7  -1  26 3862.50 699.858   4
  -7   1  26 4803.33 887.766   4
   7   1 -24 188.807 200.186   1
   7   1 -24 312.298 223.907   3
  -7  -1  24 308.189 249.096   4
  -7   1  24 779.663 354.254   4
   7   1 -22 14874.6 1096.98   1
   7   1 -22 16090.1 1036.26   3
   7   1 -22 15546.1 524.275   2
  -7  -1  22 15758.1 1196.50   4
  -7   1  22 16087.5 1352.53   4
   7   1 -20 11920.4 988.325   1
   7   1 -20 11586.6 518.978   2
   7   1 -20 12689.8 866.336   3
  -7  -1  20 11645.8 961.479   4
  -7   1  20 11536.8 1074.35   4
   7   1 -18 5693.69 662.717   1
   7   1 -18 5786.67 392.342   2
   7   1 -18 5456.76 553.650   3
  -7  -1  18 5082.00 600.910   4
  -7   1  18 5502.83 707.084   4
   7   1 -16 3243.82 507.155   1
  -7   1  16 3363.80 394.605   3
   7  -1 -16 3550.54 204.844   2
   7   1 -16 3160.89 375.823   3
  -7  -1  16 3560.76 503.381   4
  -7   1  16 3778.04 592.806   4
   7   1 -14 33144.0 1492.40   1
   7  -1 -14 32899.5 787.130   2
   7   1 -14 32294.5 1062.02   3
  -7   1  14 32735.0 1106.69   3
  -7   1  14 32715.4 1511.01   4
   7  -1 -12 4408.86 335.805   2
   7   1 -12 4347.96 358.930   3
  -7   1  12 3976.29 389.012   3
   7   1 -12 4135.65 543.747   1
   7   1 -12 4500.08 494.056   5
  -7   1  12 4062.68 575.875   4
  -7   1  10 13123.0 549.566   3
   7  -1 -10 12953.4 623.468   2
   7   1 -10 11978.7 867.765   1
   7   1 -10 12026.5 749.949   5
   7  -1 -10 11714.7 782.118   5
   7   1 -10 13253.6 468.687   3
  -7   1  10 12806.1 865.487   4
   7  -1  -8 100982. 1833.17   2
   7   1  -8 103167. 2119.81   5
   7  -1  -8 101252. 2222.03   5
   7   1  -8 104737. 2475.36   1
   7  -1  -6 4665.17 466.966   2
   7  -1  -6 4401.73 502.160   5
   7   1  -6 4696.79 490.358   5
   7   1  -6 5302.94 613.551   1
   7  -1  -4 142310. 2389.53   2
   7   1  -4 139266. 2357.29   5
   7  -1  -4 140504. 2496.58   5
  -7  -1   4 136428. 2295.61   5
   7   1  -4 143172. 2687.68   1
  -7   1   4 142081. 2683.57   1
   7  -1  -2 71549.6 1775.01   2
   7   1  -2 71915.7 1839.46   1
  -7   1   2 73300.5 1856.34   1
   7  -1  -2 78979.6 1820.45   5
  -7   1   2 76067.3 1734.82   6
   7   1  -2 74230.0 1726.63   5
   7   1   0 61860.5 1613.59   1
  -7   1   0 61756.9 1644.77   1
   7   1   0 61846.0 1600.52   5
   7  -1   0 60341.3 1584.97   5
   7   1   2 53059.0 1396.40   1
  -7   1  -2 54330.5 1487.69   1
   7   1   2 51825.5 1526.26   5
   7  -1   2 52574.4 1521.40   5
  -7  -1  -2 52669.5 1144.25   3
  -7   1  -4 13663.0 704.680   1
   7   1   4 12714.5 641.302   1
   7   1   4 13003.7 773.938   5
   7  -1   4 13164.0 794.171   5
  -7  -1  -4 12902.9 668.487   3
  -7  -1  -6 51020.7 1480.86   3
  -7   1  -6 54611.3 1573.45   3
   7  -1   6 54218.8 1625.74   5
   7   1   6 52258.0 1660.38   5
  -7   1  -6 51393.1 1293.62   1
   7   1   6 52955.2 1184.90   1
  -7   1  -8 475.865 199.164   3
  -7  -1  -8 223.267 159.473   3
   7  -1   8 743.257 265.893   5
  -7   1  -8 724.150 157.013   1
  -7   1 -10 5855.07 601.258   3
  -7  -1 -10 6183.17 635.808   3
  -7   1 -10 6180.34 375.608   1
  -7   1 -12 2972.31 465.817   3
  -7  -1 -12 3148.34 503.358   3
  -7   1 -14 1895.89 440.772   3
  -7  -1 -14 1893.37 421.410   3
  -7   1 -16 3537.91 593.601   3
  -7  -1 -16 3615.70 565.126   3
  -7  -1 -16 4049.62 623.103   6
  -7   1 -18 1267.99 441.415   3
  -7  -1 -18 125.189 255.190   3
  -7   1 -20 1060.06 434.247   3
  -7  -1 -20 799.996 328.522   3
  -7   1 -22 121.998 269.109   3
  -7  -1 -22-145.826 339.192   3
  -7   1 -24 9307.41 1132.65   3
  -7  -1 -24 9129.96 1143.45   3
  -7   1 -26 413.610 326.532   3
  -7  -1 -26 994.002 603.432   3
   7   1  28 3955.23 810.371   4
   7   2 -35 1418.24 546.674   3
   7   2 -33 2771.05 627.282   3
  -7   2  33 1601.68 596.844   4
   7   2 -31 85.3573 224.346   1
   7   2 -31 13.5154 265.449   3
  -7   2  31 885.917 613.085   4
  -7  -2  31-142.926 423.548   4
   7   2 -29 2514.03 534.857   1
   7   2 -29 2189.76 534.208   3
  -7   2  29 2590.82 706.711   4
  -7  -2  29 1715.42 490.898   4
   7   2 -27 1554.44 484.286   1
   7   2 -27 1682.04 451.070   3
  -7   2  27 1244.65 464.959   4
  -7  -2  27 930.432 333.332   4
   7   2 -25 577.896 299.530   1
   7   2 -25 404.459 344.314   3
  -7   2  25-32.8464 391.390   4
  -7  -2  25 724.804 333.460   4
   7   2 -23 246.523 154.241   2
   7   2 -23 534.727 351.902   1
   7   2 -23 28.3416 192.365   3
  -7   2  23 623.748 464.034   4
  -7  -2  23 291.439 190.786   4
   7   2 -21 9655.34 900.762   1
   7   2 -21 10242.8 610.588   2
   7   2 -21 10906.6 848.768   3
  -7  -2  21 9836.12 875.307   4
  -7   2  21 10717.7 1174.97   4
   7   2 -19 407.124 317.480   1
   7   2 -19-44.6943 105.882   2
   7   2 -19 95.8232 136.060   3
  -7  -2  19-178.755 207.083   4
  -7   2  19 675.737 387.370   4
   7   2 -17 46240.0 1884.02   1
   7   2 -17 45658.6 1487.72   3
  -7   2  17 43076.3 2041.88   4
   7   2 -15 574.578 300.358   1
   7  -2 -15 587.101 117.906   2
   7   2 -15 495.602 239.119   3
   7   2 -15 336.586 186.494   5
  -7   2  15 678.483 332.893   4
   7  -2 -13 54726.5 1095.82   2
   7   2 -13 51170.0 1278.32   3
   7   2 -13 53410.8 1942.13   1
   7   2 -13 52035.4 1550.87   5
  -7   2  13 51508.4 1945.99   4
  -7   2  13 53991.3 1454.21   3
   7   2 -11 47933.5 1063.96   3
   7  -2 -11 51410.5 1180.17   2
   7   2 -11 48895.6 1798.50   1
   7   2 -11 50169.7 1503.65   5
  -7   2  11 46769.1 1753.43   4
   7  -2  -9 45258.4 1212.08   2
   7  -2  -9 43875.0 1533.05   5
   7   2  -9 45514.4 1402.48   5
  -7   2   9 43445.6 1611.89   4
   7  -2  -7 238349. 2970.71   2
  -7   2   7 237041. 3084.42   2
   7   2  -7 234626. 3089.19   5
   7  -2  -7 235289. 3448.48   5
  -7  -2   7 226918. 2938.12   5
   7  -2  -5 54800.6 1487.65   2
  -7   2   5 52703.2 1528.82   2
   7   2  -5 53050.1 1428.35   5
  -7  -2   5 52610.3 1399.43   5
   7  -2  -5 53849.0 1600.35   5
  -7   2   3 86833.0 2074.22   2
   7  -2  -3 85118.2 1966.45   5
  -7  -2   3 86675.1 1841.61   5
   7   2  -3 84835.1 1816.45   5
   7   2  -3 84347.5 1145.13   3
   7   2  -1 1303.41 189.435   3
   7   2  -1 961.513 235.024   5
   7  -2  -1 1702.95 309.781   5
  -7   2   1 1511.85 302.722   2
   7   2   1 4865.62 386.200   3
   7   2   1 4710.56 455.512   5
   7  -2   1 4632.75 468.962   5
  -7   2  -1 4324.24 516.434   2
   7   2   3 13220.3 710.940   3
  -7   2  -3 13972.0 946.227   2
   7   2   3 13305.1 801.844   5
   7  -2   3 13367.7 788.570   5
   7   2   5 81595.8 1980.56   3
  -7   2  -5 84712.1 2423.90   2
   7  -2   5 83499.2 1990.21   5
   7   2   5 85345.1 2078.95   5
   7   2   5 89451.4 1853.73   1
  -7   2  -7 43205.5 1769.01   2
   7  -2   7 44735.2 1487.15   5
   7   2   7 45218.2 1232.49   1
  -7   2  -9 61825.3 2183.27   2
   7  -2   9 61377.0 1824.77   5
   7   2   9 62558.9 1247.49   1
  -7   2 -11 152827. 3487.17   2
  -7   2 -11 147258. 3171.60   3
  -7   2 -13 13191.7 594.807   1
  -7   2 -13 14768.7 1127.02   2
  -7   2 -13 14184.7 1054.58   3
  -7   2 -15 29200.8 1648.16   2
  -7   2 -15 29213.2 1586.36   3
  -7   2 -17 4438.25 678.547   3
  -7   2 -19 4258.32 682.161   3
  -7   2 -21 4700.16 795.077   3
  -7   2 -23 3872.80 787.440   3
  -7   2 -25 548.773 459.401   3
   7   3 -34 2248.43 602.267   3
   7   3 -32 1754.90 493.740   1
   7   3 -32 1846.40 568.683   3
  -7   3  32 1816.62 677.794   4
   7   3 -30 3681.73 654.528   1
   7   3 -30 4299.01 720.880   3
  -7   3  30 4308.12 914.666   4
   7   3 -28 3343.16 649.788   1
   7   3 -28 2787.79 541.066   3
  -7   3  28 3746.24 908.119   4
  -7  -3  28 2708.23 536.495   4
   7   3 -26 12911.1 1155.04   1
   7   3 -26 13083.7 1084.20   3
  -7   3  26 12920.8 1477.81   4
   7   3 -24 78.6955 213.589   1
   7   3 -24 593.426 217.104   2
   7   3 -24 340.410 282.185   3
  -7   3  24-140.447 287.501   4
   7   3 -22 13964.8 1152.15   1
   7   3 -22 14546.4 851.134   2
   7   3 -22 14348.9 1015.04   3
  -7   3  22 15810.6 1496.65   4
   7   3 -20 150.896 162.365   2
   7   3 -20 449.566 272.718   1
   7   3 -20 411.517 197.095   3
  -7   3  20 37.0720 368.862   4
   7   3 -18 18159.0 987.012   3
   7   3 -18 17066.5 1202.85   1
   7   3 -18 17806.0 952.462   2
   7   3 -18 16134.3 930.149   5
  -7   3  18 17270.1 1424.76   4
   7   3 -16 8521.25 614.761   3
   7   3 -16 8122.77 650.521   5
  -7   3  16 8774.89 972.167   4
   7  -3 -14 8201.85 477.481   2
   7   3 -14 8004.71 607.701   5
  -7   3  14 8331.91 912.233   4
   7  -3 -12 10350.7 573.107   2
  -7   3  12 9749.69 565.696   2
   7   3 -12 9902.09 655.059   5
  -7   3  12 9129.00 858.228   4
   7  -3 -10 32163.4 1079.25   2
  -7   3  10 28699.6 1079.59   2
   7  -3 -10 27827.1 1299.56   5
   7   3 -10 27973.4 1082.16   5
  -7   3  10 28838.0 1419.45   4
   7  -3  -8 14913.2 778.722   2
  -7   3   8 17044.0 886.724   2
   7   3  -8 15723.8 785.928   5
   7  -3  -8 16262.6 960.121   5
  -7   3   8 15908.1 997.127   4
   7  -3  -6 115360. 2256.48   2
  -7   3   6 122703. 2506.38   2
  -7  -3   6 121524. 2106.24   5
   7  -3  -6 115729. 2473.16   5
   7   3  -6 119120. 2111.19   5
  -7   3   6 116629. 2512.91   4
  -7   3   4 14906.1 923.190   2
  -7  -3   4 14653.3 745.487   5
   7   3  -4 14287.2 729.351   5
   7  -3  -4 15369.7 855.323   5
  -7   3   2 106029. 2550.57   2
   7   3  -2 104689. 2047.59   5
  -7   3   0 15726.1 1010.02   2
   7   3   0 16233.8 830.647   5
   7  -3   0 14684.4 820.102   5
   7   3   0 15667.4 731.988   3
   7   3   2 16321.4 822.028   3
  -7   3  -2 16598.5 1103.14   2
   7  -3   2 14453.9 804.060   5
   7   3   2 16051.2 854.204   5
   7  -3   2 17513.9 833.524   4
   7   3   4 9824.46 693.487   3
  -7   3  -4 9242.43 826.088   2
   7  -3   4 8825.71 643.356   5
  -7   3  -6 44856.1 1900.96   2
   7  -3   6 48484.4 1531.93   5
  -7   3  -8 27432.9 1518.56   2
   7  -3   8 28664.7 1228.10   5
  -7   3 -10 37429.2 1774.30   2
  -7   3 -12 12240.4 1060.22   2
  -7   3 -14 6554.42 844.465   2
  -7   3 -14 5589.29 697.455   3
  -7   3 -16 4652.18 706.111   2
  -7   3 -16 4201.64 660.979   3
  -7   3 -18 1031.41 395.150   2
  -7   3 -18 1090.56 432.643   3
  -7   3 -20 3187.73 604.879   2
  -7   3 -20 2868.08 629.204   3
  -7   3 -22 7119.24 997.190   3
  -7   3 -24 4953.58 862.663   3
   7   4 -33 4362.20 811.982   3
   7   4 -31 1079.05 432.559   1
   7   4 -31 1446.75 540.625   3
   7   4 -29 6244.10 856.099   1
   7   4 -29 7042.74 888.827   3
  -7   4  29 6250.59 1128.45   4
   7   4 -27 5665.82 807.404   1
   7   4 -27 5439.89 743.031   3
  -7   4  27 7340.99 1243.39   4
   7   4 -25 22342.2 1585.33   1
   7   4 -25 23492.4 1474.26   3
  -7   4  25 23141.0 2018.27   4
   7   4 -23 6296.09 696.299   3
   7   4 -23 5446.90 581.552   2
   7   4 -23 5627.76 813.513   1
   7   4 -23 5292.53 595.615   5
  -7   4  23 5920.69 1006.64   4
   7   4 -21 9183.27 765.959   2
   7   4 -21 9808.12 847.595   3
   7   4 -21 7831.58 676.667   5
  -7   4  21 8737.57 1121.32   4
   7   4 -19 13684.3 938.477   3
   7   4 -19 14461.7 949.237   2
   7   4 -19 12557.1 804.593   5
  -7   4  19 15823.2 1427.82   4
  -7   4  17 8784.59 449.455   2
   7   4 -17 9247.74 761.513   2
   7   4 -17 8375.27 636.582   5
  -7   4  17 9111.09 1071.96   4
  -7   4  15 171.834 115.078   2
   7   4 -15 254.550 199.232   5
  -7   4  15-91.4883 244.257   4
  -7   4  13 21140.2 946.613   2
   7  -4 -13 19237.1 860.587   2
   7   4 -13 20856.0 935.474   5
  -7   4  13 22361.2 1446.59   4
  -7   4  11 6954.13 602.283   2
   7  -4 -11 7269.29 569.344   2
   7   4 -11 6905.99 523.307   5
  -7   4  11 7130.15 758.861   4
  -7   4   9 88562.8 2223.25   2
   7  -4  -9 93701.4 2395.64   5
   7   4  -9 91316.5 1840.06   5
  -7   4   9 94195.8 2560.94   4
  -7   4   7 44851.7 1646.84   2
   7  -4  -7 44037.0 1596.26   5
  -7  -4   7 45100.2 1255.18   5
   7   4  -7 44604.9 1264.42   5
  -7   4   7 44612.5 1661.59   4
  -7   4   5 66440.5 2128.76   2
   7  -4  -5 71100.2 1969.13   5
  -7  -4   5 73129.5 1633.04   5
   7   4  -5 71289.2 1632.31   5
  -7  -4   3 825.139 238.165   5
   7  -4  -3 1516.30 336.913   5
   7   4  -3 595.331 183.980   5
  -7   4   3 743.434 311.221   2
  -7   4   1 185781. 3701.98   2
   7  -4  -1 177174. 2886.91   5
   7   4  -1 180059. 2722.62   5
  -7   4  -1 7738.34 832.389   2
   7   4   1 6998.85 588.010   5
   7  -4   1 7644.85 616.748   5
  -7   4  -3 116934. 3124.62   2
   7  -4   3 121914. 2345.92   5
   7  -4   3 116170. 2142.94   4
  -7   4  -5 43774.2 1958.36   2
   7  -4   5 45811.4 1494.64   5
   7  -4   5 44213.0 1319.64   4
  -7   4  -7 56843.8 2272.40   2
   7  -4   7 54940.5 1644.98   5
  -7   4  -9 21051.4 1429.47   2
   7  -4   9 21241.6 1076.28   5
  -7   4 -11 8497.39 938.114   2
  -7   4 -13 14078.1 1208.57   2
  -7   4 -15 22442.2 1564.98   2
  -7   4 -17 1035.67 445.862   2
  -7   4 -17 458.082 283.518   3
  -7   4 -19 9043.71 1063.32   2
  -7   4 -19 9330.04 1089.55   3
  -7   4 -21 948.039 380.940   2
  -7   4 -21 1672.41 439.353   3
  -7   4 -23 9153.97 1149.28   3
  -7   4 -23 9546.22 1157.77   2
   7   5 -32-94.9304 366.784   3
   7   5 -30 4017.10 797.782   1
   7   5 -30 4107.68 759.906   3
   7   5 -28-40.2872 353.734   1
   7   5 -28 874.122 447.875   3
  -7   5  28-418.672 483.936   4
   7   5 -26 5072.18 823.170   1
   7   5 -26 4664.92 750.949   3
  -7   5  26 4232.25 998.123   4
   7   5 -24 16489.3 1241.39   3
   7   5 -24 14625.0 1045.56   2
  -7   5  24 15645.1 1722.09   4
   7   5 -22 3060.44 528.051   3
   7   5 -22 2685.23 461.030   2
   7   5 -22 1815.54 336.904   5
  -7   5  22 3252.04 760.852   4
   7   5 -20 25711.8 1383.53   2
   7   5 -20 24756.9 1120.04   5
  -7   5  20 23163.7 1901.50   4
   7   5 -18 21409.5 1285.20   2
   7   5 -18 21773.8 997.920   5
  -7   5  18 23679.3 1798.18   4
  -7   5  16 12866.9 755.256   2
   7   5 -16 11396.5 955.187   2
   7   5 -16 12534.5 725.777   5
  -7   5  16 13216.5 1286.51   4
  -7   5  14 91468.6 2182.37   2
   7   5 -14 97655.2 1947.31   5
  -7   5  14 100392. 3296.71   4
  -7   5  12 9091.64 729.194   2
   7   5 -12 9152.47 571.656   5
  -7   5  12 8598.77 913.176   4
  -7   5  10 112407. 2724.32   2
   7   5 -10 111037. 1948.23   5
  -7   5  10 106159. 2937.05   4
  -7   5   8 2444.60 425.512   2
   7   5  -8 2640.21 322.134   5
   7  -5  -8 2442.68 446.328   5
  -7   5   8 2188.01 407.069   4
  -7   5   6 21054.5 1266.29   2
   7  -5  -6 19324.5 1063.19   5
  -7  -5   6 20664.5 862.585   5
   7   5  -6 21165.7 868.368   5
  -7   5   6 20533.0 1151.90   4
  -7   5   4 10646.2 939.573   2
  -7  -5   4 9908.70 612.118   5
   7  -5  -4 10082.9 751.245   5
   7   5  -4 10489.1 637.544   5
  -7   5   2 10968.0 986.590   2
   7   5  -2 11098.6 683.795   5
   7  -5  -2 12081.3 770.846   5
  -7   5   0 516.169 319.471   2
   7  -5   0 1431.30 297.055   5
  -7   5  -2 1243.97 413.594   2
   7  -5   2 1310.76 283.598   5
   7  -5   2 1284.67 256.925   4
  -7   5  -4 34133.1 1840.85   2
   7  -5   4 36354.2 1321.55   5
   7  -5   4 32871.5 1151.37   4
  -7   5  -6 9458.19 994.106   2
   7  -5   6 8941.42 663.040   5
  -7   5  -8 69609.0 2706.70   2
   7  -5   8 68383.3 1842.56   5
  -7   5 -10 601.209 386.960   2
  -7   5 -12 46646.2 2313.54   2
  -7   5 -14 49323.3 2435.33   2
  -7   5 -16 25194.3 1732.91   2
  -7   5 -18 32561.0 2035.85   2
  -7   5 -20 5754.14 932.043   2
  -7   5 -20 6134.91 939.508   3
  -7   5 -22 3794.42 707.464   2
  -7   5 -22 4943.52 799.541   3
  -7   5 -24 1147.89 558.997   2
   7   6 -31 1596.89 638.161   1
   7   6 -31 207.382 347.250   3
   7   6 -29 7000.61 1051.40   1
   7   6 -29 5916.53 973.632   3
   7   6 -27 6632.41 960.345   3
  -7   6  27 4448.65 976.453   4
   7   6 -25 18033.8 1273.97   2
   7   6 -25 19597.5 1479.09   3
  -7   6  25 16375.2 1766.35   4
   7   6 -23 901.666 366.393   2
   7   6 -23 704.043 327.520   3
  -7   6  23 893.659 596.635   4
   7   6 -21 8973.33 903.456   2
  -7   6  21 8499.20 1264.13   4
   7   6 -19 2076.11 443.793   2
  -7   6  19 2545.01 633.749   4
   7   6 -17 10671.7 979.664   2
  -7   6  17 9951.00 1238.55   4
   7   6 -15 1822.35 434.527   2
  -7   6  15 1718.15 313.106   2
   7   6 -15 1872.37 254.722   5
  -7   6  15 2357.43 591.158   4
  -7   6  13 6230.58 722.664   2
   7   6 -13 6616.82 458.402   5
  -7   6  13 6125.21 865.281   4
  -7   6  11 67.7068 161.621   2
   7   6 -11 301.758 164.750   5
   7  -6 -11-57.7808 216.479   5
  -7   6  11-65.8712 272.145   4
  -7   6   9 15029.1 1157.33   2
   7  -6  -9 16411.3 1087.32   5
   7   6  -9 17292.3 727.392   5
  -7   6   9 16292.1 1177.08   4
  -7   6   7 8474.56 884.673   2
   7  -6  -7 9419.39 791.329   5
   7   6  -7 9145.23 556.349   5
  -7   6   7 9750.31 866.015   4
  -7   6   5 22191.3 1467.18   2
   7  -6  -5 23140.0 1177.32   5
  -7   6   5 20108.8 1124.33   4
   7  -6  -3 4135.09 491.301   5
  -7   6   3 4195.94 655.201   2
  -7   6   1 45318.9 2194.10   2
   7  -6  -1 42416.2 1483.42   5
  -7   6  -1 8915.15 987.259   2
   7  -6   1 9536.42 691.915   5
  -7   6  -3 15828.6 1322.77   2
   7  -6   3 15532.9 862.692   5
   7  -6   5 1743.50 290.159   5
  -7   6  -5 1799.82 534.590   2
  -7   6  -7 10897.7 1162.21   2
   7  -6   7 11181.9 730.167   5
   7  -6   9 1412.89 283.708   5
  -7   6  -9 1100.76 455.819   2
  -7   6 -11 5617.14 887.572   2
  -7   6 -13 200.248 372.166   2
  -7   6 -15 19335.2 1638.64   2
  -7   6 -17-160.801 446.913   2
  -7   6 -19 13557.9 1423.73   2
  -7   6 -21 876.669 491.412   2
  -7   6 -21-192.025 471.894   3
  -7   6 -23 7669.62 1143.27   2
   7   7 -28 823.355 565.764   3
   7   7 -26 10121.2 1191.91   3
   7   7 -24 588.491 340.414   2
  -7   7  24-89.2989 431.359   4
   7   7 -22 5008.48 743.791   2
  -7   7  22 4792.68 959.958   4
   7   7 -20 1780.63 457.671   2
  -7   7  20 1131.75 404.476   4
   7   7 -18 2914.86 587.585   2
  -7   7  18 3088.93 722.480   4
   7   7 -16 2021.91 504.131   2
  -7   7  16 2522.70 631.251   4
  -7   7  14 1417.07 404.559   2
   7   7 -14 1270.30 420.369   2
  -7   7  14 854.928 463.529   4
  -7   7  12 9914.72 1020.97   2
   7  -7 -12 10775.7 1008.19   5
  -7   7  12 10923.9 1132.54   4
  -7   7  10 608.648 261.786   2
   7  -7 -10 778.221 259.871   5
  -7   7  10 748.556 373.076   4
  -7   7   8 35560.6 1997.80   2
   7  -7  -8 36368.7 1599.01   5
  -7   7   8 36033.4 1742.84   4
  -7   7   6 4484.68 808.519   2
   7  -7  -6 4437.89 572.218   5
  -7   7   6 4179.44 564.822   4
  -7   7   4 13536.2 1282.78   2
   7  -7  -4 12741.2 890.457   5
  -7   7   2 28497.4 1882.43   2
   7  -7  -2 27015.9 1214.78   5
  -7   7   0 13369.7 1341.22   2
   7  -7   0 12241.2 801.304   5
  -7   7  -2 14569.1 1378.24   2
   7  -7   2 14842.2 857.265   5
   7  -7   4 128.845 154.744   5
  -7   7  -4 314.607 337.073   2
  -7   7  -6 42753.2 2423.67   2
  -7   7  -8 1155.77 527.894   2
  -7   7 -10 17048.1 1606.98   2
  -7   7 -12 1015.20 301.609   2
  -7   7 -14 8187.33 1188.74   2
  -7   7 -16 761.942 466.758   2
  -7   7 -18-119.191 454.295   2
   7   8 -25-95.4745 326.701   2
   7   8 -23 370.703 346.498   2
  -7   8  23 34.7364 415.124   4
   7   8 -21 904.742 451.601   2
  -7   8  21-213.857 389.515   4
   7   8 -19 679.947 404.906   2
  -7   8  19-705.652 505.868   4
   7   8 -17 5544.36 915.554   2
  -7   8  17 5440.29 934.071   4
   7   8 -15 881.843 471.363   2
  -7   8  15 321.594 398.699   4
  -7   8  13 6511.96 868.769   2
   7   8 -13 7488.75 939.997   2
   7  -8 -13 7597.39 913.568   5
  -7   8  13 6726.25 921.527   4
  -7   8  11 9358.44 1086.31   2
   7   8 -11 9567.51 1065.11   2
   7  -8 -11 9836.38 931.290   5
  -7   8  11 10020.9 1012.67   4
  -7   8   9 11290.2 1219.34   2
   7  -8  -9 13841.5 1047.51   5
  -7   8   9 12406.7 1105.97   4
  -7   8   7 26255.9 1871.39   2
   7  -8  -7 23753.9 1316.20   5
  -7   8   7 23354.8 1393.80   4
  -7   8   5 1.15618 289.725   2
   7  -8  -5 395.684 203.603   5
  -7   8   5 624.442 323.626   4
  -7   8   3 9462.29 1163.73   2
   7  -8  -3 9130.82 721.797   5
  -7   8   1 4730.47 901.596   2
  -7   8  -1 2754.76 712.670   2
  -7   8  -3 4953.37 951.145   2
  -7   8  -5 7931.64 1117.84   2
  -7   8  -7 3982.12 903.231   2
  -7   8  -9 6896.12 1095.66   2
  -7   8 -11 12000.1 1450.63   2
  -7   8 -13 1390.47 613.081   2
  -7   8 -15 5750.13 985.800   2
   7   9 -20 95.5035 376.599   2
  -7   9  20 936.339 650.507   4
   7   9 -18 762.119 404.509   2
  -7   9  18 1557.28 540.641   4
   7  -9 -16 1140.73 477.849   5
  -7   9  16 421.233 288.401   4
   7   9 -14 3065.91 715.962   2
   7  -9 -14 3944.32 695.481   5
  -7   9  14 2909.28 596.784   4
  -7   9  12 4018.95 746.118   2
   7   9 -12 3756.93 726.079   2
  -7   9  12 3711.03 656.418   4
  -7   9  10 1005.69 467.247   2
   7   9 -10 553.282 362.769   2
  -7   9  10 645.361 412.735   4
  -7   9   8 533.525 348.308   2
   7   9  -8 76.1240 458.835   2
  -7   9   8 496.367 258.006   4
  -7   9   6-599.217 512.363   2
  -7   9   6 374.783 242.017   4
  -7   9   4 1162.10 493.358   2
  -7   9   2 2192.76 719.778   2
  -7   9   0 1185.82 623.494   2
  -7   9  -2-316.863 314.526   2
  -7   9  -4 3308.61 881.911   2
  -7   9  -6 1822.84 707.361   2
  -7   9  -8 98.2095 405.771   2
  -7   9 -10 1232.22 478.104   2
  -7  10  17 385.158 343.923   4
  -7  10  15 876.462 413.351   4
  -7  10  13 4583.64 770.495   4
  -7  10  11 1400.90 582.199   2
   7  10 -11 629.909 372.524   2
  -7  10   9 1077.28 433.851   2
   7  10  -9 202.895 403.536   2
  -7  10   7 3570.45 866.722   2
   7  10  -7 2516.93 622.174   2
  -7  10   5-137.783 397.824   2
   7  10  -5 359.160 396.843   2
   7  10  -3-35.2254 363.494   2
  -7  10   3-60.4666 391.533   2
  -7  10   1 2960.00 800.218   2
  -7  10  -1-774.026 609.209   2
  -7  10  -3 1.94208 405.432   2
  -7  10  -5 4215.57 977.601   2
  -7  11   8 929.844 578.167   2
  -7  11   6 315.515 438.414   2
  -8   0  34 638.797 469.636   4
  -8   0  32 3898.14 847.697   4
  -8   0  30 23624.4 1898.26   4
  -8   0  28 9470.98 1154.93   4
  -8   0  26 14962.1 1383.82   4
  -8   0  24 6417.74 916.683   4
  -8   0  22 117255. 3455.27   4
   8   0 -20 8722.75 326.044   2
  -8   0  20 9337.80 971.849   4
   8   0 -18 30658.7 1539.43   1
   8   0 -18 30368.1 793.937   2
  -8   0  18 27628.9 1527.90   4
   8   0 -16 96937.9 1601.69   2
  -8   0  16 95100.5 2684.20   4
   8   0 -14 108831. 1824.48   2
   8   0 -14 109563. 2802.39   1
   8   0 -14 95637.5 2401.77   5
  -8   0  14 98797.7 2591.07   4
   8   0 -12 3156.42 493.043   1
   8   0 -12 3382.50 356.862   2
   8   0 -12 2565.59 426.266   5
   8   0 -10 897.307 224.915   5
   8   0 -10 1105.84 311.366   1
   8   0 -10 606.229 155.985   2
   8   0  -8 57694.2 1580.99   2
   8   0  -8 63410.8 1807.44   5
   8   0  -8 66820.4 1624.71   6
   8   0  -8 58495.4 1904.77   1
   8   0  -6 56114.4 1591.22   2
   8   0  -6 57056.1 1704.20   5
   8   0  -6 59105.0 1845.35   1
   8   0  -4 45700.5 1499.35   5
   8   0  -4 48014.6 1577.62   1
  -8   0   2 5853.77 283.641   3
   8   0  -2 6042.20 546.915   5
  -8   0   0 41127.7 957.277   3
   8   0   0 36833.4 1343.11   5
  -8   0  -2 73365.4 1512.30   3
   8   0   2 65098.0 1820.86   5
  -8   0  -4 152413. 2461.86   3
   8   0   4 175784. 3036.20   5
  -8   0  -6 26687.3 1138.78   3
  -8   0  -6 25994.5 1383.09   6
   8   0   6 26311.5 1212.41   5
  -8   0  -8 9391.02 726.185   3
   8   0   8 8967.76 754.483   5
  -8   0 -10 249173. 4069.81   3
  -8   0 -12 4823.33 630.443   3
  -8   0 -14 37130.1 1757.61   3
  -8   0 -16 17694.6 1265.42   3
  -8   0 -18 54441.2 2371.27   3
  -8   0 -20 1500.87 467.897   3
  -8   0 -22 5622.12 906.112   3
  -8   0 -24 1230.40 482.770   3
  -8   0 -26 21594.6 1829.77   6
  -8   0 -26 27220.9 2001.15   3
  -8  -1  35 1383.37 436.071   4
  -8  -1  33-568.320 435.001   4
  -8   1  33 818.618 566.362   4
  -8  -1  31 17644.9 1573.09   4
  -8   1  31 17570.1 1721.24   4
  -8  -1  29 10207.7 1142.73   4
  -8   1  29 8698.01 1155.96   4
   8   1 -27 3259.62 582.992   1
   8   1 -27 3322.42 584.658   3
  -8  -1  27 2593.75 592.944   4
  -8   1  27 2844.89 688.713   4
   8   1 -25-45.5231 257.191   1
   8   1 -25-9.31382 187.892   3
  -8  -1  25 145.542 293.150   4
  -8   1  25 282.061 250.130   4
   8   1 -23 30130.3 1673.12   1
   8   1 -23 33114.6 1567.59   3
  -8  -1  23 31604.0 1763.89   4
  -8   1  23 31280.4 1939.06   4
   8   1 -21 33547.3 1711.21   1
   8   1 -21 34089.2 925.056   2
  -8  -1  21 33938.4 1734.43   4
  -8   1  21 33480.1 1912.16   4
   8   1 -21 33888.4 1470.12   3
   8   1 -19 273.440 228.685   1
   8   1 -19 43.3657 125.589   3
  -8  -1  19-293.186 212.840   4
  -8   1  19 229.981 254.785   4
   8   1 -17 6432.31 742.204   1
   8  -1 -17 5790.29 305.952   2
  -8   1  17 5554.67 720.201   4
   8   1 -17 5945.48 531.648   3
   8  -1 -15 27640.7 805.250   2
  -8   1  15 27172.7 1051.75   3
   8   1 -15 26672.8 1445.80   1
   8   1 -15 25814.8 1230.88   5
   8   1 -15 28086.7 1006.35   3
  -8   1  15 26579.5 1479.00   4
   8  -1 -13 95704.5 1666.63   2
  -8   1  13 98260.6 1756.08   3
   8   1 -13 95770.9 2623.14   1
   8   1 -13 90857.6 2243.34   5
  -8   1  13 95291.5 2601.74   4
  -8   1  11 174.593 106.740   3
   8   1 -11 467.161 214.014   1
   8  -1 -11 434.098 156.640   2
   8   1 -11 589.355 213.643   5
   8  -1 -11-6.78757 154.454   5
   8  -1  -9 18952.6 854.895   2
   8   1  -9 18659.0 1109.56   1
   8   1  -9 18906.5 987.228   5
   8  -1  -9 18827.0 1034.21   5
  -8   1   9 19057.9 595.854   3
   8  -1  -7 99607.1 2052.84   2
   8   1  -7 100787. 2509.54   1
   8  -1  -7 99962.7 2319.68   5
   8   1  -7 104895. 2270.67   5
   8   1  -5 110826. 2559.79   1
   8   1  -5 110230. 2300.08   5
   8   1  -3 50732.1 1654.45   1
   8  -1  -3 46437.8 1516.06   5
   8   1  -3 47832.7 1484.95   5
   8   1  -1 1862.66 353.983   1
   8   1  -1 1654.91 351.951   5
   8  -1  -1 1936.65 317.543   5
  -8   1   1 1253.90 283.640   6
  -8   1  -1 179160. 2972.32   1
   8   1   1 181233. 2851.64   1
   8   1   1 167612. 2907.47   5
   8  -1   1 167375. 2880.33   5
  -8   1  -3 26324.2 984.632   3
  -8   1  -3 24798.5 1046.14   1
   8   1   3 24980.9 982.803   1
   8  -1   3 25811.6 1157.59   5
   8   1   3 24380.7 1126.18   5
  -8  -1  -3 26815.3 913.672   3
  -8   1  -5 9483.28 669.451   3
  -8   1  -5 9881.67 639.153   1
   8   1   5 9525.20 570.730   1
   8   1   5 9512.83 735.354   5
   8  -1   5 9769.88 730.998   5
  -8  -1  -5 10213.9 661.148   3
  -8   1  -7 780.040 237.897   3
  -8  -1  -7 774.321 227.930   3
   8   1   7 350.334 148.662   5
   8  -1   7 770.775 253.366   5
  -8   1  -7 766.914 198.825   1
  -8  -1  -9 41847.0 1591.07   3
  -8   1  -9 42817.6 1642.98   3
   8  -1   9 40112.5 1603.80   5
  -8   1  -9 38310.7 1081.85   1
  -8  -1 -11 40753.3 1668.43   3
  -8   1 -11 45128.5 1791.53   3
  -8   1 -13 437.124 327.844   3
  -8  -1 -13 752.497 285.441   3
  -8   1 -15 9270.94 930.487   3
  -8  -1 -15 7359.60 797.116   3
  -8   1 -17 13748.9 1207.24   3
  -8  -1 -17 12683.5 1126.23   3
  -8   1 -19 39947.3 2131.87   3
  -8  -1 -19 44085.6 2164.31   3
  -8   1 -21-139.547 430.157   3
  -8  -1 -21 243.324 331.172   3
  -8   1 -23 3946.33 772.492   3
  -8  -1 -23 4683.33 817.295   3
  -8   1 -25 10581.3 1237.73   3
  -8  -1 -25 10807.4 1254.70   3
   8   2 -34 174.768 410.293   3
   8   2 -32 3695.25 702.661   3
  -8  -2  32 1884.25 607.187   4
  -8   2  32 1920.08 566.588   4
   8   2 -30 11069.1 1114.37   1
  -8  -2  30 11012.7 1157.77   4
  -8   2  30 13367.3 1575.71   4
   8   2 -30 13047.2 1152.89   3
   8   2 -28-615.933 336.529   1
   8   2 -28-227.425 262.124   3
  -8  -2  28 125.372 322.959   4
  -8   2  28 100.099 310.135   4
   8   2 -26 439.615 295.416   1
   8   2 -26-163.400 264.409   3
  -8  -2  26 46.6697 255.475   4
  -8   2  26 778.528 447.511   4
   8   2 -24 4949.62 698.703   1
   8   2 -24 5891.77 686.604   3
  -8  -2  24 4600.78 699.087   4
  -8   2  24 5578.66 922.276   4
   8   2 -22 17421.9 1283.49   1
   8   2 -22 19458.0 1123.86   3
   8   2 -22 17613.1 794.820   2
  -8   2  22 19642.5 1611.92   4
   8   2 -20 40869.8 1911.91   1
   8   2 -20 39978.0 1267.41   2
   8   2 -20 40132.9 1533.70   3
  -8   2  20 40419.9 2149.07   4
   8   2 -18 4825.81 671.944   1
   8   2 -18 4232.79 480.702   3
   8   2 -18 3948.17 527.673   5
  -8   2  18 4322.82 733.120   4
   8   2 -16 1037.95 329.462   1
   8  -2 -16 973.463 152.413   2
   8   2 -16 1142.49 260.450   3
   8   2 -16 1093.07 357.448   5
  -8   2  16 624.364 345.605   4
  -8   2  14 89938.1 1937.32   3
   8   2 -14 84636.7 1663.34   3
   8  -2 -14 86639.0 1498.77   2
   8   2 -14 85022.0 2606.39   1
   8   2 -14 86238.5 2155.25   5
  -8   2  14 84056.7 2626.16   4
   8   2 -12 9581.66 481.045   3
   8  -2 -12 9778.77 550.212   2
   8   2 -12 9763.91 880.825   1
   8   2 -12 10140.1 734.470   5
   8  -2 -12 8991.91 760.820   5
  -8   2  12 9716.81 579.854   3
  -8   2  12 9386.25 825.092   4
   8  -2 -10 12331.1 672.357   2
   8   2 -10 11685.7 427.057   3
   8   2 -10 11703.2 926.392   1
   8  -2 -10 10006.8 785.607   5
   8   2 -10 11841.4 761.531   5
  -8   2  10 9711.66 824.093   4
   8   2  -8 1595.74 129.882   3
   8   2  -8 3398.76 426.988   5
   8  -2  -8 3814.57 479.200   5
   8  -2  -8 1552.49 253.934   2
   8   2  -8 1691.71 364.323   1
   8   2  -6 127456. 2425.16   5
   8  -2  -6 132311. 2690.01   5
  -8   2   4 29197.2 1271.98   2
   8   2  -4 28966.0 562.032   3
   8  -2  -4 30054.3 1267.92   5
   8   2  -4 29149.5 1150.88   5
   8   2  -4 28675.0 1336.18   1
  -8   2   2 48766.6 1709.04   2
   8  -2  -2 48580.6 1569.42   5
   8   2  -2 46283.9 1472.57   5
   8   2  -2 51230.9 1728.02   1
  -8   2   0 49194.8 1788.58   2
   8   2   0 43726.2 1140.92   3
   8   2   0 45066.2 1517.18   5
   8  -2   0 49077.3 1579.80   5
   8   2   0 45919.6 1653.40   1
  -8   2  -2 200850. 3724.77   2
   8   2   2 199471. 3205.24   5
   8  -2   2 204613. 3206.51   5
   8   2   2 210755. 3288.32   1
   8   2   4 2551.16 362.812   3
   8  -2   4 2615.22 393.296   5
   8   2   4 2621.69 403.476   5
   8   2   4 2778.02 372.281   1
  -8   2  -4 2515.55 383.203   1
  -8   2  -4 2670.49 452.706   2
  -8   2  -6 14319.1 1085.12   2
   8  -2   6 14616.6 903.253   5
   8   2   6 13688.5 925.336   5
   8   2   6 14518.3 755.461   1
  -8   2  -6 15207.2 848.280   1
  -8   2  -8 20753.0 1337.89   2
   8  -2   8 19892.4 1085.81   5
   8   2   8 19119.0 797.698   1
  -8   2  -8 20077.9 944.903   1
  -8   2 -10 24615.1 1509.41   2
  -8   2 -10 24712.2 1292.70   3
   8  -2  10 23943.7 1245.13   5
  -8   2 -10 21826.4 931.651   1
   8   2  10 23358.9 744.178   1
  -8   2 -12 8237.11 517.242   1
  -8   2 -12 8752.60 832.486   3
  -8   2 -14-166.026 273.859   3
  -8   2 -16-75.8014 318.161   3
  -8   2 -18 31656.1 1830.12   3
  -8   2 -20 15076.2 1338.75   3
  -8   2 -22 2206.15 675.471   3
  -8   2 -24 257.515 366.427   3
   8   3 -33 650.751 375.728   1
   8   3 -33 660.454 370.830   3
   8   3 -31 3284.65 666.173   1
   8   3 -31 3922.83 692.869   3
  -8   3  31 2828.64 820.787   4
   8   3 -29 7882.73 969.620   1
   8   3 -29 8645.88 941.586   3
  -8   3  29 7846.50 1250.25   4
   8   3 -27 3065.73 581.629   1
   8   3 -27 3336.62 566.128   3
  -8   3  27 4108.06 891.251   4
   8   3 -25 311.981 253.209   1
   8   3 -25 386.067 211.787   3
   8   3 -23 12234.0 1113.10   1
   8   3 -23 13218.5 816.813   2
   8   3 -23 13713.7 1005.56   3
  -8   3  23 13481.6 1425.49   4
   8   3 -21 14248.1 852.495   2
   8   3 -21 13065.8 905.939   3
   8   3 -21 13081.7 1129.17   1
   8   3 -21 11993.0 871.716   5
  -8   3  21 12792.0 1353.18   4
   8   3 -19 7402.96 653.078   3
   8   3 -19 5777.92 765.448   1
   8   3 -19 6078.12 567.956   2
   8   3 -19 6058.44 609.687   5
  -8   3  19 5434.80 828.315   4
   8   3 -17 3241.79 439.274   3
   8   3 -17 3418.28 579.563   1
   8   3 -17 4151.54 532.281   5
  -8   3  17 4101.19 758.638   4
   8  -3 -15 129069. 1900.79   2
   8   3 -15 128939. 2240.46   3
   8   3 -15 130837. 2654.36   5
  -8   3  15 128704. 3486.41   4
   8   3 -13 3441.50 340.150   3
   8  -3 -13 3639.21 363.637   2
   8   3 -13 3382.79 417.018   5
  -8   3  13 2983.18 553.392   4
   8  -3 -11 6669.38 516.012   2
  -8   3  11 6305.44 532.366   2
   8   3 -11 6125.81 579.515   5
   8  -3 -11 6872.61 705.769   5
  -8   3  11 7068.73 768.014   4
   8  -3  -9 72553.5 1779.77   2
  -8   3   9 79150.5 1960.62   2
   8   3  -9 77911.9 1873.31   5
   8  -3  -9 72273.6 2149.36   5
  -8   3   9 78052.8 2308.69   4
  -8   3   7 14738.0 897.385   2
   8   3  -7 12521.0 748.597   5
   8  -3  -7 14270.5 927.729   5
  -8   3   5 28414.7 1324.37   2
   8   3  -5 25313.1 1091.89   5
   8  -3  -5 27953.2 1280.92   5
  -8   3   3 131572. 2928.13   2
   8  -3  -3 130972. 2641.52   5
   8   3  -3 129400. 2445.30   5
  -8   3   1 34217.0 1559.29   2
   8   3  -1 32047.3 1248.51   5
   8  -3  -1 34063.5 1341.20   5
   8   3  -1 32164.6 1056.04   3
   8   3   1 1500.23 308.777   3
   8  -3   1 1501.84 345.973   5
   8   3   1 1423.84 322.337   5
  -8   3  -1 1397.00 432.768   2
   8   3   3 228563. 3345.88   3
  -8   3  -3 226374. 4241.48   2
   8   3   3 226042. 3520.05   5
   8  -3   3 233010. 3470.57   5
   8  -3   5 1271.88 344.093   5
  -8   3  -5 1006.30 342.051   2
  -8   3  -7 8950.00 920.119   2
   8  -3   7 9242.71 712.542   5
  -8   3  -9 61453.5 2403.39   2
   8  -3   9 62164.7 1947.44   5
   8   3  11 37579.7 1121.89   1
  -8   3 -11 33972.1 1835.47   2
  -8   3 -13 354.411 254.211   2
  -8   3 -13 689.482 301.714   3
  -8   3 -15 1872.78 493.024   2
  -8   3 -15 2263.23 537.656   3
  -8   3 -17 20401.0 1525.11   2
  -8   3 -17 21035.0 1497.82   3
  -8   3 -19 12059.6 1199.59   3
  -8   3 -21-492.091 405.256   3
  -8   3 -23-752.491 509.258   3
   8   4 -32 3623.84 732.559   1
   8   4 -32 2884.17 598.877   3
   8   4 -30 4233.74 760.641   1
   8   4 -30 5175.48 792.551   3
  -8   4  30 5173.55 1112.40   4
   8   4 -28 971.264 461.849   1
   8   4 -28 1265.36 423.813   3
   8   4 -28 959.862 352.034   5
  -8   4  28 516.803 424.052   4
   8   4 -26 355.398 333.011   1
   8   4 -26 1481.23 439.452   3
   8   4 -26 858.389 313.098   5
  -8   4  26 1003.22 644.882   4
   8   4 -24 5589.39 842.671   1
   8   4 -24 5963.92 707.065   3
   8   4 -24 5978.74 611.469   2
   8   4 -24 4875.28 599.662   5
  -8   4  24 5876.04 942.850   4
   8   4 -22 3185.12 459.572   2
   8   4 -22 3383.97 660.517   1
   8   4 -22 3185.08 503.707   3
   8   4 -22 2734.82 476.140   5
  -8   4  22 3125.59 745.572   4
   8   4 -20-33.7358 199.619   3
   8   4 -20-156.194 180.641   2
   8   4 -20-87.1109 164.684   5
  -8   4  20 447.796 284.610   4
   8   4 -18 6516.34 598.575   3
   8   4 -18 6366.32 657.640   2
   8   4 -18 7089.21 647.895   5
  -8   4  18 7527.67 1041.96   4
   8   4 -16 8505.67 680.887   5
  -8   4  16 7754.28 924.547   4
  -8   4  14 12013.3 710.136   2
   8  -4 -14 9538.33 630.650   2
   8   4 -14 11409.8 753.759   5
  -8   4  14 10767.8 1041.37   4
   8  -4 -12 14402.8 794.321   2
  -8   4  12 14398.2 841.622   2
   8   4 -12 14428.4 815.762   5
   8  -4 -12 11925.9 962.093   5
  -8   4  12 13260.8 1100.00   4
  -8   4  10 364.777 186.896   2
   8   4 -10-107.946 157.812   5
   8  -4 -10 20.3694 189.323   5
  -8   4  10 221.809 163.276   4
  -8   4   8 18733.5 1101.49   2
   8  -4  -8 20129.4 1148.98   5
   8   4  -8 18342.6 904.853   5
  -8   4   8 18569.6 1149.78   4
  -8   4   6 43884.8 1748.78   2
   8   4  -6 41907.4 1363.05   5
   8  -4  -6 39911.8 1561.84   5
   8  -4  -4 350.114 225.623   5
   8   4  -4 143.064 115.026   5
  -8   4   4 410.325 196.263   2
   8  -4  -2 1042.30 312.382   5
   8   4  -2 914.700 235.532   5
  -8   4   2 1402.28 394.355   2
  -8   4   0 24936.2 1454.18   2
   8  -4   0 24245.7 1147.34   5
   8   4   0 24923.5 1139.91   5
  -8   4  -2 19829.0 1317.38   2
   8   4   2 19821.6 1027.30   5
   8  -4   2 20130.7 1029.25   5
   8  -4   4 514.329 206.093   5
  -8   4  -4 59.1519 213.922   2
  -8   4  -6 10859.7 1031.81   2
   8  -4   6 10735.1 797.213   5
   8  -4   8 6251.93 626.143   5
  -8   4  -8 6722.54 827.084   2
   8  -4  10 117.685 178.714   5
  -8   4 -10-132.056 298.273   2
  -8   4 -12 20149.2 1502.30   2
  -8   4 -14 5561.07 845.659   2
  -8   4 -16 329.480 287.147   2
  -8   4 -16 444.560 333.449   3
  -8   4 -18 7140.17 960.590   2
  -8   4 -18 5825.87 842.647   3
  -8   4 -20 3545.69 746.925   2
  -8   4 -20 4181.02 757.739   3
  -8   4 -22-887.144 472.539   2
  -8   4 -22-1073.16 452.741   3
   8   5 -31-100.063 423.768   1
   8   5 -29 1107.96 471.680   1
   8   5 -29 314.036 460.080   3
   8   5 -27 1268.08 527.370   1
   8   5 -27 1393.39 478.007   3
  -8   5  27 1762.13 698.193   4
   8   5 -25 4359.49 794.651   1
   8   5 -25 5345.50 740.071   3
  -8   5  25 4347.19 916.070   4
   8   5 -23 1657.75 388.179   2
   8   5 -23 2259.30 445.066   3
  -8   5  23 1280.45 512.612   4
   8   5 -21 4851.83 611.320   3
   8   5 -21 4523.38 652.140   2
   8   5 -21 3545.76 467.609   5
  -8   5  21 3588.60 824.362   4
   8   5 -19 13610.4 1023.54   2
   8   5 -19 14112.4 880.915   5
  -8   5  19 14350.9 1471.28   4
   8   5 -17 7720.21 796.242   2
   8   5 -17 7893.24 637.476   5
  -8   5  17 8213.68 1072.69   4
  -8   5  15 1306.02 275.161   2
   8   5 -15 864.112 193.712   5
  -8   5  15 784.139 358.440   4
  -8   5  13 2558.26 400.481   2
   8   5 -13 2460.09 335.912   5
   8  -5 -13 3198.29 542.890   5
  -8   5  13 2689.68 496.666   4
  -8   5  11 7065.44 708.166   2
   8  -5 -11 7285.83 757.082   5
   8   5 -11 7037.52 545.759   5
  -8   5  11 6901.29 807.085   4
  -8   5   9 929.164 326.441   2
   8   5  -9 940.227 215.371   5
   8  -5  -9 928.246 299.881   5
  -8   5   9 642.638 180.292   4
  -8   5   7 8630.64 856.825   2
   8  -5  -7 8364.65 750.921   5
   8   5  -7 8096.28 585.547   5
  -8   5   7 8416.65 787.576   4
  -8   5   5 10817.0 977.017   2
   8  -5  -5 10200.9 801.345   5
   8   5  -5 11040.8 699.191   5
   8  -5  -3 554.113 238.575   5
   8   5  -3 252.561 178.187   5
  -8   5   3 98.1003 249.633   2
  -8   5   1 28339.5 1653.99   2
   8  -5  -1 28321.8 1292.36   5
   8   5  -1 29253.5 1228.54   5
  -8   5  -1 48946.9 2217.74   2
   8  -5   1 52117.7 1693.92   5
   8  -5   3 961.061 306.396   5
  -8   5  -3 500.358 313.759   2
   8  -5   5 3674.36 474.131   5
  -8   5  -5 3173.08 645.240   2
  -8   5  -7 18639.5 1462.10   2
   8  -5   7 17005.1 995.488   5
   8  -5   9 299.427 166.460   5
  -8   5  -9 268.145 244.705   2
  -8   5 -11-542.457 427.290   2
  -8   5 -13 13400.5 1294.22   2
  -8   5 -15 7714.59 1026.89   2
  -8   5 -17 258.985 401.968   2
  -8   5 -19 2322.36 551.933   2
  -8   5 -19 1533.94 450.783   3
  -8   5 -21 5971.45 956.792   2
  -8   5 -21 6319.10 977.962   3
  -8   5 -23 4209.94 845.912   2
   8   6 -28 5833.46 985.337   1
   8   6 -26 8197.43 958.352   3
  -8   6  26 7744.29 1318.60   4
   8   6 -24 828.863 381.276   2
   8   6 -24 543.280 306.169   3
  -8   6  24 1260.28 609.225   4
   8   6 -22 2025.70 484.727   2
  -8   6  22 2011.88 665.169   4
   8   6 -20 4383.56 670.419   2
  -8   6  20 4333.84 859.116   4
   8   6 -18 8752.27 922.467   2
  -8   6  18 9190.18 1207.79   4
   8   6 -16 22944.9 1468.08   2
  -8   6  16 24070.1 1790.58   4
  -8   6  14 328.872 179.732   2
   8   6 -14 376.301 163.446   5
  -8   6  14 601.623 316.642   4
  -8   6  12 358.459 233.742   2
   8   6 -12 276.410 155.554   5
   8  -6 -12 1051.12 375.047   5
  -8   6  12 409.441 303.096   4
  -8   6  10 49735.1 2125.07   2
   8   6 -10 52979.8 1420.39   5
   8  -6 -10 51457.0 2060.98   5
  -8   6  10 53333.5 2211.55   4
  -8   6   8 4691.23 676.248   2
   8  -6  -8 4056.01 576.794   5
   8   6  -8 4191.78 424.308   5
  -8   6   8 4328.70 625.079   4
  -8   6   6 9872.98 1028.48   2
   8   6  -6 10257.5 665.610   5
   8  -6  -6 10330.9 851.022   5
  -8   6   4 42250.5 2151.22   2
   8  -6  -4 44740.5 1731.70   5
  -8   6   2 58746.9 2536.89   2
   8  -6  -2 57772.8 1858.09   5
   8  -6   0 1273.31 313.684   5
  -8   6   0 1237.42 461.434   2
   8  -6   2 1552.46 321.664   5
  -8   6  -2 1501.98 528.974   2
  -8   6  -4 36112.8 2113.95   2
   8  -6   4 34324.6 1370.08   5
  -8   6  -6 10688.4 1164.78   2
   8  -6   6 10823.0 781.257   5
   8  -6   8 2112.81 351.628   5
  -8   6  -8 1703.47 557.787   2
  -8   6 -10 4908.38 862.103   2
  -8   6 -12 72.7338 332.174   2
  -8   6 -14 4621.08 801.422   2
  -8   6 -16 14419.8 1457.31   2
  -8   6 -18 543.968 503.174   2
  -8   6 -20-245.455 438.539   2
  -8   6 -20 288.476 361.906   3
   8   7 -25 5889.83 804.865   2
   8   7 -25 5404.98 837.513   3
   8   7 -23 339.229 309.365   2
  -8   7  23 478.985 603.352   4
   8   7 -21 995.277 367.467   2
  -8   7  21-43.9527 393.234   4
   8   7 -19 16177.0 1358.68   2
  -8   7  19 15109.0 1620.05   4
   8   7 -17 12218.9 1192.00   2
  -8   7  17 11068.1 1300.57   4
   8   7 -15 6308.54 843.422   2
   8  -7 -15 6643.48 887.525   5
  -8   7  15 6106.59 905.826   4
  -8   7  13 2603.89 469.396   2
   8  -7 -13 2411.37 556.770   5
  -8   7  13 2707.31 634.369   4
  -8   7  11 41499.8 2058.19   2
   8  -7 -11 36595.2 1817.78   5
  -8   7  11 37621.3 1978.22   4
  -8   7   9 4447.85 728.383   2
   8  -7  -9 3967.33 603.366   5
  -8   7   9 3798.93 611.784   4
  -8   7   7 307.257 286.010   2
   8  -7  -7 530.835 271.717   5
  -8   7   7-90.2387 173.425   4
   8  -7  -5 2.39290 164.868   5
  -8   7   5 655.205 382.958   2
   8  -7  -3 5691.58 597.642   5
  -8   7   3 6782.52 949.676   2
  -8   7   1 21212.8 1691.25   2
   8  -7  -1 18490.2 1057.07   5
   8  -7   1 950.097 298.782   5
  -8   7  -1 833.801 388.470   2
  -8   7  -3 11122.2 1275.54   2
   8  -7   3 11298.6 798.859   5
  -8   7  -5 14263.6 1456.02   2
   8  -7   5 13415.7 881.021   5
  -8   7  -7 51729.6 2718.68   2
  -8   7  -9 1182.60 460.348   2
  -8   7 -11-399.382 426.723   2
  -8   7 -13 15654.4 1598.73   2
  -8   7 -15 3379.00 771.636   2
  -8   7 -17 181.197 358.164   2
   8   8 -24 769.870 387.689   2
   8   8 -22-315.241 382.585   2
  -8   8  22 671.293 613.204   4
   8   8 -20 1805.43 560.612   2
  -8   8  20 2517.64 700.692   4
   8   8 -18 13961.8 1332.37   2
  -8   8  18 14267.9 1563.04   4
   8   8 -16 393.338 357.445   2
   8  -8 -16 1322.59 520.931   5
  -8   8  16 567.450 321.553   4
   8   8 -14 3460.00 601.314   2
   8  -8 -14 4050.32 702.993   5
  -8   8  14 3858.81 746.010   4
  -8   8  12 5798.53 843.576   2
   8   8 -12 6382.40 945.053   2
   8  -8 -12 5197.83 756.029   5
  -8   8  12 4997.95 755.151   4
  -8   8  10 25171.0 1837.23   2
   8  -8 -10 25489.7 1515.24   5
  -8   8  10 23989.2 1551.31   4
  -8   8   8 3565.08 715.844   2
   8  -8  -8 3792.72 574.048   5
  -8   8   8 3577.60 584.824   4
   8  -8  -6 1332.18 428.811   5
  -8   8   6 1987.58 597.620   2
   8  -8  -4 244.959 215.060   5
  -8   8   4 859.965 461.080   2
  -8   8   2 26948.5 2026.22   2
  -8   8   0 15258.7 1586.32   2
  -8   8  -2 4936.88 965.063   2
  -8   8  -4 565.293 412.117   2
  -8   8  -6 28128.4 2119.49   2
  -8   8  -8 9351.30 1236.27   2
  -8   8 -10 4098.39 883.392   2
  -8   8 -12 929.520 463.297   2
  -8   8 -14 20390.1 1934.35   2
   8   9 -19 3301.83 782.575   2
   8  -9 -19 3407.97 771.071   5
  -8   9  19 2278.26 692.073   4
   8   9 -17 8951.68 1120.68   2
   8  -9 -17 6966.05 977.869   5
  -8   9  17 7848.11 1073.53   4
   8   9 -15 623.118 407.334   2
   8  -9 -15 1099.37 437.649   5
  -8   9  15 475.650 422.110   4
   8   9 -13 5446.04 874.372   2
   8  -9 -13 5021.81 758.117   5
  -8   9  13 4493.33 743.067   4
  -8   9  11 9974.67 1214.68   2
   8   9 -11 9230.98 1156.35   2
  -8   9  11 9516.79 1080.31   4
   8   9  -9 32622.9 2137.49   2
  -8   9   9 30134.7 2178.22   2
  -8   9   9 28287.8 1668.97   4
  -8   9   7 4222.33 808.365   2
  -8   9   5 1844.72 529.598   2
  -8   9   3 46034.2 2879.34   2
  -8   9   1 17093.4 1799.42   2
  -8   9  -1 4546.89 879.950   2
  -8   9  -3 1000.73 368.981   2
  -8   9  -5 15804.5 1708.03   2
  -8   9  -7 3737.85 957.712   2
  -8   9  -9-4.08592 484.407   2
  -8  10  16-209.205 439.959   4
  -8  10  14 1336.98 501.493   4
  -8  10  10 7366.49 1177.02   2
  -8  10   8 445.117 450.919   2
  -8  10   6 244.849 395.806   2
  -8  10   4 540.683 359.345   2
  -8  10   2 5303.00 1119.48   2
  -8  10   0 2672.66 714.942   2
  -8  10  -2 2340.81 734.332   2
  -8  11   9 2686.93 732.089   2
  -9   0  33 273.593 463.470   4
  -9   0  31 558.559 398.633   4
  -9   0  29 299.108 359.759   4
  -9   0  27 450.470 413.161   4
  -9   0  25 278.797 252.308   4
  -9   0  23-51.1364 231.858   4
  -9   0  21-67.0446 249.484   4
  -9   0  19 83.1750 264.671   4
   9   0 -17 97.6328 201.652   1
   9   0 -17 28.8362 112.073   2
  -9   0  17-92.2772 227.537   4
   9   0 -17 95.1369 212.820   5
   9   0 -15-129.478 160.573   2
   9   0 -15-125.638 191.718   1
   9   0 -15-36.8685 183.397   5
   9   0 -13 217.518 162.921   5
   9   0 -13-77.5414 211.816   1
   9   0 -13-204.036 168.824   2
   9   0 -11 6.32842 188.305   5
   9   0 -11-44.9975 205.112   1
   9   0 -11-196.203 187.790   2
   9   0  -9 188.775 200.943   5
   9   0  -9 196.251 162.883   1
   9   0  -7-190.170 200.498   5
   9   0  -7-143.596 178.750   1
   9   0  -5-189.088 197.570   5
   9   0  -5-25.3323 191.983   1
  -9   0   3-36.6150 51.8150   3
   9   0  -3 414.971 195.768   5
  -9   0   1 49.5120 64.9508   3
   9   0  -1-44.9943 182.050   5
  -9   0  -1-76.7377 115.782   3
   9   0   1-389.929 316.633   5
  -9   0  -3-181.848 168.058   3
   9   0   3-134.370 203.049   5
  -9   0  -5-77.2010 165.384   3
   9   0   5 121.068 231.110   5
  -9   0  -7 216.017 191.836   3
   9   0   7 308.969 174.301   5
  -9   0  -9 214.566 209.067   3
   9   0   9 32.8755 189.134   5
  -9   0  -9 89.5073 236.741   6
  -9   0 -11 192.074 221.149   3
  -9   0 -13 409.802 234.640   3
  -9   0 -15-55.4292 235.096   3
  -9   0 -17 224.425 278.134   3
  -9   0 -19-283.605 323.074   3
  -9   0 -21 821.400 462.900   3
  -9   0 -21-226.307 471.510   6
  -9   0 -23-133.740 346.257   3
  -9   0 -23 1292.17 597.572   6
  -9   0 -25-701.209 488.004   3
  -9  -1  34 1037.63 472.513   4
  -9  -1  32 383.491 455.212   4
  -9   1  32 937.658 554.400   4
  -9  -1  30 169.754 310.112   4
  -9   1  30 334.637 325.467   4
  -9  -1  28-21.5813 286.566   4
  -9   1  28 1150.67 629.246   4
   9   1 -26 131.186 285.064   1
  -9  -1  26 445.777 364.628   4
  -9   1  26 44.2356 315.915   4
   9   1 -24-172.880 221.491   1
  -9  -1  24-481.051 385.642   4
  -9   1  24 290.611 375.669   4
   9   1 -22 345.440 278.254   1
  -9  -1  22 692.884 308.296   4
  -9   1  22 430.844 348.516   4
   9   1 -20 58.5933 244.613   1
   9   1 -20 453.604 297.048   5
  -9   1  20-20.3936 223.612   4
   9  -1 -18 1090.81 150.581   2
   9   1 -18 1122.54 343.540   1
  -9   1  18 538.803 230.451   4
   9   1 -18 938.362 256.514   5
   9   1 -16-82.7905 201.818   1
   9  -1 -16 342.471 121.831   2
  -9   1  16 975.431 248.196   3
  -9   1  16 251.248 296.606   4
   9   1 -16 399.295 244.443   5
   9  -1 -16 388.296 277.074   5
   9  -1 -14 3301.78 341.538   2
  -9   1  14 3305.30 332.317   3
   9   1 -14 3408.97 514.577   1
   9   1 -14 3736.01 490.558   5
  -9   1  14 3745.30 534.724   4
   9  -1 -14 2669.47 445.057   5
  -9   1  12 14917.7 622.316   3
   9  -1 -12 14648.3 757.907   2
   9  -1 -12 12763.2 930.200   5
   9   1 -12 13643.8 911.721   5
   9   1 -12 15796.6 1108.23   1
  -9   1  10 16737.3 577.798   3
   9  -1 -10 16598.8 854.337   2
   9   1 -10 17197.1 997.520   5
   9  -1 -10 17264.3 1069.08   5
   9   1 -10 15674.9 1097.02   1
   9   1  -8 59018.8 1835.85   5
   9  -1  -8 54837.9 1854.93   5
   9   1  -8 56382.7 1996.52   1
   9   1  -6 1067.31 292.217   5
   9  -1  -6 1129.12 320.293   5
   9   1  -6 927.353 287.291   1
   9  -1  -4 44839.9 1604.53   5
   9   1  -4 43916.9 1533.19   5
   9   1  -4 42403.6 1601.59   1
   9   1  -2 5074.64 562.350   5
   9  -1  -2 6299.46 595.926   5
   9   1  -2 5748.51 580.603   1
   9   1   0 3553.00 457.724   5
   9  -1   0 3268.10 450.367   5
  -9   1   0 3282.20 486.591   6
   9   1   0 3282.06 443.401   1
  -9   1  -2 14385.8 737.657   3
   9   1   2 13778.7 806.399   1
   9  -1   2 13825.3 899.883   5
   9   1   2 13096.7 873.305   5
  -9   1  -4 26667.0 1109.86   3
  -9   1  -4 26194.2 1137.65   1
   9   1   4 27903.3 1067.96   1
   9   1   4 26899.8 1267.20   5
   9  -1   4 26972.3 1276.91   5
  -9  -1  -4 28797.8 1057.96   3
  -9   1  -6 535.188 207.043   3
  -9  -1  -6 811.536 265.412   3
  -9   1  -6 406.000 152.967   1
   9   1   6 389.303 260.423   5
   9  -1   6 719.032 292.329   5
  -9   1  -8 32791.3 1432.39   3
  -9   1  -8 32512.4 1091.46   1
   9   1   8 33715.9 1503.81   5
   9  -1   8 33677.0 1504.79   5
  -9  -1  -8 32361.0 1367.45   3
  -9   1 -10 20242.5 1199.05   3
  -9  -1 -10 20050.1 1151.50   3
  -9   1 -12 14906.1 1107.96   3
  -9  -1 -12 15483.0 1095.32   3
  -9   1 -14 24749.6 1502.15   3
  -9  -1 -14 24649.5 1484.88   3
  -9   1 -16 43.5814 241.006   3
  -9  -1 -16 623.113 380.172   3
  -9   1 -18 4357.08 694.232   3
  -9  -1 -18 4522.00 690.801   3
  -9   1 -20 4199.98 755.493   3
  -9  -1 -20 3117.82 650.032   3
  -9   1 -22 2348.52 659.799   3
  -9  -1 -22 2094.52 601.801   3
  -9   1 -24 447.998 333.044   3
  -9  -1 -24 531.393 437.116   3
   9   2 -31 87.9665 300.501   1
   9   2 -31 728.852 341.924   3
  -9  -2  31 11.2823 257.055   4
  -9   2  31 942.600 543.049   4
   9   2 -29-179.858 352.767   1
   9   2 -29 240.036 313.392   3
  -9   2  29-775.521 467.519   4
   9   2 -27 3003.77 644.756   1
   9   2 -27 2526.59 508.792   3
  -9   2  27 2081.75 532.559   4
   9   2 -25 3062.31 598.945   1
   9   2 -25 2633.76 490.159   3
  -9   2  25 3430.41 720.800   4
   9   2 -23 25910.2 1347.45   3
   9   2 -23 25461.0 1572.23   1
  -9   2  23 25851.6 1887.03   4
   9   2 -21 3049.10 559.297   1
   9   2 -21 3147.80 372.158   2
   9   2 -21 4222.67 540.628   3
   9   2 -21 2535.34 454.330   5
  -9   2  21 3630.05 709.737   4
   9   2 -19 31189.5 1256.93   3
   9   2 -19 32253.0 1725.32   1
   9   2 -19 26484.1 1330.48   5
  -9   2  19 28456.4 1782.54   4
   9   2 -17 1791.99 300.134   3
   9  -2 -17 1412.78 189.070   2
   9   2 -17 816.346 286.290   1
   9   2 -17 1225.61 282.660   5
  -9   2  17 1783.37 460.252   4
  -9   2  15 605.005 210.711   3
   9   2 -15 242.303 133.643   3
   9  -2 -15 457.550 156.219   2
   9   2 -15 271.505 303.243   1
   9   2 -15 70.0879 163.793   5
  -9   2  15 272.703 275.599   4
   9  -2 -15 253.522 221.633   5
   9   2 -13 6328.70 383.550   3
   9  -2 -13 5843.82 465.833   2
   9   2 -13 6925.85 761.911   1
   9   2 -13 5400.78 576.182   5
  -9   2  13 6303.64 488.796   3
  -9   2  13 4897.18 667.233   4
   9  -2 -13 5679.32 623.812   5
   9   2 -11 153.507 72.0481   3
   9  -2 -11 318.304 151.755   5
   9   2 -11 8.08356 166.459   5
   9  -2 -11 225.613 137.319   2
   9   2 -11 385.156 301.430   1
   9   2  -9 3757.80 466.225   5
   9  -2  -9 4122.72 537.581   5
   9   2  -9 3422.77 528.513   1
   9  -2  -7 26319.3 1336.79   5
   9   2  -7 24957.8 1181.06   5
   9   2  -7 25668.6 1425.94   1
   9  -2  -5 110921. 2606.50   5
   9   2  -5 111559. 2412.11   5
   9   2  -5 114969. 2905.63   1
   9  -2  -3 27784.9 1283.87   5
   9   2  -3 24176.8 1149.60   5
   9   2  -3 27153.2 1383.93   1
   9   2  -1 65883.5 1220.01   3
   9   2  -1 64510.4 1876.39   5
   9  -2  -1 70289.0 2001.77   5
   9   2  -1 67289.6 2086.57   1
   9   2   1 42647.8 1548.02   5
   9  -2   1 41698.4 1552.11   5
   9   2   1 44898.8 1643.13   1
   9   2   3 3105.31 378.026   3
   9  -2   3 3793.60 502.958   5
   9   2   3 3762.95 482.891   5
   9   2   3 3506.54 445.033   1
   9  -2   5 110970. 2584.33   5
   9   2   5 106928. 2620.13   5
  -9   2  -7 1056.01 300.328   3
   9  -2   7 1130.22 335.770   5
   9   2   7 1229.21 259.076   1
  -9   2  -7 614.721 184.991   1
  -9   2  -9 58152.3 1997.69   3
   9  -2   9 62517.3 2066.96   5
  -9   2  -9 64728.2 1710.48   1
   9   2   9 58779.1 1365.96   1
  -9   2 -11 471.371 156.766   1
  -9   2 -11 513.098 252.088   3
  -9   2 -13 2472.25 488.125   3
  -9   2 -15 5474.52 756.829   3
  -9   2 -17 270.092 330.005   3
  -9   2 -19 209.804 334.860   3
  -9   2 -21 1599.19 496.224   3
  -9   2 -23 4267.36 794.105   3
   9   3 -32 589.213 430.758   1
   9   3 -30 1861.74 534.096   1
  -9   3  30 2557.86 819.659   4
   9   3 -28 1527.89 462.120   1
   9   3 -28 1084.04 349.208   3
   9   3 -28 1395.68 393.897   5
  -9   3  28 1989.49 756.193   4
   9   3 -26 1770.10 444.199   1
   9   3 -26 2355.32 479.902   3
   9   3 -26 2298.50 462.478   5
  -9   3  26 3595.75 847.040   4
   9   3 -24 6860.38 934.567   1
   9   3 -24 7188.57 755.813   3
   9   3 -24 4756.81 582.769   5
  -9   3  24 7756.66 1129.70   4
   9   3 -22 9879.87 805.391   3
   9   3 -22 9272.51 988.633   1
   9   3 -22 9010.27 702.690   2
   9   3 -22 7485.13 762.044   5
  -9   3  22 8581.34 1134.87   4
   9   3 -20 9621.71 770.551   3
   9   3 -20 9411.34 1037.61   1
   9   3 -20 8468.42 769.302   5
  -9   3  20 8939.43 1131.12   4
   9   3 -18 36775.0 1330.79   3
   9   3 -18 37185.7 1945.94   1
   9   3 -18 35632.0 1502.72   5
  -9   3  18 33310.4 1954.03   4
   9   3 -16 2083.15 333.439   3
   9   3 -16 2288.17 574.290   1
   9   3 -16 1904.45 397.952   5
  -9   3  16 2007.58 526.718   4
   9  -3 -14 18660.3 825.049   2
   9   3 -14 18727.1 789.484   3
   9   3 -14 18076.1 1295.35   1
   9   3 -14 19012.5 1051.19   5
   9  -3 -14 15832.7 1161.86   5
  -9   3  14 16632.1 1290.82   4
   9  -3 -12 24733.7 1008.73   2
   9   3 -12 22962.9 764.324   3
   9   3 -12 22133.5 1443.41   1
   9   3 -12 23456.6 1174.61   5
   9  -3 -12 22883.4 1332.98   5
  -9   3  12 21639.0 1382.74   4
   9   3 -10 37117.6 1398.53   5
   9  -3 -10 35649.4 1583.93   5
  -9   3   8 42641.7 1613.47   2
   9  -3  -8 47176.5 1806.77   5
   9   3  -8 42151.0 1526.73   5
  -9   3   6 85066.1 2370.74   2
   9  -3  -6 84892.3 2345.81   5
   9   3  -6 83645.6 2060.93   5
  -9   3   4 25371.2 1334.03   2
   9  -3  -4 28044.9 1322.40   5
   9   3  -4 25124.9 1150.64   5
   9   3  -4 27026.4 812.644   3
   9   3  -2 37128.4 1073.18   3
  -9   3   2 37552.6 1714.66   2
   9  -3  -2 40283.6 1550.33   5
   9   3  -2 37543.4 1427.25   5
   9   3   0 11806.6 695.359   3
  -9   3   0 12941.8 1047.86   2
   9   3   0 11620.7 826.038   5
   9  -3   0 11789.2 862.042   5
   9   3   2 9595.22 671.762   3
  -9   3  -2 9629.55 934.481   2
   9   3   2 9255.46 732.824   5
   9  -3   2 9085.42 741.414   5
  -9   3  -4 29219.6 1681.15   2
   9  -3   4 30629.7 1380.09   5
   9   3   4 29251.0 1368.30   5
  -9   3  -6 53414.1 2280.44   2
   9  -3   6 55351.8 1844.81   5
   9   3   6 56596.0 1796.47   1
  -9   3  -8 9091.35 998.525   2
   9  -3   8 9367.11 793.777   5
   9   3   8 9472.90 693.790   1
  -9   3 -10 24599.7 1595.85   2
   9  -3  10 23125.1 1269.11   5
   9   3  10 24364.3 980.052   1
  -9   3 -12 3053.25 560.117   2
  -9   3 -12 3389.28 545.782   3
  -9   3 -14 3553.09 699.585   2
  -9   3 -14 4048.77 652.800   3
  -9   3 -16 1150.38 346.822   3
  -9   3 -18 3412.31 712.928   3
  -9   3 -20 2065.81 602.628   3
  -9   3 -22 8005.27 1120.04   3
   9   4 -33-25.2254 303.970   1
   9   4 -31 5429.56 877.065   1
   9   4 -29 464.154 301.742   1
  -9   4  29-576.819 444.525   4
   9   4 -27 7773.45 1017.18   1
   9   4 -27 9851.75 975.601   3
   9   4 -27 6172.61 688.948   5
  -9   4  27 7495.77 1295.44   4
   9   4 -25 3813.83 679.838   1
   9   4 -25 3867.80 585.606   3
   9   4 -25 3282.48 518.483   5
  -9   4  25 5103.29 1004.77   4
   9   4 -23 2302.24 446.196   3
   9   4 -23 1655.26 501.624   1
   9   4 -23 1671.34 360.473   2
   9   4 -23 1501.75 345.755   5
  -9   4  23 1909.65 666.678   4
   9   4 -21 3553.11 503.048   3
   9   4 -21 2779.33 467.594   2
   9   4 -21 2686.29 592.781   1
   9   4 -21 2993.97 488.954   5
  -9   4  21 3120.63 731.712   4
   9   4 -19 15659.9 949.552   3
   9   4 -19 15163.1 1292.69   1
   9   4 -19 15041.4 985.509   5
  -9   4  19 13426.4 1380.86   4
   9   4 -17 4911.31 520.688   3
   9   4 -17 5393.14 586.513   5
  -9   4  17 4667.90 769.875   4
   9   4 -15 63226.4 1905.16   5
   9  -4 -15 60019.7 2365.15   5
  -9   4  15 60597.4 2545.44   4
  -9   4  13 1598.25 325.337   2
   9   4 -13 1515.06 328.626   5
   9  -4 -13 2198.74 533.392   5
  -9   4  13 1861.84 485.919   4
  -9   4  11 120441. 2677.83   2
   9   4 -11 124536. 2530.91   5
   9  -4 -11 119464. 3058.97   5
  -9   4  11 121439. 3260.05   4
   9  -4  -9 2833.59 528.017   5
   9   4  -9 2156.75 356.776   5
  -9   4   9 2227.37 441.487   2
  -9   4   7 46484.3 1853.30   2
   9  -4  -7 46833.9 1814.32   5
   9   4  -7 45108.1 1490.86   5
  -9   4   5 39710.2 1815.69   2
   9  -4  -5 43827.8 1708.86   5
   9   4  -5 42286.8 1481.53   5
  -9   4   3 32173.7 1657.53   2
   9  -4  -3 31347.1 1411.41   5
   9   4  -3 31073.2 1275.83   5
   9   4  -1 1963.08 316.796   3
   9   4  -1 2220.81 382.033   5
   9  -4  -1 2475.61 396.818   5
  -9   4   1 2377.09 511.507   2
   9   4   1 10058.2 732.337   3
  -9   4  -1 9043.99 932.683   2
   9   4   1 9469.74 750.729   5
   9  -4   1 9402.07 757.573   5
   9  -4   3 6195.86 619.885   5
  -9   4  -3 5741.10 791.350   2
   9  -4   5 4645.81 571.301   5
  -9   4  -5 3835.52 638.998   2
   9  -4   7 5736.66 587.266   5
  -9   4  -7 5914.95 820.614   2
   9  -4   9 4571.03 572.250   5
  -9   4  -9 3833.76 679.279   2
  -9   4 -11 3931.94 718.734   2
  -9   4 -13 21468.8 1626.41   2
  -9   4 -15 16010.9 1430.74   2
  -9   4 -15 19276.4 1422.79   3
  -9   4 -17 13057.3 1327.49   2
  -9   4 -17 14633.4 1323.53   3
  -9   4 -19 3860.75 782.276   2
  -9   4 -19 4172.23 749.929   3
  -9   4 -21 11643.4 1315.94   3
   9   5 -30 2724.91 617.284   1
   9   5 -28 13488.1 1417.67   1
  -9   5  28 11210.5 1575.69   4
   9   5 -26 8335.76 1122.23   1
  -9   5  26 7560.83 1236.87   4
   9   5 -24 3151.94 554.730   2
   9   5 -24 3186.22 756.496   1
   9   5 -24 3636.36 620.876   3
  -9   5  24 2616.87 769.507   4
   9   5 -22 2096.95 494.943   3
   9   5 -22 1187.49 398.402   2
   9   5 -22 1755.71 337.692   5
  -9   5  22 1790.18 548.772   4
   9   5 -20 8936.70 765.062   3
   9   5 -20 7442.59 806.726   2
   9   5 -20 7839.22 698.796   5
  -9   5  20 8413.53 1193.21   4
   9   5 -18 954.290 282.677   5
  -9   5  18 1275.02 488.683   4
  -9   5  16 15084.6 856.874   2
   9   5 -16 15833.6 938.542   5
   9  -5 -16 13970.7 1204.79   5
  -9   5  16 16851.3 1444.76   4
  -9   5  14 6668.63 637.659   2
   9   5 -14 6743.18 607.898   5
   9  -5 -14 7428.15 852.201   5
  -9   5  14 6316.89 840.414   4
  -9   5  12 1423.82 348.932   2
   9   5 -12 1402.98 296.155   5
   9  -5 -12 1718.34 427.188   5
  -9   5  12 910.641 306.326   4
  -9   5  10 8487.19 789.976   2
   9   5 -10 7963.09 623.165   5
   9  -5 -10 8269.13 817.911   5
  -9   5  10 6807.92 794.938   4
  -9   5   8 11492.6 979.803   2
   9  -5  -8 11432.5 944.721   5
   9   5  -8 11405.3 746.228   5
   9   5  -6 1381.46 284.688   5
   9  -5  -6 1703.76 398.771   5
  -9   5   6 1629.25 418.304   2
   9  -5  -4 3396.51 489.262   5
   9   5  -4 3279.16 433.731   5
  -9   5   4 3158.39 586.360   2
  -9   5   2 50162.3 2264.42   2
   9  -5  -2 48027.6 1739.87   5
   9   5  -2 50960.9 1690.91   5
   9  -5   0 1301.81 390.692   5
  -9   5   0 1829.83 560.775   2
  -9   5  -2 129371. 3808.28   2
   9  -5   2 134886. 2860.02   5
   9  -5   4 5583.19 596.921   5
  -9   5  -4 4383.97 722.910   2
  -9   5  -6 40966.6 2215.50   2
   9  -5   6 41061.3 1610.14   5
  -9   5  -8 32384.8 2014.07   2
   9  -5   8 31804.2 1457.37   5
   9  -5  10 3709.69 539.896   5
  -9   5 -10 4423.50 773.134   2
  -9   5 -12 31094.5 2050.13   2
  -9   5 -14 9637.87 1169.46   2
  -9   5 -16 716.958 382.756   2
  -9   5 -18 6304.72 952.836   2
  -9   5 -18 5634.64 904.113   3
  -9   5 -20-24.0511 338.554   2
  -9   5 -20-62.9210 387.920   3
   9   6 -27 8736.15 1249.92   1
  -9   6  25 177.755 461.695   4
   9   6 -23 2680.17 542.193   2
  -9   6  23 2219.73 642.490   4
   9   6 -21-131.078 316.306   2
  -9   6  21-162.866 317.593   4
   9   6 -19 5219.74 719.761   2
  -9   6  19 6097.63 986.532   4
  -9   6  17 8962.74 1142.80   4
  -9   6  15 7198.70 704.235   2
   9   6 -15 7330.73 611.231   5
   9  -6 -15 6702.27 884.331   5
  -9   6  15 7322.29 995.663   4
  -9   6  13 3642.81 574.141   2
   9   6 -13 4205.59 461.778   5
   9  -6 -13 3516.20 622.229   5
  -9   6  13 3635.33 670.240   4
  -9   6  11 20024.9 1324.35   2
   9  -6 -11 19959.2 1335.06   5
   9   6 -11 19789.7 957.201   5
  -9   6  11 19712.1 1436.66   4
  -9   6   9 2626.23 553.297   2
   9   6  -9 2858.87 364.994   5
   9  -6  -9 2951.54 532.127   5
  -9   6   9 2931.50 526.407   4
  -9   6   7 11915.6 1112.13   2
   9  -6  -7 11479.1 969.105   5
   9   6  -7 12599.1 780.890   5
   9   6  -5 812.497 219.867   5
   9  -6  -5 798.446 270.997   5
  -9   6   5 1017.60 346.698   2
  -9   6   3 14824.8 1302.02   2
   9  -6  -3 13835.3 967.613   5
   9  -6  -1 418.526 219.780   5
  -9   6   1 259.137 242.547   2
  -9   6  -1 7937.73 1070.91   2
   9  -6   1 6324.71 643.043   5
   9  -6   3 507.247 258.381   5
  -9   6  -3 364.803 368.159   2
  -9   6  -5 21724.6 1746.27   2
   9  -6   5 22052.2 1183.99   5
  -9   6  -7 10916.9 1282.47   2
   9  -6   7 10591.4 838.633   5
  -9   6  -9 18458.5 1623.69   2
   9  -6   9 19686.6 1148.64   5
  -9   6 -11 739.092 467.462   2
  -9   6 -13 22518.3 1845.42   2
  -9   6 -15 221.656 385.827   2
  -9   6 -17 6892.91 1019.23   2
  -9   6 -19 698.884 397.647   2
  -9   6 -19 742.299 500.431   3
   9   7 -24 343.206 241.875   2
  -9   7  24-244.381 375.800   4
   9   7 -22 3195.67 639.228   2
  -9   7  22 4084.42 915.300   4
   9   7 -20 574.925 308.691   2
  -9   7  20 630.340 489.308   4
   9   7 -18 12983.8 1226.55   2
   9  -7 -18 12881.9 1310.34   5
  -9   7  18 12454.9 1406.52   4
   9   7 -16 831.183 374.762   2
   9  -7 -16 318.745 263.806   5
  -9   7  16 345.948 334.192   4
  -9   7  14 7922.98 842.391   2
   9  -7 -14 8602.81 960.217   5
  -9   7  14 6833.84 889.849   4
  -9   7  12 15240.4 1222.57   2
   9  -7 -12 15608.5 1227.23   5
  -9   7  12 15132.3 1298.37   4
  -9   7  10 15018.5 1276.73   2
   9  -7 -10 15472.8 1197.69   5
  -9   7  10 14582.5 1217.79   4
  -9   7   8 25541.0 1752.70   2
   9  -7  -8 23467.7 1433.52   5
   9  -7  -6 2095.72 470.768   5
  -9   7   6 1371.93 570.976   2
  -9   7   4 27930.2 1912.12   2
   9  -7  -4 27017.1 1402.19   5
  -9   7   2 2118.07 596.456   2
   9  -7  -2 1356.76 391.391   5
  -9   7   0 3772.32 731.433   2
   9  -7   0 3452.90 524.071   5
  -9   7  -2 2647.85 732.889   2
   9  -7   2 2495.03 449.684   5
  -9   7  -4 990.119 414.024   2
   9  -7   4 2030.01 391.966   5
  -9   7  -6 3542.74 768.508   2
  -9   7  -8 109.785 413.935   2
  -9   7 -10 5146.20 987.114   2
  -9   7 -12 459.868 351.368   2
  -9   7 -14 4046.00 871.171   2
   9   8 -23 2424.56 608.897   2
   9   8 -21 856.194 439.866   2
  -9   8  21 644.990 377.901   4
   9   8 -19 2184.91 596.092   2
   9  -8 -19 2232.52 675.448   5
  -9   8  19 2882.53 754.356   4
   9   8 -17 2169.71 616.873   2
   9  -8 -17 1801.46 546.895   5
  -9   8  17 2960.24 761.611   4
   9   8 -15 197.688 297.278   2
   9  -8 -15 367.497 495.652   5
  -9   8  15 71.1823 316.530   4
  -9   8  13 1861.24 543.825   2
   9  -8 -13 1884.24 506.854   5
  -9   8  13 1483.35 461.770   4
  -9   8  11 184.661 267.845   2
   9  -8 -11-241.707 227.372   5
  -9   8  11-637.767 354.653   4
  -9   8   9 2827.95 645.184   2
   9  -8  -9 2253.18 473.602   5
  -9   8   9 2460.61 492.738   4
  -9   8   7 481.824 338.831   2
   9  -8  -7 301.138 213.366   5
  -9   8   5 6371.94 1011.66   2
   9  -8  -5 6481.83 719.666   5
  -9   8   3 2901.56 780.897   2
   9  -8  -3 2624.19 466.710   5
  -9   8   1 9218.00 1277.89   2
  -9   8  -1 6498.14 1063.04   2
  -9   8  -3 1.11404 469.878   2
  -9   8  -5 12535.4 1484.87   2
  -9   8  -7 964.554 463.073   2
  -9   8  -9 2271.35 660.624   2
  -9   8 -11 2487.21 759.524   2
   9  -9 -20 268.882 476.205   5
   9   9 -18 312.617 484.750   2
   9  -9 -18 565.913 426.494   5
  -9   9  18 587.359 430.719   4
   9  -9 -16 2192.43 604.350   5
  -9   9  16 1757.93 584.032   4
   9   9 -14 1487.55 611.141   2
   9  -9 -14 796.638 383.570   5
  -9   9  14 1262.65 520.437   4
   9   9 -12-98.2458 327.723   2
  -9   9  12-270.925 317.225   4
  -9   9  10 508.551 399.001   2
  -9   9  10 1275.88 440.862   4
  -9   9   8-177.687 314.361   2
  -9   9   6 512.559 472.693   2
  -9   9   4 1488.69 653.492   2
  -9   9   2-1124.98 603.453   2
  -9   9   0 339.101 464.647   2
  -9   9  -2 1760.65 403.846   2
  -9   9  -4 300.979 368.248   2
  -9   9  -6 1221.94 464.718   2
  -9  10  15 307.758 341.118   4
  -9  10   9 1867.83 684.933   2
  -9  10   7 866.064 428.741   2
  -9  10   5 2493.32 755.563   2
  -9  10   3 1398.58 574.331   2
  -9  10   1 510.354 415.333   2
 -10   0  32 21897.0 1957.46   4
 -10   0  30 3914.71 871.939   4
 -10   0  28 4277.47 794.935   4
 -10   0  26 326.280 372.669   4
 -10   0  24 40119.9 2196.08   4
 -10   0  22 6364.27 872.878   4
  10   0 -22 4534.83 665.295   5
  10   0 -20 2789.04 486.160   5
  10   0 -18 6931.92 759.382   5
  10   0 -16 5997.87 524.682   2
  10   0 -16 5363.08 627.128   5
  10   0 -16 6330.23 758.588   1
  10   0 -14 37198.3 1635.48   5
  10   0 -14 39322.1 1827.33   1
  10   0 -12 7620.63 753.969   5
  10   0 -12 8193.64 833.583   1
  10   0 -10 54948.5 1935.62   5
  10   0 -10 49728.7 1960.23   1
  10   0  -8 120014. 2889.80   5
  10   0  -8 124584. 3019.34   1
  10   0  -6 187305. 3453.24   5
  10   0  -4 119740. 2747.69   5
 -10   0   2 2675.82 255.484   3
  10   0  -2 3035.99 564.904   5
 -10   0   0 284119. 2745.57   3
  10   0   0 281024. 4234.09   5
 -10   0  -2 1204.32 244.149   3
  10   0   2 1377.53 384.594   5
 -10   0  -4 52086.7 1545.15   3
  10   0   4 51953.5 1838.75   5
 -10   0  -6 52405.9 1711.66   3
  10   0   6 46269.4 1813.27   5
 -10   0  -8 55834.2 1892.96   3
  10   0   8 47555.8 1899.33   5
 -10   0 -10 4294.95 565.586   3
 -10   0 -12 624.408 268.941   3
 -10   0 -12 588.701 340.152   6
 -10   0 -14 5079.95 680.464   3
 -10   0 -14 4611.73 787.792   6
 -10   0 -16 22350.0 1528.48   3
 -10   0 -16 20993.3 1712.29   6
 -10   0 -18 30122.4 1844.60   3
 -10   0 -18 23127.6 1786.76   6
 -10   0 -20 7478.38 1007.75   3
 -10   0 -22 1455.08 527.914   3
 -10   0 -24 20237.7 1768.67   3
 -10  -1  33 4938.02 1008.84   4
 -10  -1  31 8101.92 1096.19   4
 -10   1  31 9850.47 1379.98   4
 -10  -1  29 1092.78 442.830   4
 -10   1  29 1007.97 444.540   4
 -10  -1  27 2653.24 695.199   4
 -10   1  27 2363.82 680.281   4
  10   1 -25 3992.02 699.267   1
 -10   1  25 4321.89 824.825   4
  10   1 -23 47164.1 2236.25   1
 -10   1  23 41829.4 2337.60   4
  10   1 -21 276.895 269.173   1
 -10   1  21 731.972 440.985   4
  10   1 -21 787.178 343.032   5
  10   1 -19 13927.7 1141.96   1
  10   1 -19 12350.2 982.702   5
  10  -1 -19 11661.7 1022.30   5
 -10   1  19 12882.3 1189.35   4
  10   1 -17 37253.0 1682.06   5
  10  -1 -17 36408.2 1720.08   5
  10  -1 -15 51850.5 1421.23   2
  10   1 -15 54059.1 1958.56   5
  10  -1 -15 50741.5 1991.74   5
  10   1 -15 55782.3 2255.61   1
 -10   1  13 3093.13 285.886   3
  10   1 -13 2899.98 443.571   5
  10  -1 -13 2907.50 485.465   5
  10   1 -13 3281.51 525.682   1
 -10   1  11 142.886 87.6138   3
  10  -1 -11 351.085 241.851   5
  10   1 -11 167.068 194.035   5
  10   1 -11 296.745 205.430   1
 -10   1   9 40257.2 752.626   3
  10  -1  -9 43739.3 1753.33   5
  10   1  -9 39461.0 1614.19   5
  10   1  -9 38428.1 1765.37   1
  10   1  -7 36164.0 1499.08   5
  10  -1  -7 36273.8 1596.02   5
  10   1  -7 36956.5 1657.90   1
  10  -1  -5 2654.62 478.781   5
  10   1  -5 1871.09 365.620   5
  10   1  -5 2111.99 400.898   1
  10  -1  -3 2549.27 460.942   5
  10   1  -3 2199.12 385.842   5
  10   1  -3 1573.61 385.775   1
 -10   1   1 17001.0 729.372   3
  10   1  -1 16410.1 1019.07   5
  10  -1  -1 15667.0 1023.95   5
  10   1  -1 16831.0 1017.58   1
 -10   1  -1 74355.9 1685.24   3
  10   1   1 68724.0 2096.74   5
  10  -1   1 66717.1 2078.25   5
  10   1   1 70616.5 2026.26   1
 -10   1  -3 6049.91 535.790   3
  10   1   3 5321.04 501.598   1
  10   1   3 6115.33 652.635   5
  10  -1   3 5416.15 605.700   5
 -10   1  -3 6394.20 763.014   6
 -10   1  -5 12194.9 830.218   3
  10  -1   5 11105.8 877.918   5
  10   1   5 10549.8 871.043   5
 -10  -1  -5 10609.3 713.671   3
 -10   1  -7 14317.0 987.362   3
  10   1   7 13903.4 1019.95   5
  10  -1   7 12623.3 970.018   5
 -10  -1  -7 12309.1 865.053   3
 -10   1  -9 96981.6 2651.97   3
  10  -1   9 92581.5 2670.34   5
 -10  -1  -9 96918.5 2543.00   3
 -10   1 -11 2651.64 493.007   3
 -10  -1 -11 2740.46 478.573   3
 -10   1 -13 23687.5 1448.02   3
 -10  -1 -13 20888.9 1360.34   3
 -10   1 -15 11156.7 1116.25   3
 -10  -1 -15 11285.5 1071.95   3
 -10   1 -17 35907.6 1989.57   3
 -10  -1 -17 34962.1 1919.06   3
 -10   1 -19 220.112 276.516   3
 -10  -1 -19 43.6191 371.629   3
 -10   1 -21 1996.04 518.491   3
 -10  -1 -21 1332.00 510.841   3
 -10   1 -23 3779.18 753.131   3
  10   2 -30 3811.52 693.320   1
 -10   2  30 4197.17 927.180   4
  10   2 -28 202.273 261.506   1
  10   2 -28 339.795 314.643   5
 -10   2  28-134.889 420.061   4
  10   2 -26 1660.88 479.970   1
  10   2 -26 541.360 310.787   5
 -10   2  26 1053.11 419.075   4
  10   2 -24 16157.3 1367.18   1
  10   2 -24 13510.5 1064.31   5
  10   2 -24 16382.4 1109.10   3
 -10   2  24 16019.0 1536.64   4
  10   2 -22 9534.20 1041.78   1
  10   2 -22 9501.03 644.188   2
  10   2 -22 9020.33 857.284   5
  10   2 -22 10556.2 814.888   3
 -10   2  22 10374.7 1211.28   4
  10   2 -20 1889.14 327.657   3
  10   2 -20 1757.21 433.213   1
  10   2 -20 1762.41 383.879   5
 -10   2  20 1783.71 521.890   4
  10   2 -18 620.832 220.185   3
  10   2 -18 604.838 314.370   1
  10   2 -18 428.946 268.311   5
 -10   2  18 938.619 465.558   4
  10  -2 -18 951.989 383.393   5
  10   2 -16 73356.3 2670.61   1
  10   2 -16 68685.5 2222.24   5
  10  -2 -16 65415.8 2360.46   5
 -10   2  16 68385.1 2627.77   4
  10  -2 -14 6350.22 508.093   2
  10   2 -14 7500.59 872.885   1
  10   2 -14 6879.94 688.857   5
  10  -2 -14 5956.20 710.414   5
  10   2 -12 6762.71 828.778   1
  10   2 -12 6441.46 678.446   5
  10  -2 -12 5337.20 644.617   5
 -10   2  12 6410.21 456.644   3
  10   2 -10 18268.6 1087.88   5
  10  -2 -10 18039.3 1170.63   5
  10   2 -10 18992.3 1313.14   1
  10   2  -8 28628.3 1327.34   5
  10  -2  -8 26677.6 1395.94   5
  10   2  -8 29353.5 1560.59   1
  10  -2  -6 9854.77 836.018   5
  10   2  -6 11112.8 817.486   5
  10   2  -6 11118.1 940.354   1
  10   2  -4-89.7521 222.494   5
  10  -2  -4 504.043 220.779   5
  10   2  -4 196.638 166.943   1
  10   2  -2 814.670 297.500   5
  10  -2  -2 943.827 263.208   5
  10   2  -2 1681.99 390.383   1
  10   2   0 41418.0 1626.83   5
  10  -2   0 43984.0 1689.34   5
  10   2   0 46083.5 1792.98   1
  10   2   2 25900.6 1294.06   5
  10  -2   2 25736.3 1323.12   5
  10   2   2 26247.5 1260.24   1
  10  -2   4-185.590 279.233   5
  10   2   4-71.9946 194.331   5
  10   2   4-44.4630 177.816   1
 -10   2  -6 200.425 187.749   3
  10   2   6 215.676 263.111   5
  10  -2   6 484.828 260.233   5
  10   2   6 287.547 195.592   1
 -10   2  -8 24393.5 1320.09   3
  10  -2   8 25275.6 1345.30   5
  10   2   8 24476.5 980.397   1
 -10   2 -10 38502.9 1747.04   3
  10  -2  10 38460.5 1745.60   5
 -10   2 -12 1432.90 379.784   3
 -10   2 -14 1704.07 525.744   3
 -10   2 -16 25203.4 1657.07   3
 -10   2 -18 8764.20 1047.37   3
 -10   2 -20 1070.45 417.758   3
 -10   2 -22-58.8881 402.677   3
  10   3 -33 2147.54 627.576   1
  10   3 -33 2442.81 529.569   5
  10   3 -31 6136.51 969.118   1
  10   3 -31 4337.45 648.038   5
  10   3 -29 210.542 305.973   1
  10   3 -29 79.7447 239.142   5
 -10   3  29 275.120 442.723   4
  10   3 -27-44.0623 381.183   1
  10   3 -27 226.316 275.399   5
 -10   3  27-134.221 333.947   4
  10   3 -25 16754.3 1407.02   1
  10   3 -25 14623.9 1120.37   5
 -10   3  25 17788.1 1738.70   4
  10   3 -23 3360.99 510.239   3
  10   3 -23 3141.11 623.601   1
  10   3 -23 2633.75 476.376   5
 -10   3  23 2370.38 598.098   4
  10   3 -21 231.391 276.787   3
  10   3 -21 498.285 301.632   1
  10   3 -21 204.315 239.400   5
 -10   3  21-373.316 266.266   4
  10   3 -19 9682.54 683.377   3
  10   3 -19 8689.31 982.666   1
  10   3 -19 8519.97 772.723   5
  10  -3 -19 8025.80 962.513   5
 -10   3  19 9280.94 1140.51   4
  10   3 -17 2126.60 304.963   3
  10   3 -17 2045.41 488.190   1
  10   3 -17 2013.34 439.577   5
 -10   3  17 2248.97 565.726   4
  10  -3 -17 2402.86 544.001   5
  10   3 -15 11061.3 596.311   3
  10   3 -15 10703.1 1083.61   1
  10   3 -15 10756.8 858.611   5
  10  -3 -15 10055.1 983.415   5
 -10   3  15 9784.51 1041.72   4
  10   3 -13 26101.3 768.832   3
  10   3 -13 28159.4 1671.28   1
  10   3 -13 27188.2 1327.90   5
  10  -3 -13 25065.0 1440.90   5
 -10   3  13 25090.1 1541.68   4
  10   3 -11 15248.7 480.272   3
  10   3 -11 14528.8 949.487   5
  10  -3 -11 13949.5 1077.04   5
  10   3 -11 14184.5 1220.44   1
  10  -3  -9 1085.43 391.880   5
  10   3  -9 563.747 270.918   5
  10   3  -9 948.982 410.386   1
  10  -3  -7 154923. 3363.82   5
  10   3  -7 151490. 2979.39   5
  10   3  -7 154303. 3779.54   1
  10   3  -5 2657.36 224.427   3
  10   3  -5 3186.29 473.520   5
  10  -3  -5 2996.45 514.412   5
 -10   3   5 2535.03 469.654   2
  10   3  -5 3274.33 556.220   1
 -10   3   3 31497.8 1609.57   2
  10   3  -3 29539.3 872.186   3
  10  -3  -3 30187.1 1453.59   5
  10   3  -3 32818.9 1403.80   5
  10   3  -3 33805.9 1709.81   1
 -10   3   1 78165.8 2606.94   2
  10   3  -1 72809.0 1648.66   3
  10   3  -1 75654.6 2156.58   5
  10  -3  -1 74824.0 2248.47   5
  10   3  -1 75130.6 2472.67   1
 -10   3  -1 56083.4 2290.25   2
  10   3   1 59230.9 1656.35   3
  10   3   1 57749.9 1918.88   5
  10  -3   1 58541.9 1946.63   5
  10   3   1 63004.7 2191.26   1
 -10   3  -3 15010.4 1196.70   2
  10   3   3 15061.4 925.817   3
  10  -3   3 16219.4 1045.15   5
  10   3   3 16034.1 1048.06   5
  10   3   3 16417.2 1102.96   1
 -10   3  -5 7125.61 912.233   2
  10   3   5 6570.21 711.651   5
  10  -3   5 6911.93 735.018   5
  10   3   5 7998.75 741.770   1
 -10   3  -7 27424.6 1708.44   2
  10  -3   7 24323.9 1326.29   5
  10   3   7 25260.9 1184.43   1
  10  -3   9 1201.36 326.214   5
 -10   3  -9 1394.15 409.885   2
  10   3   9 1147.59 270.997   1
 -10   3 -11 4173.21 774.261   2
 -10   3 -11 4516.19 677.065   3
 -10   3 -13 5410.94 742.058   3
 -10   3 -15 161.464 314.492   3
 -10   3 -17 13827.3 1289.54   3
 -10   3 -19 3772.26 770.085   3
 -10   3 -21 565.144 393.838   3
  10   4 -30 417.667 316.757   1
  10   4 -28 1944.78 556.994   1
  10   4 -28 2041.06 478.109   5
 -10   4  28 2130.45 763.301   4
  10   4 -26 763.162 433.944   1
  10   4 -26 482.253 294.648   5
 -10   4  26 684.366 650.764   4
  10   4 -24 4215.70 767.337   1
  10   4 -24 4425.62 597.758   5
 -10   4  24 3964.69 957.410   4
  10   4 -22 7289.02 954.392   1
  10   4 -22 6803.31 720.136   2
  10   4 -22 7095.29 746.781   5
 -10   4  22 6900.02 1113.34   4
  10   4 -20-46.1420 146.696   3
  10   4 -20 462.971 335.664   1
  10   4 -20 81.3787 183.863   5
 -10   4  20-42.3244 336.804   4
  10   4 -18 4709.82 493.017   3
  10   4 -18 4898.35 801.074   1
  10   4 -18 4760.01 587.296   5
  10  -4 -18 3871.59 688.729   5
 -10   4  18 5416.44 882.389   4
  10   4 -16 19605.3 888.283   3
  10   4 -16 22691.8 1599.65   1
  10   4 -16 20868.4 1160.03   5
  10  -4 -16 18565.3 1390.26   5
 -10   4  16 19195.0 1533.31   4
  10   4 -14 887.077 185.080   3
  10   4 -14 917.117 244.515   5
 -10   4  14 802.333 250.184   4
  10  -4 -14 1095.78 395.514   5
 -10   4  12 2368.26 383.076   2
  10  -4 -12 2976.41 520.420   5
  10   4 -12 2850.42 429.156   5
 -10   4  12 2761.68 528.581   4
 -10   4  10 13943.4 982.643   2
  10  -4 -10 15457.0 1121.69   5
  10   4 -10 15026.6 940.399   5
 -10   4   8 25051.6 1398.23   2
  10  -4  -8 23102.4 1354.09   5
  10   4  -8 24494.5 1168.58   5
 -10   4   6-124.958 201.894   2
  10   4  -6 286.992 183.957   5
  10  -4  -6 392.980 243.106   5
 -10   4   4 17161.5 1269.02   2
  10  -4  -4 20300.0 1211.17   5
  10   4  -4 19134.9 1056.78   5
  10   4  -4 17598.8 828.588   3
  10   4  -2 5632.90 517.797   3
  10   4  -2 6377.64 642.933   5
  10  -4  -2 6259.38 663.020   5
 -10   4   2 6067.38 762.457   2
  10   4   0 92.9159 123.252   3
  10  -4   0 635.607 277.564   5
  10   4   0 281.635 228.734   5
 -10   4   0 619.130 399.257   2
 -10   4  -2 53192.5 2388.13   2
  10   4   2 54993.7 1916.85   5
  10  -4   2 54797.7 1960.32   5
  10  -4   4 4711.91 582.958   5
 -10   4  -4 3926.04 656.066   2
 -10   4  -6 12244.0 1224.61   2
  10  -4   6 12980.5 950.365   5
 -10   4  -8 13030.3 1273.49   2
  10  -4   8 13161.1 985.992   5
  10   4   8 14858.4 1017.27   1
 -10   4 -10 11201.1 1231.08   2
  10  -4  10 10887.9 909.457   5
 -10   4 -12 358.616 318.392   2
 -10   4 -14 4909.42 771.563   2
 -10   4 -14 7373.45 948.647   3
 -10   4 -16 12059.8 1349.39   2
 -10   4 -16 12147.0 1222.05   3
 -10   4 -18 551.374 379.740   3
 -10   4 -20 608.077 447.519   3
  10   5 -29 2115.64 689.973   1
  10   5 -27 3169.95 721.553   1
 -10   5  27 3385.43 934.990   4
  10   5 -25 2534.34 732.786   1
 -10   5  25 2467.80 734.686   4
  10   5 -23 547.554 333.624   2
  10   5 -23 523.171 353.466   1
 -10   5  23 456.799 399.624   4
  10   5 -21 2783.94 667.325   1
  10   5 -21 1228.65 328.900   2
  10   5 -21 1716.85 389.301   5
 -10   5  21 1854.60 674.896   4
  10   5 -19 3562.37 505.854   5
  10  -5 -19 3430.88 736.348   5
 -10   5  19 3255.93 706.346   4
  10   5 -17 7414.69 678.625   5
  10  -5 -17 7189.18 915.867   5
 -10   5  17 7560.18 1021.46   4
 -10   5  15 3243.63 456.545   2
  10   5 -15 3279.87 482.696   5
  10  -5 -15 3376.76 666.349   5
 -10   5  15 3349.35 694.922   4
 -10   5  13 1347.55 373.190   2
  10   5 -13 1185.18 307.053   5
  10  -5 -13 1552.61 400.711   5
 -10   5  13 1411.99 469.942   4
 -10   5  11 11951.1 993.330   2
  10  -5 -11 11902.1 1051.01   5
  10   5 -11 12205.6 826.411   5
  10   5  -9 3787.98 472.934   5
  10  -5  -9 4043.91 603.492   5
 -10   5   9 4331.88 670.881   2
  10  -5  -7 263.900 248.238   5
  10   5  -7 117.927 199.382   5
 -10   5   7 530.074 343.819   2
 -10   5   5 7581.76 931.580   2
  10  -5  -5 9431.76 864.650   5
  10   5  -5 8335.25 719.955   5
 -10   5   3 16614.7 1340.50   2
  10  -5  -3 18234.3 1153.37   5
  10   5  -3 16958.0 1027.56   5
  10   5  -1 1456.79 294.723   5
  10  -5  -1 1811.80 379.727   5
 -10   5   1 1641.90 441.999   2
  10  -5   1 690.811 264.384   5
 -10   5  -1 435.050 314.519   2
 -10   5  -3 20236.5 1556.49   2
  10  -5   3 20284.5 1182.50   5
  10  -5   5 6057.39 675.278   5
 -10   5  -5 5961.50 903.495   2
  10  -5   7-48.5742 232.366   5
 -10   5  -7 296.105 325.927   2
  10  -5   9 7410.64 784.678   5
 -10   5  -9 6906.61 977.819   2
 -10   5 -11 4043.74 760.545   2
 -10   5 -13 1719.33 606.827   2
 -10   5 -15 2185.89 557.708   2
 -10   5 -17 1058.15 579.281   2
 -10   5 -17 1123.53 412.485   3
 -10   5 -19 2427.03 690.407   2
 -10   5 -19 1234.80 520.834   3
  10   6 -26 4204.38 930.880   1
  10   6 -24-294.378 312.825   2
  10   6 -24 488.278 415.612   1
 -10   6  24-145.061 436.004   4
  10   6 -22 460.949 278.090   2
 -10   6  22 225.516 496.867   4
  10   6 -20 14666.1 1232.85   2
  10  -6 -20 12977.8 1364.59   5
 -10   6  20 12904.2 1509.51   4
  10  -6 -18 5387.39 868.035   5
 -10   6  18 6588.37 1018.34   4
  10  -6 -16 2046.90 547.247   5
 -10   6  16 2607.94 603.402   4
 -10   6  14 8803.45 858.743   2
  10  -6 -14 7535.09 917.045   5
  10   6 -14 7771.07 660.549   5
 -10   6  14 7682.16 1011.75   4
 -10   6  12 28833.4 1575.52   2
  10  -6 -12 28471.2 1680.90   5
  10   6 -12 29350.8 1257.41   5
 -10   6  12 29461.0 1816.24   4
  10   6 -10-30.9952 202.755   5
  10  -6 -10 848.496 382.358   5
 -10   6  10 704.364 377.028   2
  10   6  -8-26.8755 143.645   5
  10  -6  -8 439.208 380.890   5
 -10   6   8 404.623 276.658   2
 -10   6   6 17034.6 1416.57   2
  10  -6  -6 19556.3 1291.19   5
  10   6  -6 17858.9 1006.04   5
  10  -6  -4 328.439 285.077   5
  10   6  -4-139.867 192.450   5
 -10   6   4 366.467 403.558   2
  10  -6  -2 6302.49 728.096   5
 -10   6   2 5735.31 899.194   2
 -10   6   0 13709.0 1345.83   2
  10  -6   0 13770.7 1000.76   5
 -10   6  -2 10936.6 1206.06   2
  10  -6   2 11765.9 918.898   5
 -10   6  -4 12209.1 1385.93   2
  10  -6   4 11057.4 921.507   5
 -10   6  -6 52195.3 2735.76   2
  10  -6   6 53717.2 1974.51   5
  10  -6   8 2709.27 482.756   5
 -10   6  -8 2839.96 686.521   2
  10  -6  10 2308.42 442.076   5
 -10   6 -10 1996.45 555.990   2
 -10   6 -12 22330.7 1897.40   2
 -10   6 -14 3857.80 845.046   2
 -10   6 -16 2756.84 760.254   2
 -10   6 -18 711.799 508.045   3
  10   7 -23 174.233 290.330   2
 -10   7  23-797.251 613.142   4
  10   7 -21 6165.69 880.448   2
  10  -7 -21 5670.07 961.062   5
 -10   7  21 6769.22 1121.02   4
  10   7 -19 4202.32 786.203   2
  10  -7 -19 5352.07 937.965   5
 -10   7  19 3933.25 910.402   4
  10   7 -17 1282.70 504.808   2
  10  -7 -17 737.132 436.020   5
 -10   7  17 1010.90 414.371   4
  10  -7 -15 999.782 457.228   5
 -10   7  15 1029.28 352.685   4
 -10   7  13 1059.39 414.998   2
  10  -7 -13 1539.09 509.575   5
 -10   7  13 1138.39 483.785   4
 -10   7  11 29778.3 1845.95   2
  10  -7 -11 24506.4 1620.74   5
 -10   7  11 26629.7 1705.66   4
  10  -7  -9 7068.99 823.917   5
 -10   7   9 7129.68 920.742   2
  10  -7  -7 8151.81 822.026   5
 -10   7   7 7904.55 1073.93   2
  10  -7  -5 3446.79 582.752   5
 -10   7   5 2869.29 594.432   2
 -10   7   3 36556.5 2294.65   2
  10  -7  -3 38433.1 1727.03   5
  10  -7  -1 914.634 334.612   5
 -10   7   1 113.390 418.192   2
  10  -7   1 3458.77 509.836   5
 -10   7  -1 3594.97 794.104   2
 -10   7  -3 16956.7 1657.91   2
  10  -7   3 16450.6 1103.65   5
 -10   7  -5 11082.8 1363.46   2
 -10   7  -7 362.679 365.553   2
 -10   7  -9 335.050 373.557   2
 -10   7 -11 2399.39 763.390   2
 -10   7 -13 3855.36 746.968   2
  10   8 -24 142.883 336.033   2
  10   8 -22 443.442 324.342   2
  10  -8 -22-31.1565 416.345   5
  10   8 -20 7347.04 1080.70   2
  10  -8 -20 7453.57 1074.60   5
 -10   8  20 8532.71 1255.61   4
  10   8 -18 3344.28 748.088   2
  10  -8 -18 3944.50 763.902   5
 -10   8  18 3365.17 839.773   4
  10   8 -16 1973.68 547.828   2
  10  -8 -16 2455.41 567.549   5
 -10   8  16 2491.62 634.588   4
  10  -8 -14 193.934 289.838   5
 -10   8  14 311.249 289.896   4
 -10   8  12 24798.3 1766.29   2
  10  -8 -12 20888.8 1558.81   5
 -10   8  12 21519.5 1604.16   4
  10  -8 -10 7525.61 887.080   5
 -10   8  10 8679.54 1136.82   2
  10  -8  -8 3293.96 607.500   5
 -10   8   8 3464.26 774.975   2
  10  -8  -6 80.7849 233.674   5
 -10   8   6-105.181 453.926   2
 -10   8   4 23774.2 1958.22   2
  10  -8  -4 23389.6 1404.76   5
 -10   8   2 11348.1 1394.12   2
 -10   8   0 4644.47 926.934   2
 -10   8  -2 404.368 449.328   2
 -10   8  -4 18603.6 1861.01   2
 -10   8  -6 3153.34 880.306   2
 -10   8  -8 49.3063 382.608   2
  10  -9 -19 9637.58 1228.31   5
  10  -9 -17 1948.59 621.403   5
 -10   9  17 2651.32 713.214   4
  10   9 -15 771.754 574.358   2
  10  -9 -15 778.193 447.119   5
 -10   9  15 649.468 364.015   4
  10   9 -13 14502.0 1509.07   2
 -10   9  13 13211.4 1329.27   4
 -10   9   9 1832.52 604.664   2
 -10   9   7-614.262 450.804   2
 -10   9   5 2197.20 526.006   2
 -10   9   3 5349.40 1116.63   2
 -10   9   1 2171.96 723.792   2
 -10   9  -1 3766.03 925.045   2
 -10   9  -3 389.098 596.683   2
 -10  10   8-446.475 486.921   2
 -10  10   6 1983.79 765.742   2
 -10  10   4 13304.4 1739.87   2
 -11   0  33-86.5223 378.718   4
 -11   0  31 198.196 358.639   4
 -11   0  29 300.946 426.954   4
 -11   0  27-29.2830 338.338   4
  11   0 -27 348.286 301.298   5
  11   0 -25-63.4977 235.375   5
  11   0 -23-134.189 209.321   5
  11   0 -21-306.889 247.968   5
  11   0 -19 118.503 278.610   5
  11   0 -17-183.484 207.167   5
  11   0 -15 223.586 202.665   5
  11   0 -13 117.391 178.718   5
  11   0 -11-93.7198 227.472   5
  11   0  -9 141.046 167.480   5
  11   0  -7-198.554 249.675   5
  11   0  -5-431.624 254.382   5
  11   0  -3 386.830 238.072   5
 -11   0   1 109.204 83.2653   3
  11   0  -1-566.352 302.897   5
 -11   0  -1-192.759 148.812   3
  11   0   1-194.249 217.942   5
 -11   0  -3-86.6137 120.132   3
  11   0   3 344.529 232.066   5
 -11   0  -5 48.1937 146.340   3
  11   0   5-78.6649 197.551   5
 -11   0  -7 11.0475 221.123   3
  11   0   7-186.928 253.377   5
 -11   0  -9 343.847 264.233   3
  11   0   9-37.3396 340.647   5
 -11   0 -11 79.7035 210.513   3
 -11   0 -13-146.908 226.146   3
 -11   0 -15 203.730 337.244   3
 -11   0 -17-457.658 336.031   3
 -11   0 -19 499.823 358.378   3
 -11   0 -21-220.610 339.003   3
 -11   0 -23 176.261 393.680   3
  11   1 -32-273.906 252.982   5
 -11   1  30 742.181 438.666   4
  11   1 -30 568.392 357.307   5
 -11   1  28 992.668 529.338   4
  11   1 -28 688.317 329.229   5
 -11   1  26 533.942 473.262   4
  11   1 -26 931.387 394.207   5
  11   1 -24 1673.46 511.715   1
 -11   1  24 3191.90 790.176   4
  11   1 -24 1654.57 432.172   5
  11  -1 -24 1924.06 424.620   5
  11   1 -22 2945.13 512.772   1
 -11   1  22 2999.35 655.206   4
  11   1 -22 2284.21 466.533   5
  11  -1 -22 2690.92 515.693   5
  11   1 -20 361.014 336.273   1
  11   1 -20 125.836 224.655   5
  11  -1 -20 353.278 205.957   5
  11   1 -18 13733.3 1068.95   5
  11  -1 -18 13831.3 1126.14   5
  11   1 -18 17210.5 1326.62   1
  11  -1 -16 1315.84 370.584   5
  11   1 -16 1239.10 320.932   5
  11   1 -16 1006.07 369.850   1
  11   1 -14 9286.84 877.460   5
  11  -1 -14 8254.71 848.335   5
  11   1 -14 8935.04 951.208   1
  11   1 -12 7941.39 789.532   5
  11  -1 -12 7233.05 783.441   5
  11   1 -12 6892.36 802.412   1
 -11   1  10 154.423 61.4419   3
  11   1 -10 243.745 277.222   1
  11   1 -10-7.89086 212.906   5
  11  -1 -10 335.445 236.308   5
  11   1  -8 1672.25 398.832   1
  11   1  -8 1344.71 344.972   5
 -11   1   8 1694.72 149.536   3
  11  -1  -6 31319.2 1533.02   5
  11   1  -6 33179.8 1511.66   5
  11   1  -6 31247.0 1588.58   1
 -11   1   4 4517.60 330.768   3
  11   1  -4 4186.55 624.478   5
  11  -1  -4 4639.12 631.518   5
  11   1  -4 3691.15 577.244   1
 -11   1   2 58320.1 1301.37   3
  11  -1  -2 52567.8 1954.05   5
  11   1  -2 50897.8 1870.30   5
  11   1  -2 53653.2 1952.82   1
 -11   1   0 46517.1 1340.73   3
  11  -1   0 47188.1 1848.79   5
  11   1   0 47854.7 1848.68   5
  11   1   0 46104.0 1741.63   1
 -11   1  -2 15798.7 845.536   3
  11  -1   2 15569.5 1066.86   5
  11   1   2 15212.7 1070.57   5
  11  -1   4 45798.1 1852.86   5
  11   1   4 44534.9 1824.39   5
 -11   1  -6 3553.05 473.743   3
 -11   1  -6 3370.89 623.427   6
  11   1   6 3674.15 588.005   5
  11  -1   6 3369.89 579.209   5
 -11   1  -8 12282.4 932.056   3
  11   1   8 11832.8 1010.16   5
  11  -1   8 11903.7 999.513   5
 -11  -1  -8 11241.6 857.178   3
 -11   1 -10 1100.14 330.911   3
 -11  -1 -10 1289.52 338.827   3
  11  -1  10 1191.56 386.973   5
 -11   1 -12 568.542 332.315   3
 -11  -1 -12 101.001 218.603   3
 -11   1 -14 1114.21 415.712   3
 -11  -1 -14 127.662 278.160   3
 -11   1 -16 46.8961 305.606   3
 -11  -1 -16 393.887 284.352   3
 -11   1 -18 1172.48 411.466   3
 -11  -1 -18 918.213 299.482   3
 -11   1 -20 925.996 509.022   3
 -11   1 -22 426.228 405.366   3
  11   2 -33-392.889 319.879   5
  11   2 -31 231.133 254.700   5
  11   2 -29 1640.40 539.345   1
  11   2 -29 962.243 385.702   5
 -11   2  29 996.677 585.431   4
  11   2 -27 1011.56 460.901   1
  11   2 -27 517.911 251.197   5
 -11   2  27 441.255 408.748   4
  11   2 -25 2855.58 676.350   1
  11   2 -25 2161.74 502.280   5
 -11   2  25 3045.10 787.189   4
  11   2 -23 2757.88 650.716   1
  11   2 -23 1599.46 403.045   5
 -11   2  23 2365.78 659.462   4
  11  -2 -23 1590.19 518.548   5
  11   2 -21 2429.84 559.484   1
  11   2 -21 2222.25 491.008   5
 -11   2  21 2868.06 690.245   4
  11  -2 -21 2014.54 531.618   5
  11   2 -19 16757.6 1353.04   1
  11   2 -19 14994.2 1126.70   5
  11  -2 -19 15162.6 1255.39   5
 -11   2  19 16270.8 1395.95   4
  11   2 -17 4073.65 730.299   1
  11   2 -17 3772.64 591.475   5
  11  -2 -17 3242.83 552.624   5
  11   2 -15 10297.6 895.382   5
  11  -2 -15 10349.3 981.117   5
  11   2 -15 11917.1 1124.13   1
  11   2 -13 36188.7 1652.33   5
  11  -2 -13 35397.6 1756.29   5
  11   2 -13 34295.1 1846.39   1
  11   2 -11 20164.6 1227.31   5
  11  -2 -11 19183.8 1284.02   5
  11   2 -11 19730.7 1383.46   1
  11   2  -9 34900.0 1598.36   5
  11  -2  -9 39257.8 1777.92   5
  11   2  -9 37311.1 1892.48   1
  11   2  -7 11622.5 899.727   5
  11  -2  -7 12089.4 965.247   5
  11   2  -7 11730.6 1039.82   1
  11  -2  -5 25011.2 1358.47   5
  11   2  -5 24091.4 1273.39   5
  11   2  -5 23071.1 1425.24   1
  11   2  -3 575.401 312.694   5
  11  -2  -3 301.871 226.816   5
  11   2  -3 227.853 230.727   1
  11   2  -1 13516.2 991.327   5
 -11   2   1 13564.6 1042.91   6
  11  -2  -1 12949.0 976.324   5
  11   2  -1 13419.3 1006.22   1
  11   2   1 13590.8 969.007   5
  11  -2   1 13990.6 1024.28   5
  11   2   1 14473.1 1012.47   1
 -11   2  -3 9441.41 728.105   3
  11   2   3 8761.42 800.961   5
  11  -2   3 10156.3 897.412   5
  11   2   3 9926.63 793.649   1
 -11   2  -5 445.875 252.724   3
  11   2   5 370.951 267.520   5
  11  -2   5 291.788 218.167   5
  11   2   5 125.077 151.502   1
 -11   2  -7 3460.58 525.070   3
  11   2   7 3899.69 604.346   5
  11  -2   7 3356.88 532.737   5
 -11   2  -9 4104.40 602.741   3
  11  -2   9 3841.45 563.901   5
 -11   2 -11 1671.26 450.551   3
 -11   2 -13 9468.80 956.759   3
 -11   2 -15 2422.95 547.706   3
 -11   2 -17 5546.15 844.421   3
 -11   2 -19 6010.24 912.857   3
 -11   2 -21 4460.31 843.586   3
  11   3 -32 914.556 369.179   5
  11   3 -30 125.708 335.193   1
  11   3 -30 304.497 240.750   5
  11   3 -28 3639.39 701.248   1
  11   3 -28 2643.99 535.659   5
 -11   3  28 3650.19 928.200   4
  11   3 -26 1051.38 490.825   1
  11   3 -26 480.685 317.339   5
 -11   3  26 37.7122 343.106   4
  11   3 -24 12993.8 1331.29   1
  11   3 -24 12890.8 1053.55   5
 -11   3  24 13643.3 1506.12   4
  11   3 -22 1015.60 533.636   1
  11   3 -22 1185.08 354.924   5
 -11   3  22 857.673 520.180   4
  11  -3 -22 1223.31 434.420   5
  11   3 -20 22560.8 1635.70   1
  11   3 -20 20864.8 1324.63   5
  11  -3 -20 21402.7 1523.12   5
 -11   3  20 22322.1 1763.66   4
  11   3 -18 710.094 392.221   1
  11   3 -18 908.617 310.304   5
 -11   3  18 692.682 418.729   4
  11  -3 -18 1446.29 455.544   5
  11   3 -16 17238.6 1152.93   5
  11  -3 -16 17323.6 1312.76   5
  11   3 -16 17805.2 1436.77   1
  11   3 -14 5267.11 659.108   5
  11  -3 -14 4718.08 698.603   5
  11   3 -14 4697.78 747.441   1
  11   3 -12 27015.7 1383.40   5
  11  -3 -12 25918.9 1536.13   5
  11   3 -12 26752.4 1702.11   1
  11  -3 -10 682.067 250.325   5
  11   3 -10 768.962 286.055   5
  11   3 -10 561.564 295.449   1
  11  -3  -8 38630.6 1796.40   5
  11   3  -8 35444.9 1556.59   5
  11   3  -8 35628.1 1928.86   1
  11  -3  -6 687.390 314.893   5
  11   3  -6 600.501 294.116   5
  11   3  -6 1421.63 494.378   1
  11  -3  -4 35119.9 1682.99   5
  11   3  -4 36445.4 1561.28   5
  11   3  -4 35501.5 1859.94   1
  11  -3  -2 1738.77 443.955   5
  11   3  -2 1842.36 387.309   5
  11   3  -2 2545.19 536.031   1
  11   3   0 20315.3 1188.24   5
  11  -3   0 22016.7 1261.98   5
  11   3   0 23810.8 1419.40   1
  11  -3   2 7241.17 752.932   5
  11   3   2 6737.41 724.757   5
  11   3   2 7448.21 775.684   1
  11   3   4 16986.4 1140.42   5
  11  -3   4 16923.6 1156.09   5
  11   3   4 19202.1 1183.86   1
  11  -3   6-38.7403 201.723   5
  11   3   6 290.456 192.246   1
 -11   3  -8 8868.98 863.909   3
  11  -3   8 8123.21 821.074   5
 -11   3 -10 228.552 264.524   3
  11  -3  10 278.691 325.839   5
 -11   3 -12 7686.02 880.011   3
 -11   3 -14 590.919 309.933   3
 -11   3 -16 5417.12 820.442   3
 -11   3 -18 1076.56 542.415   3
 -11   3 -20 4406.44 885.343   3
  11   4 -29 4982.52 862.852   1
  11   4 -27 6353.73 986.866   1
  11   4 -27 4731.11 670.808   5
 -11   4  27 4593.14 978.181   4
  11   4 -25 5680.74 935.425   1
  11   4 -25 4430.15 635.376   5
 -11   4  25 4954.91 1043.93   4
  11   4 -23 1575.42 506.377   1
  11   4 -23 655.768 260.204   5
  11  -4 -23 1209.90 435.850   5
 -11   4  23 1217.12 541.219   4
  11   4 -21 16362.9 1471.49   1
  11   4 -21 14544.6 1122.77   5
  11  -4 -21 12987.3 1294.68   5
 -11   4  21 14916.2 1544.59   4
  11   4 -19 578.455 363.113   1
  11   4 -19 208.344 185.085   5
 -11   4  19 402.783 511.641   4
  11  -4 -19 789.786 416.856   5
  11   4 -17 20507.0 1640.16   1
  11   4 -17 18572.4 1165.86   5
  11  -4 -17 17629.6 1396.53   5
 -11   4  17 17835.6 1506.32   4
  11   4 -15 977.091 389.524   1
  11  -4 -15 516.874 285.631   5
  11   4 -15 932.626 318.447   5
 -11   4  15 684.590 371.921   4
  11  -4 -13 2498.80 535.043   5
  11   4 -13 2766.61 479.204   5
  11   4 -13 3247.11 642.332   1
  11  -4 -11 1040.92 264.150   5
  11   4 -11 775.971 253.836   5
  11   4 -11 1242.82 428.417   1
  11   4  -9 3329.18 475.815   5
  11  -4  -9 3365.74 613.544   5
 -11   4   9 3756.23 585.788   2
  11   4  -7 5668.19 634.723   5
  11  -4  -7 7381.30 821.636   5
 -11   4   7 5426.09 688.065   2
 -11   4   5 11557.3 1051.63   2
  11  -4  -5 12880.0 1066.44   5
  11   4  -5 12668.2 941.007   5
 -11   4   3 42813.5 2103.42   2
  11  -4  -3 45544.9 1896.05   5
  11   4  -3 45228.3 1725.68   5
 -11   4   1 11300.3 1118.50   2
  11   4  -1 11888.7 974.824   5
  11  -4  -1 11714.5 1020.18   5
 -11   4  -1 69746.2 2786.91   2
  11   4   1 72692.1 2296.61   5
  11  -4   1 74320.9 2353.46   5
 -11   4  -3 12921.1 1258.21   2
  11  -4   3 12206.0 987.893   5
  11   4   3 12757.8 1052.21   5
  11   4   3 13944.9 1168.66   1
 -11   4  -5 22617.9 1671.09   2
  11  -4   5 23468.0 1347.85   5
  11   4   5 23931.6 1449.54   1
 -11   4  -7 36464.3 2168.70   2
  11  -4   7 35457.0 1708.61   5
  11   4   7 37900.4 1713.59   1
  11  -4   9 7538.72 797.522   5
 -11   4  -9 6525.66 928.605   2
 -11   4 -11 22142.7 1766.87   2
 -11   4 -13 4444.97 890.572   2
 -11   4 -13 3478.41 624.519   3
 -11   4 -15 5990.47 895.032   3
 -11   4 -17-318.015 311.677   3
 -11   4 -19 3184.08 734.292   3
  11   5 -26 670.200 394.609   1
 -11   5  26 211.527 432.557   4
  11   5 -24 841.800 449.005   1
 -11   5  24 307.020 508.735   4
  11   5 -22-71.2797 361.865   1
  11   5 -22 149.402 256.978   2
  11  -5 -22 550.732 339.687   5
 -11   5  22 912.003 436.497   4
  11   5 -20 3535.77 815.337   1
  11   5 -20 3646.15 537.422   5
  11  -5 -20 2873.05 658.244   5
 -11   5  20 2859.27 701.489   4
  11   5 -18 2294.08 587.553   1
  11   5 -18 1441.08 340.914   5
  11  -5 -18 1778.63 502.821   5
 -11   5  18 2480.33 746.663   4
  11  -5 -16 21072.9 1582.17   5
  11   5 -16 24002.1 1280.39   5
 -11   5  16 21922.3 1724.30   4
 -11   5  14 3855.97 549.111   2
  11   5 -14 4594.25 593.713   5
  11  -5 -14 4479.66 751.960   5
 -11   5  14 4916.53 820.320   4
 -11   5  12 35704.4 1689.25   2
  11  -5 -12 36697.9 1946.20   5
  11   5 -12 38729.0 1574.38   5
  11   5 -10 1715.73 356.896   5
  11  -5 -10 1448.68 474.292   5
 -11   5  10 1392.26 435.094   2
 -11   5   8 11713.5 1082.19   2
  11  -5  -8 13088.9 1112.66   5
  11   5  -8 13166.9 921.382   5
 -11   5   6 39361.7 2057.98   2
  11  -5  -6 40521.0 1908.25   5
  11   5  -6 39245.4 1603.71   5
 -11   5   4 13750.5 1256.45   2
  11  -5  -4 13957.7 1056.43   5
  11   5  -4 13789.9 958.744   5
  11   5  -2 8121.95 759.330   5
  11  -5  -2 7507.86 797.986   5
 -11   5   2 6576.85 890.270   2
  11  -5   0 3641.23 534.076   5
  11   5   0 3217.86 512.150   5
 -11   5   0 2745.72 559.419   2
  11  -5   2 845.004 311.902   5
 -11   5  -2 412.975 373.782   2
  11  -5   4 3474.40 521.180   5
 -11   5  -4 4303.85 814.738   2
  11  -5   6 772.939 308.896   5
 -11   5  -6 920.066 473.019   2
  11  -5   8 6718.37 750.226   5
 -11   5  -8 7138.90 1009.65   2
  11  -5  10 457.520 364.851   5
 -11   5 -10-680.024 526.986   2
 -11   5 -12 23489.6 1893.08   2
 -11   5 -14 6149.80 927.018   2
 -11   5 -14 6052.02 905.706   3
 -11   5 -16 11600.0 1233.87   3
 -11   5 -16 11351.6 1393.18   2
 -11   5 -18-55.0553 427.759   3
  11   6 -23 93.8425 312.568   2
  11  -6 -23-558.678 490.490   5
 -11   6  23-485.395 333.619   4
  11   6 -21 5162.53 759.228   2
  11  -6 -21 4402.34 860.565   5
 -11   6  21 5076.01 1045.17   4
  11  -6 -19 819.880 460.796   5
 -11   6  19 751.540 385.188   4
  11  -6 -17 4570.69 838.456   5
 -11   6  17 5082.28 903.950   4
  11  -6 -15 1298.14 490.497   5
 -11   6  15 852.547 420.953   4
 -11   6  13 10337.4 954.621   2
  11   6 -13 10086.5 791.647   5
  11  -6 -13 8969.87 1015.22   5
  11  -6 -11 505.610 320.524   5
  11   6 -11 709.028 292.879   5
 -11   6  11 753.011 353.074   2
  11   6  -9 3063.44 446.500   5
  11  -6  -9 2758.43 552.920   5
 -11   6   9 2939.08 622.178   2
  11  -6  -7 286.942 305.906   5
  11   6  -7 84.6750 201.775   5
 -11   6   7 314.528 251.561   2
  11  -6  -5 2935.14 530.987   5
  11   6  -5 2505.45 412.756   5
 -11   6   5 2111.91 477.321   2
  11   6  -3 4052.82 542.691   5
  11  -6  -3 3858.40 629.441   5
 -11   6   3 4123.54 781.186   2
  11  -6  -1 6402.75 737.594   5
 -11   6   1 6250.49 974.739   2
  11  -6   1 3697.72 564.435   5
 -11   6  -1 3461.23 724.121   2
 -11   6  -3 15713.4 1585.90   2
  11  -6   3 16377.4 1141.75   5
 -11   6  -5 4380.46 792.935   2
  11  -6   5 3648.71 565.445   5
 -11   6  -7 10198.4 1283.56   2
  11  -6   7 8868.53 884.274   5
 -11   6  -9 935.738 529.214   2
  11  -6   9 147.874 216.546   5
 -11   6 -11 5495.19 974.582   2
 -11   6 -13 802.520 355.198   2
  11   7 -22 243.071 337.656   2
  11  -7 -22 217.593 415.929   5
  11   7 -20 4679.27 790.370   2
  11  -7 -20 3816.79 753.668   5
 -11   7  20 4734.26 969.340   4
  11  -7 -18 2259.43 579.518   5
 -11   7  18 1559.23 605.074   4
  11  -7 -16 584.364 299.485   5
 -11   7  16 830.692 438.018   4
  11  -7 -14 3939.00 762.047   5
 -11   7  14 4095.58 779.066   4
  11  -7 -12 313.679 315.117   5
 -11   7  12 651.402 312.582   2
  11  -7 -10-197.339 283.698   5
 -11   7  10-202.593 277.577   2
  11  -7  -8 1566.37 434.275   5
 -11   7   8 1425.32 534.951   2
  11  -7  -6 1948.01 517.554   5
 -11   7   6 911.162 383.239   2
  11  -7  -4 7426.58 825.879   5
 -11   7   4 6416.30 1014.39   2
  11  -7  -2 2407.38 513.030   5
 -11   7   2 1656.68 607.021   2
 -11   7   0 17255.6 1677.60   2
  11  -7   0 15580.7 1166.57   5
  11  -7   2 350.931 302.005   5
 -11   7  -2-255.060 404.570   2
 -11   7  -4 19753.3 1852.12   2
  11  -7   4 20040.8 1253.00   5
 -11   7  -6 1191.38 589.541   2
 -11   7  -8 9549.30 1351.71   2
 -11   7 -10 1600.22 701.293   2
  11   8 -23-50.4737 321.219   2
  11   8 -21-329.195 371.094   2
  11   8 -19 2994.85 700.130   2
  11  -8 -19 2518.78 749.842   5
 -11   8  19 3158.50 787.717   4
  11   8 -17 969.666 460.025   2
  11  -8 -17 625.412 456.879   5
 -11   8  17 79.0527 282.256   4
  11  -8 -15 1260.31 542.693   5
 -11   8  15 1218.50 465.442   4
  11  -8 -13 2700.45 557.296   5
 -11   8  11 3172.86 647.873   2
  11  -8 -11 3150.40 669.137   5
 -11   8   9 2808.77 664.489   2
  11  -8  -9 4942.18 802.740   5
 -11   8   7 284.574 314.649   2
  11  -8  -7 125.560 310.659   5
 -11   8   5 9305.40 1324.01   2
  11  -8  -5 8684.25 901.683   5
 -11   8   3-26.3971 375.725   2
 -11   8   1 1434.74 679.188   2
 -11   8  -1 4194.13 884.787   2
 -11   8  -3 103.645 416.731   2
 -11   8  -5-84.1260 477.874   2
  11  -9 -18-719.391 373.701   5
  11  -9 -16-189.286 399.602   5
 -11   9  16 269.520 391.055   4
 -11   9  10-41.5896 354.322   2
 -11   9   8 763.690 459.761   2
 -11   9   6 1373.09 633.497   2
 -11   9   4-67.7932 438.342   2
 -11   9   2 1630.92 677.328   2
 -11   9   0-342.443 454.532   2
 -11  10   7-439.868 496.917   2
  12   0 -30-391.039 322.651   5
  12   0 -28-14.8053 225.676   5
  12   0 -26 802.651 312.577   5
  12   0 -24 19837.8 1428.36   5
  12   0 -22 1228.62 465.277   5
  12   0 -20 10086.5 987.177   5
  12   0 -18 17622.4 1288.50   5
  12   0 -16 24868.4 1511.78   5
  12   0 -14 4370.99 615.972   5
  12   0 -12 547.657 327.606   5
  12   0 -10 46664.3 2007.54   5
  12   0  -8 4259.43 605.727   5
  12   0  -6 14950.7 1108.85   5
  12   0  -4 2323.93 491.842   5
  12   0  -2 21502.2 1319.78   5
  12   0   0 20627.5 1295.82   5
 -12   0   0 21783.6 798.988   3
 -12   0  -2 2465.82 341.408   3
  12   0   2 2165.64 443.166   5
 -12   0  -4 13289.9 830.300   3
  12   0   4 14000.3 1103.40   5
 -12   0  -6 3589.79 514.252   3
  12   0   6 3343.62 610.860   5
 -12   0  -8 84125.2 2483.97   3
  12   0   8 88399.7 2825.11   5
 -12   0 -10 1055.99 364.424   3
 -12   0 -12 46714.0 2095.50   3
 -12   0 -14 16182.6 1317.48   3
 -12   0 -16 31390.4 1890.37   3
 -12   0 -18 4411.72 759.469   3
 -12   0 -20 1307.50 536.943   3
 -12   0 -22 8598.55 1160.50   3
  12   1 -31 1023.21 395.817   5
 -12   1  29 1058.49 558.053   4
  12   1 -29 384.508 287.959   5
  12  -1 -29 1085.23 392.969   5
 -12   1  27 2782.69 779.815   4
  12   1 -27 2563.75 544.910   5
  12  -1 -27 2103.70 596.505   5
  12   1 -25 10673.5 1052.81   5
  12  -1 -25 10859.7 1113.85   5
  12   1 -23 118.730 254.617   1
  12   1 -23-121.394 266.071   5
  12  -1 -23 381.702 335.870   5
  12   1 -21 1127.32 369.684   1
  12   1 -21 2041.28 455.214   5
  12  -1 -21 2493.72 582.084   5
  12  -1 -19 6528.66 838.277   5
  12   1 -19 6301.06 808.447   5
  12   1 -19 6544.27 962.474   1
  12   1 -17 23564.3 1443.05   5
  12  -1 -17 19384.8 1380.16   5
  12   1 -17 23318.9 1653.70   1
  12  -1 -15 6090.91 775.443   5
  12   1 -15 6425.29 751.135   5
  12   1 -15 5633.36 729.421   1
  12  -1 -13-31.7675 255.731   5
  12   1 -13-100.232 277.235   5
  12   1 -13 335.180 284.416   1
  12   1 -11 2544.41 538.094   5
  12  -1 -11 2007.86 470.999   5
  12   1 -11 1621.50 406.410   1
  12   1  -9 56142.8 2137.27   5
  12  -1  -9 56876.1 2241.33   5
  12   1  -9 56696.3 2360.97   1
  12  -1  -7 20677.9 1312.49   5
  12   1  -7 20675.8 1284.21   5
  12   1  -7 20308.3 1337.52   1
 -12   1   5 29239.7 676.027   3
  12   1  -5 32148.5 1571.78   5
  12  -1  -5 29300.7 1565.68   5
  12   1  -5 29619.5 1598.93   1
 -12   1   3 1262.60 212.294   3
  12   1  -3 1331.15 420.111   5
  12  -1  -3 1002.26 381.706   5
  12   1  -3 1084.23 367.494   1
 -12   1   1 80294.5 1693.73   3
  12   1  -1 86146.6 2592.62   5
  12  -1  -1 84274.0 2606.70   5
  12   1  -1 76949.0 2368.41   1
 -12   1  -1 844.224 234.284   3
  12  -1   1 853.908 307.492   5
  12   1   1 1139.32 331.353   5
 -12   1  -3 11846.0 782.036   3
  12   1   3 10369.8 921.002   5
  12  -1   3 10680.0 926.989   5
 -12   1  -5 18020.3 1070.76   3
  12   1   5 14078.6 1117.27   5
  12  -1   5 15684.2 1159.07   5
 -12   1  -7 47582.7 1865.87   3
  12   1   7 46929.4 2046.69   5
  12  -1   7 42539.0 1939.29   5
 -12   1  -9 3959.85 562.087   3
 -12   1  -9 3611.29 703.384   6
  12  -1   9 4385.47 637.789   5
 -12   1 -11 3781.34 570.977   3
 -12   1 -11 3567.69 738.088   6
 -12   1 -13 939.851 423.315   3
 -12   1 -13 1036.69 502.518   6
 -12   1 -15 16089.6 1357.17   3
 -12   1 -15 15546.7 1606.36   6
 -12   1 -17 2511.15 625.027   3
 -12   1 -17 1666.40 523.300   6
 -12   1 -19 1028.99 474.695   3
 -12   1 -19 1873.33 684.911   6
 -12   1 -21 258.108 345.052   3
  12   2 -32 3974.05 697.646   5
  12   2 -30-1044.06 478.604   1
  12   2 -30 138.357 221.846   5
  12   2 -28 256.155 262.673   1
  12   2 -28 312.538 279.093   5
 -12   2  28 672.323 549.161   4
  12  -2 -28-498.551 464.349   5
  12   2 -26 18626.1 1592.36   1
  12   2 -26 15234.2 1219.24   5
  12  -2 -26 14538.8 1357.05   5
 -12   2  26 17949.9 1760.00   4
  12   2 -24 1773.92 588.377   1
  12   2 -24 1448.97 447.131   5
 -12   2  24 1939.40 622.859   4
  12  -2 -24 1215.18 438.371   5
  12   2 -22 4756.16 836.665   1
  12   2 -22 3360.39 559.040   5
  12  -2 -22 3554.33 654.312   5
  12   2 -20 1585.99 542.762   1
  12   2 -20 1640.15 455.877   5
  12  -2 -20 1360.16 380.233   5
  12   2 -18 12381.4 1061.97   5
  12  -2 -18 11585.8 1106.85   5
  12   2 -18 12746.2 1239.67   1
  12   2 -16 18164.9 1265.31   5
  12  -2 -16 18618.2 1383.54   5
  12   2 -16 19828.8 1487.00   1
  12   2 -14 212.494 196.731   5
  12  -2 -14 509.621 323.242   5
  12   2 -14 841.678 441.503   1
  12  -2 -12 757.617 367.443   5
  12   2 -12 1648.26 350.667   5
  12   2 -12 1076.30 363.421   1
  12   2 -10 41318.2 1821.35   5
  12  -2 -10 38269.6 1887.00   5
  12   2 -10 36418.7 1958.65   1
  12  -2  -8 45139.1 1973.55   5
  12   2  -8 45122.0 1872.33   5
  12   2  -8 45024.5 2126.75   1
  12   2  -6 2776.14 489.949   5
  12  -2  -6 3279.11 572.533   5
  12   2  -6 2513.14 551.524   1
  12   2  -4 3275.17 519.647   5
  12  -2  -4 3652.36 584.119   5
  12   2  -4 3562.13 558.613   1
  12   2  -2 30622.6 1556.23   5
  12  -2  -2 31478.8 1575.78   5
  12   2  -2 31440.7 1659.00   1
  12   2   0 9749.82 873.651   5
  12  -2   0 8986.21 849.587   5
  12   2   0 9542.15 891.807   1
 -12   2  -2 2818.29 426.539   3
  12  -2   2 2024.56 430.674   5
 -12   2  -2 2285.92 565.896   6
  12   2   2 2189.51 460.263   5
  12   2   2 2526.69 445.374   1
 -12   2  -4 1673.58 347.192   3
  12   2   4 1667.38 344.881   5
  12  -2   4 1752.83 454.913   5
  12   2   4 1194.61 310.721   1
 -12   2  -6 23275.7 1297.92   3
  12   2   6 20272.7 1342.17   5
  12  -2   6 21195.7 1357.92   5
 -12   2  -8 16746.1 1184.65   3
  12  -2   8 14348.7 1146.39   5
 -12   2 -10-10.1661 280.445   3
  12  -2  10 57.3800 261.877   5
 -12   2 -12 1162.10 423.421   3
 -12   2 -14 11229.7 1118.48   3
 -12   2 -16 2518.18 537.542   3
 -12   2 -18 16.2704 363.033   3
 -12   2 -20 111.726 351.289   3
  12   3 -31-53.8829 234.789   5
  12   3 -29 702.748 301.104   1
  12   3 -29 31.5124 259.598   5
  12   3 -27 1320.43 575.748   1
  12   3 -27 350.957 253.207   5
 -12   3  27 278.555 437.483   4
  12  -3 -27 724.055 447.215   5
  12   3 -25 10173.0 1189.53   1
  12   3 -25 9558.10 978.488   5
 -12   3  25 10099.7 1356.69   4
  12  -3 -25 7359.57 1031.47   5
  12   3 -23 6435.95 927.665   1
  12   3 -23 4975.25 694.497   5
 -12   3  23 4823.75 960.508   4
  12  -3 -23 3242.13 677.849   5
  12   3 -21 202.595 303.126   1
  12   3 -21 73.3906 235.218   5
 -12   3  21-150.612 258.070   4
  12  -3 -21-261.400 323.145   5
  12   3 -19 1835.04 504.060   1
  12   3 -19 1500.22 359.133   5
  12  -3 -19 1194.85 483.681   5
  12   3 -17 15641.6 1168.52   5
  12  -3 -17 15402.2 1299.20   5
  12   3 -17 15739.6 1389.99   1
  12   3 -15 795.983 240.563   5
  12  -3 -15 1244.37 367.129   5
  12   3 -15 1486.24 473.657   1
  12   3 -13 9356.37 864.730   5
  12  -3 -13 8771.64 904.397   5
  12   3 -13 9687.89 1060.38   1
  12  -3 -11 10701.6 992.579   5
  12   3 -11 9626.95 880.718   5
  12   3 -11 8912.68 1069.12   1
  12  -3  -9 26252.2 1573.50   5
  12   3  -9 27472.6 1433.65   5
  12   3  -9 26062.8 1718.51   1
  12  -3  -7 8983.13 915.552   5
  12   3  -7 9097.53 830.040   5
  12   3  -7 8926.90 1022.40   1
  12   3  -5 4595.19 642.600   5
  12  -3  -5 6725.54 857.812   5
  12   3  -5 5067.31 828.887   1
 -12   3   3 36833.6 1714.95   6
  12   3  -3 34739.5 1639.12   5
  12  -3  -3 33985.3 1692.01   5
  12   3  -3 36994.9 1962.70   1
  12   3  -1-70.1543 251.705   5
  12  -3  -1 829.044 359.341   5
  12   3  -1 446.797 334.874   1
  12   3   1 11086.5 967.790   5
  12  -3   1 10907.1 990.714   5
  12   3   1 11602.2 1016.97   1
  12  -3   3 5773.29 701.737   5
  12   3   3 5520.67 692.818   5
  12   3   3 6162.83 700.092   1
  12  -3   5 18511.6 1261.58   5
  12   3   5 17599.3 1237.30   5
  12   3   5 18004.3 1123.76   1
 -12   3  -7 7367.99 809.519   3
  12  -3   7 6514.76 763.350   5
 -12   3  -9 17256.6 1278.09   3
  12  -3   9 16084.4 1234.77   5
 -12   3 -11 7111.44 878.909   3
 -12   3 -13 948.230 474.232   3
 -12   3 -15 18802.3 1552.69   3
 -12   3 -17 624.651 449.560   3
 -12   3 -19 45.0565 359.427   3
  12   4 -26 2293.04 565.182   1
  12   4 -26 3595.70 646.815   5
 -12   4  26 3307.82 893.099   4
  12  -4 -26 2017.21 538.194   5
  12   4 -24 2568.02 635.527   1
  12   4 -24 2533.60 517.702   5
 -12   4  24 2659.10 792.119   4
  12  -4 -24 2484.08 661.452   5
  12   4 -22 1303.95 525.918   1
  12   4 -22 1277.05 338.545   5
 -12   4  22-192.854 492.906   4
  12  -4 -22 1057.40 480.636   5
  12   4 -20 6371.70 924.786   1
  12   4 -20 6003.07 727.670   5
 -12   4  20 6010.16 997.732   4
  12  -4 -20 5894.23 859.264   5
  12   4 -18 5180.51 660.817   5
  12  -4 -18 4862.25 794.990   5
  12   4 -18 4577.36 788.883   1
  12  -4 -16 553.319 367.320   5
  12   4 -16 937.489 300.406   5
  12   4 -16 1173.22 482.141   1
  12   4 -14 6221.88 714.542   5
  12  -4 -14 6200.39 798.231   5
  12   4 -14 5741.39 902.865   1
  12  -4 -12 498.492 319.450   5
  12   4 -12 1051.07 304.570   5
  12   4 -12 966.950 489.296   1
  12  -4 -10 772.027 366.247   5
  12   4 -10 496.925 257.285   5
  12   4 -10 674.315 388.845   1
  12  -4  -8 33908.6 1809.44   5
  12   4  -8 33137.9 1561.32   5
  12   4  -8 34524.0 2096.47   1
  12  -4  -6 8555.07 893.779   5
 -12   4   6 8119.46 777.482   6
  12   4  -6 8590.27 801.322   5
  12   4  -6 9004.74 1013.50   1
  12  -4  -4 134.647 258.341   5
  12   4  -4 255.955 222.251   5
 -12   4   4 25.2214 248.894   2
  12   4  -4 685.998 339.670   1
 -12   4   2 14959.2 1332.49   2
  12   4  -2 14488.8 1078.09   5
  12  -4  -2 15757.0 1177.19   5
  12   4  -2 15404.0 1321.47   1
 -12   4   0 23635.3 1732.86   2
  12   4   0 26045.8 1418.50   5
  12  -4   0 25693.7 1475.16   5
  12   4   0 26760.0 1721.37   1
  12  -4   2 340.636 220.335   5
  12   4   2 490.343 263.181   5
  12   4   2 644.157 326.083   1
 -12   4  -2 647.142 291.479   2
  12  -4   4-196.563 322.347   5
  12   4   4-104.076 290.477   1
 -12   4  -4-473.268 414.641   2
  12  -4   6 3296.27 530.621   5
 -12   4  -6 3854.65 782.816   2
  12  -4   8-289.673 246.403   5
 -12   4  -8-361.465 414.539   2
 -12   4 -10-271.677 367.408   3
  12  -4  10 260.116 266.737   5
 -12   4 -12 2029.83 525.898   3
 -12   4 -14 5184.36 849.937   3
 -12   4 -16 2011.72 541.953   3
 -12   4 -18 1376.14 498.361   3
  12   5 -25-253.829 384.594   1
  12  -5 -25-412.766 352.461   5
  12   5 -23 5.73512 331.668   1
 -12   5  23 236.591 396.018   4
  12  -5 -23-266.457 434.745   5
  12   5 -21 3693.35 853.894   1
  12   5 -21 2942.56 473.897   5
 -12   5  21 4416.68 984.461   4
  12  -5 -21 2697.55 709.071   5
  12   5 -19 1819.93 613.984   1
  12   5 -19 1704.60 407.904   5
  12  -5 -19 1558.10 462.452   5
 -12   5  19 2315.29 620.168   4
  12  -5 -17 2357.90 574.092   5
  12   5 -17 1923.20 434.314   5
  12   5 -17 1735.44 557.087   1
  12  -5 -15 5404.87 856.922   5
  12   5 -15 4811.91 612.641   5
  12   5 -15 4277.86 789.823   1
  12   5 -13 4382.83 595.904   5
  12  -5 -13 3386.74 626.224   5
  12   5 -11 794.440 266.505   5
  12  -5 -11 758.231 264.163   5
 -12   5  11 415.824 268.231   2
  12   5  -9 1850.37 391.173   5
  12  -5  -9 3198.19 574.895   5
 -12   5   9 2791.11 518.754   2
 -12   5   7 15406.4 1313.39   2
  12  -5  -7 15727.3 1276.92   5
  12   5  -7 16597.1 1115.08   5
  12   5  -5 1200.75 355.170   5
  12  -5  -5 1368.60 394.325   5
 -12   5   5 1523.57 527.407   2
  12  -5  -3-444.108 340.827   5
  12   5  -3-51.0839 188.644   5
 -12   5   3 292.308 331.369   2
  12  -5  -1 5223.74 708.961   5
  12   5  -1 4704.12 638.766   5
 -12   5   1 5014.98 831.486   2
  12  -5   1 896.165 341.949   5
 -12   5  -1 386.617 342.688   2
  12  -5   3 1398.33 369.604   5
 -12   5  -3 1413.06 476.738   2
  12  -5   5 9684.31 925.109   5
  12   5   5 12449.9 1180.34   1
 -12   5  -5 10115.8 1233.10   2
  12  -5   7 707.869 297.583   5
 -12   5  -7 750.449 447.041   2
  12  -5   9-611.800 355.414   5
 -12   5  -9 371.031 484.601   2
 -12   5 -11 6910.97 1074.14   2
 -12   5 -13 4468.35 931.553   2
 -12   5 -13 4505.91 842.621   3
 -12   5 -15 660.248 425.836   3
 -12   5 -17 558.322 454.222   3
  12   6 -22 2850.28 628.426   2
  12   6 -22 3462.74 817.047   1
  12  -6 -22 3131.53 761.308   5
 -12   6  22 2945.87 850.891   4
  12   6 -20 513.263 459.320   1
 -12   6  20 157.181 359.565   4
  12  -6 -20-545.931 414.063   5
  12  -6 -18 169.832 304.755   5
 -12   6  18 96.9038 328.327   4
  12  -6 -16 1944.58 604.302   5
  12   6 -14 476.878 250.719   5
  12  -6 -14 909.302 506.917   5
 -12   6  12 18617.2 1359.71   2
  12  -6 -12 17649.1 1488.23   5
  12   6 -12 19444.1 1163.74   5
  12  -6 -10 8165.35 936.626   5
  12   6 -10 8749.26 795.176   5
 -12   6  10 9048.01 972.365   2
 -12   6   8 13318.8 1265.02   2
  12  -6  -8 14168.4 1221.33   5
  12   6  -8 13592.3 992.470   5
  12   6  -6 1987.84 465.476   5
  12  -6  -6 1321.14 468.083   5
 -12   6   6 2144.66 603.456   2
 -12   6   4 31296.6 2081.94   2
  12  -6  -4 31243.9 1731.32   5
  12   6  -4 31763.5 1529.69   5
  12  -6  -2 2870.40 555.492   5
 -12   6   2 2769.32 730.089   2
  12  -6   0 6458.88 775.253   5
 -12   6   0 6321.28 964.132   2
 -12   6  -2 15668.4 1603.10   2
  12  -6   2 15871.5 1205.81   5
 -12   6  -4 6655.92 1116.44   2
  12  -6   4 7039.68 794.821   5
 -12   6  -6 928.924 393.773   2
  12  -6   6 1336.00 380.374   5
 -12   6  -8 1151.99 518.629   2
  12  -6   8 1304.06 355.258   5
 -12   6 -10 7713.31 1129.86   2
  12  -6  10 7236.57 850.509   5
  12   7 -23 403.376 298.148   2
  12   7 -21 5890.45 889.449   2
  12  -7 -21 6141.11 1047.25   5
  12  -7 -19 3200.64 806.483   5
 -12   7  19 2070.03 603.859   4
  12  -7 -17 2676.69 674.852   5
 -12   7  17 1936.77 613.193   4
  12  -7 -15 835.638 464.196   5
  12  -7 -13 21553.4 1671.40   5
 -12   7  11 749.370 368.898   2
  12  -7 -11-65.3895 274.986   5
 -12   7   9 2631.14 634.022   2
  12  -7  -9 1755.28 477.485   5
 -12   7   7 4308.68 871.756   2
  12  -7  -7 4150.15 738.961   5
 -12   7   5 9106.10 1196.66   2
  12  -7  -5 10888.6 1070.28   5
 -12   7   3 480.257 352.123   2
  12  -7  -3 1932.57 444.484   5
 -12   7   1 166.277 304.648   2
  12  -7  -1 527.239 352.276   5
 -12   7  -1 756.318 473.198   2
  12  -7   1 1363.95 402.621   5
 -12   7  -3 4923.96 981.801   2
  12  -7   3 6240.30 769.776   5
 -12   7  -5 7061.12 1226.42   2
 -12   7  -7 1853.40 730.524   2
  12   8 -20 3973.40 809.079   2
  12   8 -18 923.452 488.292   2
  12  -8 -18 2254.83 714.754   5
 -12   8  18 1403.58 511.952   4
  12  -8 -16 637.941 467.751   5
  12  -8 -14 9795.48 1161.85   5
  12  -8 -12 4666.35 821.579   5
  12  -8 -10 928.620 436.001   5
 -12   8  10 1298.64 513.545   2
  12  -8  -8-120.984 251.065   5
 -12   8   8 453.002 462.822   2
  12  -8  -6 8816.01 974.988   5
 -12   8   6 8091.42 1159.80   2
 -12   8   4 3315.14 786.178   2
 -12   8   2-86.6387 455.995   2
 -12   8   0 530.400 420.205   2
 -12   8  -2 2074.85 768.782   2
 -12   9   9 1360.39 478.513   2
 -12   9   7 401.209 374.197   2
 -12   9   5 13415.9 1698.40   2
 -12   9   3 500.339 373.832   2
  13   0 -29-395.913 321.544   5
  13   0 -27 47.1962 282.467   5
  13   0 -25 268.898 232.698   5
  13   0 -23 90.7079 257.437   5
  13   0 -21 275.135 217.399   5
  13   0 -19 16.6332 235.520   5
  13   0 -17-217.493 258.936   5
  13   0 -15 415.564 329.874   5
  13   0 -13 201.614 262.106   5
  13   0 -11-288.586 363.509   5
  13   0  -9-292.901 324.602   5
  13   0  -7 143.598 237.346   5
  13   0  -5 462.077 321.833   5
  13   0  -3 360.380 212.349   5
  13   0  -1 247.700 273.120   5
  13   0   1-441.929 398.445   5
  13   0   3-525.079 329.780   5
 -13   0  -5 681.518 276.688   3
  13   0   5 318.698 273.563   5
 -13   0  -7-14.7809 246.035   3
  13   0   7 606.383 329.729   5
 -13   0  -9-140.390 318.511   3
  13   0   9-177.648 232.394   5
 -13   0 -11 285.924 278.625   3
 -13   0 -13-107.892 275.081   3
 -13   0 -15 789.448 513.033   3
 -13   0 -17-23.4450 370.928   3
 -13   0 -19-17.4899 337.327   3
 -13   0 -21 630.128 551.971   3
  13   1 -30 744.085 367.530   5
  13   1 -28 2113.64 516.083   5
  13  -1 -28 2444.42 585.086   5
  13   1 -26 353.066 352.508   5
  13  -1 -26 763.005 422.322   5
  13   1 -24-113.005 229.524   5
  13  -1 -24-32.9660 316.698   5
  13  -1 -22 826.497 340.507   5
  13   1 -22 714.325 363.361   5
  13   1 -22-284.487 262.518   1
  13  -1 -20 1348.87 402.184   5
  13   1 -20 1046.45 314.545   5
  13   1 -20 1355.08 471.576   1
  13  -1 -18 604.551 348.167   5
  13   1 -18 99.8247 329.523   5
  13   1 -18-175.975 318.072   1
  13  -1 -16 4987.91 704.598   5
  13   1 -16 4507.53 658.478   5
  13   1 -16 5867.29 812.997   1
  13   1 -14 2748.32 560.063   5
  13  -1 -14 3248.02 626.880   5
  13   1 -14 2994.57 676.717   1
  13   1 -12 10555.1 1010.20   5
  13  -1 -12 8818.45 938.832   5
  13   1 -12 10000.2 1077.34   1
  13   1 -10 18255.3 1274.60   5
  13  -1 -10 17082.3 1311.24   5
  13   1 -10 16841.3 1349.69   1
  13   1  -8 6360.63 782.787   5
  13  -1  -8 6290.14 808.851   5
  13   1  -8 6539.18 858.833   1
  13   1  -6 18667.3 1273.17   5
  13  -1  -6 16713.6 1254.25   5
  13   1  -6 18404.7 1311.86   1
  13   1  -4 1332.23 380.394   5
  13  -1  -4 2656.21 535.187   5
  13   1  -4 2024.86 517.405   1
  13   1  -2 12650.8 1060.58   5
  13  -1  -2 12423.0 1051.36   5
  13   1   0 12233.6 1044.50   5
  13  -1   0 11634.1 1024.29   5
 -13   1  -2 5262.38 516.804   3
  13   1   2 4776.68 712.890   5
  13  -1   2 4608.06 685.076   5
 -13   1  -4 9308.42 760.606   3
  13   1   4 9048.28 909.601   5
  13  -1   4 8812.40 913.608   5
 -13   1  -6 178.845 208.454   3
  13   1   6 105.305 268.618   5
  13  -1   6 662.232 354.829   5
 -13   1  -8 2582.55 495.278   3
  13   1   8 1907.07 503.630   5
  13  -1   8 1252.79 451.882   5
 -13   1 -10 3233.91 542.670   3
  13  -1  10 2748.79 578.805   5
 -13   1 -12 61.7729 286.761   3
 -13   1 -14 174.729 323.567   3
 -13   1 -16 2196.16 592.531   3
 -13   1 -18 3186.72 692.113   3
 -13   1 -20 862.321 471.823   3
  13   2 -31 419.653 304.586   5
  13   2 -29 637.057 290.048   5
  13   2 -27 430.471 310.898   1
  13   2 -27 590.754 310.269   5
  13  -2 -27 381.090 437.609   5
  13   2 -25 5373.94 913.132   1
  13   2 -25 3552.18 677.734   5
  13  -2 -25 3964.45 755.372   5
  13  -2 -23 681.789 348.706   5
  13   2 -23 1041.72 399.298   5
  13   2 -23 990.760 344.884   1
  13   2 -21 7592.69 896.114   5
  13  -2 -21 7152.55 900.495   5
  13   2 -21 8900.08 1082.94   1
  13  -2 -19 4521.77 744.252   5
  13   2 -19 5887.03 768.609   5
  13   2 -19 5945.54 883.279   1
  13   2 -17 2754.20 538.161   5
  13  -2 -17 3048.03 603.675   5
  13   2 -17 3057.50 669.284   1
  13   2 -15 24530.5 1515.16   5
  13  -2 -15 21337.6 1535.27   5
  13   2 -15 23942.4 1719.12   1
  13  -2 -13 567.695 442.388   5
  13   2 -13 583.027 320.267   5
  13   2 -13 101.566 253.450   1
  13  -2 -11 5525.96 794.441   5
  13   2 -11 6372.54 758.179   5
  13   2 -11 6167.54 841.704   1
  13  -2  -9 2172.77 502.751   5
  13   2  -9 1893.50 478.087   5
  13   2  -9 1942.60 521.823   1
  13   2  -7 2784.99 512.504   5
  13  -2  -7 3172.62 596.565   5
  13   2  -7 3695.82 673.080   1
  13   2  -5 1965.36 437.787   5
  13  -2  -5 2556.46 578.374   5
  13   2  -5 893.668 265.359   1
  13   2  -3 11805.9 1018.17   5
  13  -2  -3 12919.5 1127.31   5
  13   2  -3 13187.3 1133.98   1
 -13   2   1 18179.0 940.126   3
  13   2  -1 18195.4 1258.16   5
  13  -2  -1 15653.2 1208.26   5
  13   2  -1 18616.1 1296.54   1
 -13   2  -1 1391.61 295.553   3
  13  -2   1 709.664 341.038   5
  13   2   1 1350.06 419.387   5
  13   2   1 1801.11 449.770   1
 -13   2  -3 39985.4 1577.70   3
  13   2   3 34734.5 1761.69   5
  13  -2   3 35694.5 1815.23   5
  13   2   3 36906.1 1622.79   1
 -13   2  -5 1104.81 314.320   3
 -13   2  -5 689.851 448.539   6
  13   2   5 378.963 283.265   5
  13  -2   5 756.865 415.993   5
 -13   2  -7 16484.5 1175.48   3
  13   2   7 14982.0 1245.93   5
 -13   2  -7 13808.4 1421.70   6
  13  -2   7 14040.0 1184.57   5
 -13   2  -9 7792.51 874.530   3
  13  -2   9 6822.68 883.231   5
 -13   2 -11 5186.05 704.859   3
 -13   2 -13 7486.38 942.231   3
 -13   2 -15 1085.98 497.738   3
 -13   2 -17 2732.32 684.510   3
 -13   2 -19 1481.14 580.397   3
  13   3 -30 2594.99 626.571   5
  13   3 -28 956.934 438.378   5
  13   3 -26 4052.70 785.897   1
  13   3 -26 2840.97 570.758   5
 -13   3  26 4535.16 932.467   4
  13  -3 -26 3788.48 769.611   5
  13   3 -24 125.224 350.812   1
  13   3 -24-196.576 269.499   5
  13  -3 -24-83.2252 275.277   5
  13  -3 -22 3390.99 743.550   5
  13   3 -22 3548.07 627.562   5
  13   3 -22 5229.26 925.838   1
  13  -3 -20 681.381 281.699   5
  13   3 -20 279.101 284.374   5
  13   3 -20 271.685 363.099   1
  13  -3 -18 5561.50 863.895   5
  13   3 -18 7125.54 861.154   5
  13   3 -18 6344.82 941.452   1
  13   3 -16 918.651 278.693   5
  13  -3 -16 1519.96 561.868   5
  13   3 -16 1128.64 434.646   1
  13   3 -14 18022.3 1254.38   5
  13  -3 -14 15551.2 1308.50   5
  13   3 -14 17767.8 1547.77   1
  13   3 -12 2193.43 508.286   5
  13  -3 -12 2746.10 605.683   5
  13   3 -12 2206.59 586.598   1
  13  -3 -10 12131.9 1113.77   5
  13   3 -10 12165.0 1047.90   5
  13   3 -10 13216.1 1271.92   1
  13  -3  -8 1789.74 410.277   5
  13   3  -8 2097.47 471.989   5
  13   3  -8 1799.58 399.555   1
  13  -3  -6 9062.35 963.080   5
  13   3  -6 10400.6 943.854   5
  13   3  -6 10153.1 1100.46   1
  13  -3  -4 2472.83 517.522   5
  13   3  -4 2112.60 461.019   5
  13   3  -4 2293.48 513.921   1
  13  -3  -2 9184.80 920.397   5
  13   3  -2 7811.60 810.110   5
  13   3  -2 8569.05 974.819   1
  13  -3   0 257.991 240.280   5
 -13   3   0 711.564 344.434   6
  13   3   0 928.460 301.661   5
  13   3   0 910.359 348.903   1
  13  -3   2 5370.33 767.894   5
  13   3   2 4511.34 670.335   5
  13   3   2 5214.58 712.724   1
 -13   3  -4 1554.12 388.487   3
  13   3   4 1159.55 354.486   5
  13  -3   4 1979.57 468.454   5
  13   3   4 1609.63 393.759   1
 -13   3  -6 3272.07 540.421   3
  13  -3   6 3834.76 655.454   5
 -13   3  -8 2253.65 508.328   3
  13  -3   8 1524.16 429.972   5
 -13   3 -10 7200.60 864.661   3
  13  -3  10 6333.53 851.376   5
 -13   3 -12 2046.00 596.874   3
 -13   3 -14 4109.07 770.739   3
 -13   3 -16 1329.36 502.728   3
 -13   3 -18 3429.69 783.571   3
  13   4 -25 1098.70 472.599   1
  13   4 -25 1217.32 469.604   5
 -13   4  25 1529.28 667.194   4
  13  -4 -25 534.192 528.274   5
  13   4 -23 3507.98 832.130   1
  13   4 -23 3393.63 607.735   5
 -13   4  23 3152.68 860.489   4
  13  -4 -23 3434.52 796.154   5
  13  -4 -21 3732.21 714.557   5
  13   4 -21 4266.65 701.531   5
  13   4 -21 4014.49 853.339   1
  13   4 -19 380.060 230.114   5
  13  -4 -19 252.955 499.401   5
  13   4 -19 303.825 272.675   1
  13   4 -17 8670.26 896.362   5
  13  -4 -17 7929.40 1047.31   5
  13   4 -17 9297.88 1142.42   1
  13  -4 -15 90.8103 263.670   5
  13   4 -15 263.786 278.177   5
  13   4 -15 337.043 366.262   1
  13  -4 -13 20074.6 1551.86   5
  13   4 -13 21739.9 1359.70   5
  13   4 -13 21931.0 1790.74   1
  13   4 -11 2571.31 604.516   5
  13  -4 -11 2764.48 635.092   5
  13   4 -11 2091.64 638.621   1
  13  -4  -9 30859.6 1807.94   5
  13   4  -9 30699.9 1597.66   5
  13   4  -9 30592.4 2066.88   1
  13  -4  -7 20516.8 1464.53   5
  13   4  -7 20552.0 1320.22   5
  13   4  -7 21311.7 1689.56   1
  13  -4  -5 20049.1 1423.41   5
  13   4  -5 18739.3 1232.30   5
  13   4  -5 20101.5 1653.15   1
  13   4  -3 19771.2 1310.48   5
  13  -4  -3 20706.1 1397.28   5
  13   4  -3 23064.2 1694.10   1
  13  -4  -1 3031.65 539.384   5
  13   4  -1 2214.22 533.937   5
  13   4  -1 3159.35 660.817   1
  13   4   1 11413.1 1020.38   5
  13  -4   1 12797.2 1093.36   5
  13   4   1 11862.2 1145.93   1
  13   4   3 2042.10 494.916   5
  13  -4   3 1246.67 408.107   5
  13   4   3 1159.77 358.267   1
  13  -4   5 3105.26 567.160   5
  13  -4   7 2403.46 533.976   5
 -13   4  -9 1069.33 450.947   3
  13  -4   9 926.339 409.708   5
 -13   4 -11 3971.19 721.602   3
 -13   4 -13-274.637 297.145   3
 -13   4 -15 3386.23 737.793   3
 -13   4 -17 306.462 372.956   3
  13   5 -22 12072.4 1462.16   1
  13  -5 -22 9830.06 1249.87   5
 -13   5  22 12464.6 1596.79   4
  13  -5 -20 612.691 551.785   5
  13   5 -20-205.670 316.754   5
  13   5 -20 258.885 472.919   1
  13  -5 -18 8256.81 1074.33   5
  13   5 -18 9417.24 929.524   5
  13   5 -18 11032.8 1363.36   1
  13   5 -16 2314.28 462.131   5
  13  -5 -16 1712.02 575.323   5
  13   5 -16 2952.32 805.434   1
  13  -5 -14 5832.56 898.648   5
  13   5 -14 6636.07 759.489   5
  13   5 -14 4969.51 907.306   1
  13   5 -12 2877.65 521.823   5
  13  -5 -12 2211.73 575.970   5
  13   5 -12 2782.62 822.461   1
  13   5 -10 1568.85 323.697   5
  13  -5 -10 823.244 396.471   5
  13   5 -10 1016.13 437.816   1
  13  -5  -8 817.709 344.946   5
  13   5  -8 1647.28 384.611   5
  13   5  -8 1860.14 558.478   1
  13   5  -6 4844.88 638.613   5
  13  -5  -6 4256.61 682.494   5
 -13   5   6 4272.09 718.797   2
  13   5  -6 4944.06 893.470   1
  13  -5  -4 4702.60 715.678   5
  13   5  -4 4767.66 647.016   5
 -13   5   4 5258.80 857.007   2
  13   5  -4 6437.78 965.615   1
  13  -5  -2 3575.87 649.869   5
  13   5  -2 4113.79 618.716   5
 -13   5   2 4265.88 830.121   2
  13   5  -2 3799.19 778.944   1
  13   5   0 7989.73 876.331   5
  13  -5   0 9973.41 1018.52   5
 -13   5   0 8605.10 1109.58   2
  13   5   0 10380.0 1170.06   1
 -13   5  -2 21534.4 1857.49   2
  13  -5   2 20785.4 1458.46   5
  13   5   2 25371.9 1839.04   1
  13  -5   4 11061.2 1022.27   5
 -13   5  -4 10942.7 1323.32   2
 -13   5  -6 25656.3 2084.14   2
  13  -5   6 27556.6 1640.31   5
  13  -5   8 1940.44 486.610   5
 -13   5  -8 445.852 342.078   2
 -13   5 -10 22538.2 1982.94   2
  13  -5  10 22851.6 1526.50   5
 -13   5 -12 793.178 411.954   3
 -13   5 -14 5092.52 862.408   3
 -13   5 -16 105.558 381.918   3
  13  -6 -21 189.076 377.040   5
 -13   6  21 1192.59 551.571   4
  13  -6 -19 1645.11 614.878   5
  13   6 -19 1255.58 479.787   1
  13  -6 -17 955.154 503.260   5
  13   6 -17 925.469 479.198   1
  13  -6 -15 1540.14 554.081   5
  13   6 -15 1851.83 663.591   1
  13  -6 -13 4385.40 723.783   5
  13   6 -13 5033.17 635.390   5
  13  -6 -11 886.804 486.508   5
  13   6 -11 519.558 313.337   5
 -13   6  11 498.980 364.445   2
  13  -6  -9 5177.93 804.331   5
  13   6  -9 5011.15 629.754   5
 -13   6   9 4993.97 826.165   2
  13   6  -7 2776.27 521.689   5
  13  -6  -7 2584.03 572.993   5
 -13   6   7 2145.49 506.938   2
 -13   6   5 11218.3 1290.58   2
  13   6  -5 11994.6 1000.42   5
  13  -6  -5 12179.1 1135.07   5
  13  -6  -3 5052.00 762.413   5
  13   6  -3 5377.51 716.069   5
 -13   6   3 4595.11 805.330   2
  13  -6  -1 6129.27 810.844   5
 -13   6   1 6587.61 1000.74   2
  13  -6   1 4547.67 665.229   5
 -13   6  -1 4983.00 905.557   2
  13  -6   3 453.482 275.911   5
 -13   6  -3 1835.19 702.240   2
  13  -6   5 785.836 439.618   5
 -13   6  -5 81.2881 397.712   2
  13  -6   7 1362.26 435.927   5
 -13   6  -7 1684.89 588.949   2
  13  -6   9 571.803 382.392   5
 -13   6 -13 321.120 417.625   3
  13   7 -22 676.124 452.414   2
  13  -7 -18 761.892 427.329   5
  13  -7 -16 56.6405 356.213   5
  13  -7 -14 3401.30 715.368   5
  13  -7 -12 2058.39 586.450   5
 -13   7  10 3078.53 699.319   2
  13  -7 -10 3722.94 695.133   5
 -13   7   8 348.407 333.077   2
  13  -7  -8 56.9031 375.132   5
 -13   7   6 8275.60 1151.32   2
  13  -7  -6 7222.73 914.266   5
 -13   7   4 812.128 582.180   2
  13  -7  -4 216.738 348.032   5
 -13   7   2 6445.74 1082.80   2
  13  -7  -2 6570.51 855.271   5
 -13   7   0 1471.02 659.532   2
  13  -7   0 1932.95 523.408   5
 -13   7  -2 2906.67 868.680   2
  13  -7   2 3121.89 657.776   5
 -13   7  -4 684.096 620.952   2
  13  -8 -15 3843.77 766.440   5
  13  -8 -13 135.553 301.705   5
  13  -8 -11 889.390 464.740   5
 -13   8   9 944.229 511.940   2
  13  -8  -9 1299.24 453.942   5
 -13   8   7 904.035 544.864   2
  13  -8  -7 666.890 406.478   5
 -13   8   5 656.079 440.391   2
 -13   8   3 585.649 355.899   2
 -13   8   1 335.454 409.900   2
 -13   9   8 2054.18 709.426   2
 -13   9   6-153.677 510.628   2
  14   0 -28 3460.86 710.673   5
  14   0 -26 3035.92 633.420   5
  14   0 -24-172.698 317.732   5
  14   0 -22 116.851 291.209   5
  14   0 -20 4768.28 768.611   5
  14   0 -18 4422.05 697.313   5
  14   0 -16 442.754 311.717   5
  14   0 -14 702.408 285.760   5
  14   0 -12 753.274 376.048   5
  14   0 -10 20099.9 1469.13   5
  14   0  -8 7830.21 914.203   5
  14   0  -6 24904.0 1602.27   5
  14   0  -4 2092.75 549.724   5
  14   0  -2 96229.0 3046.80   5
  14   0   0 1288.13 503.529   5
  14   0   2 36876.7 1878.45   5
  14   0   4 25633.6 1656.34   5
  14   0   6 50246.9 2291.54   5
  14   0   8 3224.09 642.857   5
  14   1 -27 4112.70 705.045   5
  14  -1 -27 2856.56 614.384   5
  14   1 -25 2141.21 571.155   5
  14  -1 -25 1993.10 512.718   5
  14  -1 -23 823.531 482.463   5
  14   1 -23 435.546 334.328   5
  14   1 -21 1215.48 382.191   5
  14  -1 -21 1081.44 379.974   5
  14   1 -19 10114.3 1084.68   5
  14  -1 -19 11194.5 1194.28   5
  14   1 -17 12663.7 1273.59   1
  14   1 -17 12702.6 1203.54   5
  14  -1 -17 11639.2 1135.31   5
  14   1 -15 10860.6 1190.49   1
  14   1 -15 10620.2 1071.09   5
  14  -1 -15 10752.3 1109.76   5
  14   1 -13 746.445 367.732   1
  14   1 -13 1172.37 459.693   5
  14  -1 -13 1233.06 446.589   5
  14   1 -11 50763.7 2409.72   1
  14   1 -11 55605.4 2368.43   5
  14  -1 -11 51909.4 2335.60   5
  14   1  -9 1088.38 506.476   1
  14   1  -9 1367.11 441.907   5
  14  -1  -9 734.589 360.954   5
  14   1  -7 6963.82 830.270   5
  14  -1  -7 6663.22 812.763   5
  14   1  -5 2513.63 450.378   5
  14  -1  -5 2378.75 524.036   5
  14  -1  -3 7386.67 860.734   5
  14   1  -3 7920.03 914.562   5
  14  -1  -1 2491.00 554.549   5
  14   1  -1 3608.43 631.146   5
  14   1   1 183.020 307.999   5
  14  -1   1 720.115 420.088   5
  14   1   3 1483.98 462.814   5
  14  -1   3 1709.19 484.946   5
  14   1   5 16053.4 1296.93   5
  14  -1   5 15211.0 1248.56   5
  14   1   7 19364.6 1457.62   5
  14  -1   7 18908.4 1396.45   5
  14  -1   9 2798.88 630.913   5
  14   2 -28 1186.73 447.394   5
  14   2 -26 9167.12 1224.73   1
  14  -2 -26 6431.72 972.317   5
  14   2 -26 6562.70 890.388   5
  14   2 -24 140.778 340.049   1
  14   2 -24-94.6804 235.189   5
  14  -2 -24 244.931 271.494   5
  14   2 -22 1325.89 530.947   1
  14  -2 -22 1293.35 430.601   5
  14   2 -22 1171.92 350.394   5
  14   2 -20 3381.37 735.237   1
  14   2 -20 2545.12 591.865   5
  14  -2 -20 2645.46 640.541   5
  14   2 -18 14719.7 1406.26   1
  14   2 -18 14612.0 1232.77   5
  14  -2 -18 12854.2 1256.74   5
  14   2 -16-78.0365 317.054   1
  14   2 -16 83.1325 336.308   5
  14  -2 -16 480.094 309.681   5
  14   2 -14 7221.52 933.477   1
  14  -2 -14 7965.75 953.558   5
  14   2 -14 7722.06 909.101   5
  14   2 -12 24017.3 1762.43   1
  14   2 -12 22879.1 1538.71   5
  14  -2 -12 22407.6 1623.53   5
  14   2 -10 17283.3 1449.82   1
  14  -2 -10 19682.1 1481.88   5
  14   2 -10 18804.9 1377.23   5
  14   2  -8 4489.79 820.850   1
  14   2  -8 3317.87 609.904   5
  14  -2  -8 4649.33 785.427   5
  14   2  -6 114.193 254.169   1
  14  -2  -6 52.0689 238.600   5
  14   2  -4 8322.69 974.980   1
  14  -2  -4 8774.27 943.583   5
  14   2  -4 9441.16 962.392   5
  14   2  -2 1842.10 429.982   1
  14  -2  -2 2329.57 476.028   5
  14   2  -2 1750.95 446.928   5
  14   2   0 1039.19 355.624   1
  14  -2   0 1036.46 361.153   5
  14   2   0 527.456 231.629   5
  14   2   2 199.179 302.355   5
  14  -2   2-370.525 303.046   5
  14   2   4-37.5851 251.233   5
  14  -2   4 420.752 383.548   5
  14   2   6 10732.1 1083.80   5
  14  -2   6 10813.7 1076.79   5
  14  -2   8 1581.74 510.053   5
  14  -2  10 1310.75 453.258   5
 -14   2 -12 1438.26 589.348   6
  14   3 -29 62.4822 314.833   5
  14   3 -27 5085.75 816.274   5
  14   3 -25 1271.11 427.558   1
  14   3 -25 1642.73 529.404   5
  14   3 -23 686.076 391.211   1
  14   3 -23 427.417 357.416   5
  14  -3 -23 830.012 414.459   5
  14   3 -21 6878.94 1024.55   1
  14  -3 -21 4896.59 839.312   5
  14   3 -21 6912.53 900.328   5
  14   3 -19 8271.53 1163.65   1
  14   3 -19 7280.18 902.647   5
  14  -3 -19 7387.18 1004.11   5
  14   3 -17 543.647 414.548   1
  14  -3 -17 134.572 268.257   5
  14   3 -17 268.091 258.813   5
  14   3 -15 1213.14 533.729   1
  14   3 -15 1657.91 444.479   5
  14  -3 -15 2020.29 648.268   5
  14   3 -13 384.367 374.362   1
  14  -3 -13 370.672 370.810   5
  14   3 -13 248.353 243.399   5
  14   3 -11-98.7480 381.081   1
  14  -3 -11 936.512 379.705   5
  14   3 -11 440.487 358.919   5
  14   3  -9 15407.0 1401.82   1
  14  -3  -9 16797.1 1401.93   5
  14   3  -9 15506.9 1209.53   5
  14   3  -7 368.134 298.701   1
  14   3  -7 378.633 333.577   5
  14  -3  -7 411.286 354.728   5
  14   3  -5 2962.78 675.554   1
  14   3  -5 2072.88 474.461   5
  14  -3  -5 2308.71 564.268   5
  14   3  -3 27675.5 1789.48   1
  14   3  -3 29222.2 1656.53   5
  14  -3  -3 30505.7 1745.09   5
  14   3  -1 27212.1 1701.02   1
  14   3  -1 23895.3 1498.59   5
  14  -3  -1 24342.2 1595.92   5
  14   3   1 5083.08 713.274   1
  14  -3   1 5414.54 757.469   5
  14   3   1 5085.76 739.466   5
  14   3   3-84.6721 217.060   1
 -14   3  -3 364.237 287.497   6
  14   3   3 165.541 306.889   5
  14  -3   3 199.730 260.897   5
  14   3   5 17032.1 1357.06   5
  14  -3   5 17666.3 1333.63   5
  14  -3   7-277.082 358.462   5
  14  -3   9 2470.44 593.865   5
  14   4 -26 122.138 312.887   5
  14   4 -24 2808.11 551.966   5
  14   4 -22 410.722 364.835   1
  14   4 -22-53.7646 234.930   5
  14  -4 -22-308.576 372.967   5
  14   4 -20 873.801 441.750   1
  14  -4 -20 2095.30 654.197   5
  14   4 -20 1078.42 415.476   5
  14   4 -18 8242.50 1176.24   1
  14   4 -18 9898.27 1001.72   5
  14  -4 -18 9047.44 1130.87   5
  14   4 -16 1734.30 584.916   1
  14  -4 -16 1238.69 554.875   5
  14   4 -16 2676.54 567.016   5
  14   4 -14 1069.43 429.128   1
  14   4 -14 1089.37 364.843   5
  14  -4 -14 1250.01 406.268   5
  14   4 -12 310.136 413.102   1
  14   4 -12 408.400 307.302   5
  14  -4 -12-311.725 275.832   5
  14   4 -10 3556.83 804.777   1
  14  -4 -10 2521.60 583.577   5
  14   4 -10 2535.01 507.887   5
  14   4  -8 452.410 346.586   1
  14   4  -8 233.808 319.230   5
  14  -4  -8-62.3558 334.862   5
  14   4  -6 2745.73 717.447   1
  14  -4  -6 1529.24 454.962   5
  14   4  -6 1894.53 470.435   5
  14   4  -4 9216.24 1124.88   1
  14  -4  -4 8233.78 977.538   5
  14   4  -4 8864.78 899.721   5
  14   4  -2 227.683 306.937   1
  14  -4  -2 808.517 376.437   5
 -14   4   2 305.529 300.363   6
  14   4  -2 348.620 264.752   5
  14   4   0 3611.54 699.253   1
  14  -4   0 3609.12 678.641   5
  14   4   0 3373.65 636.773   5
  14   4   2 5387.84 813.739   1
  14  -4   2 4662.35 666.531   5
  14   4   2 5662.62 774.400   5
  14  -4   4 503.590 383.420   5
  14  -4   6 722.002 306.170   5
  14  -4   8 1200.68 501.421   5
  14  -4  10 1251.94 464.817   5
  14  -5 -21 638.033 333.268   5
  14   5 -19-423.293 358.686   1
  14   5 -19 415.695 364.925   5
  14  -5 -19-502.394 467.619   5
  14   5 -17 2913.55 807.303   1
  14  -5 -17 1912.57 637.560   5
  14   5 -17 1350.32 393.211   5
  14   5 -15 1738.57 649.877   1
  14   5 -15 872.207 364.930   5
  14  -5 -15 1382.70 518.242   5
  14   5 -13 1748.28 602.595   1
  14   5 -13 1859.62 446.506   5
  14  -5 -13 1037.12 447.028   5
  14   5 -11 2720.71 741.005   1
  14   5 -11 2399.82 488.440   5
  14  -5 -11 2688.23 683.546   5
  14   5  -9 611.364 341.809   1
  14  -5  -9 553.657 348.292   5
  14   5  -9 427.423 300.611   5
  14   5  -7 1307.10 502.956   1
  14  -5  -7 1713.28 489.760   5
  14   5  -7 2488.95 500.266   5
  14   5  -5 3900.48 808.773   1
 -14   5   5 3158.01 569.883   6
  14  -5  -5 2740.31 620.185   5
  14   5  -5 2933.09 537.407   5
  14   5  -3 719.183 462.232   1
  14  -5  -3 1198.65 435.966   5
  14   5  -3 666.225 421.011   5
  14   5  -1 606.436 434.802   1
  14  -5  -1 449.781 321.121   5
  14   5  -1 15.1227 237.755   5
  14   5   1 6235.23 1011.22   1
  14  -5   1 5243.79 771.834   5
  14  -5   3 3519.17 657.380   5
  14  -5   5 615.985 390.358   5
  14  -5   7 755.674 393.529   5
  14  -5   9 3776.28 656.585   5
  14  -6 -18 2086.56 615.111   5
  14   6 -16 1439.84 604.358   1
  14  -6 -16 1538.10 579.161   5
  14   6 -14 13965.6 1673.62   1
  14  -6 -14 11389.0 1277.79   5
  14   6 -12-116.363 404.630   1
  14  -6 -12 594.930 381.874   5
  14   6 -12 1258.70 369.464   5
  14   6 -10 457.181 350.070   1
  14  -6 -10 374.488 307.516   5
  14   6 -10 196.532 303.832   5
 -14   6   8 5759.96 948.644   2
  14   6  -8 5333.25 1074.00   1
  14   6  -8 4987.27 705.026   5
  14  -6  -8 4809.92 838.105   5
 -14   6   6 1514.92 543.808   2
  14   6  -6 3044.05 854.496   1
  14   6  -6 1562.93 373.877   5
  14  -6  -6 1782.37 510.540   5
 -14   6   4 327.683 347.061   2
  14   6  -4 189.447 511.160   1
  14  -6  -4 1328.49 516.674   5
  14   6  -4 156.601 284.050   5
 -14   6   2 1601.17 668.715   2
  14   6  -2 2179.89 718.013   1
  14  -6  -2 1246.83 426.738   5
 -14   6   0 964.373 437.219   2
  14   6   0 1474.66 601.298   1
  14  -6   0 1802.12 507.145   5
 -14   6  -2-617.199 346.573   2
  14  -6   2 65.6294 291.920   5
 -14   6  -4 5944.53 1048.73   2
  14  -6   4 5088.35 736.160   5
  14  -6   6-54.3016 306.855   5
  14  -6   8 80.8251 271.222   5
  14  -7 -15 1228.37 478.792   5
  14  -7 -13 2615.67 713.267   5
  14  -7 -11 75.7110 345.018   5
 -14   7   9 1165.15 474.531   2
  14  -7  -9 1009.41 545.778   5
 -14   7   7 1565.67 531.336   2
  14  -7  -7 3478.89 677.365   5
 -14   7   5 8963.68 1256.81   2
  14  -7  -5 9724.80 1103.29   5
 -14   7   3 1262.22 525.803   2
  14  -7  -3 2327.24 583.074   5
 -14   7   1 1251.14 572.503   2
  14  -7  -1 1011.92 435.601   5
 -14   7  -1 8878.72 1370.58   2
  14  -7   1 9079.73 987.201   5
  14  -8 -12 327.812 295.080   5
  14  -8 -10 1302.61 517.648   5
 -14   8   8 2061.92 642.408   2
  14  -8  -8 1739.60 560.177   5
 -14   8   6 4366.00 925.840   2
 -14   8   4-349.250 505.511   2
  15   0 -25-310.175 419.161   5
  15   0 -23 318.710 349.876   5
  15   0 -21 201.627 331.121   5
  15   0 -19 39.3713 293.198   5
  15   0 -17 439.454 338.765   5
  15   0 -15-17.5006 306.649   5
  15   0 -13 445.712 374.137   5
  15   0 -11-83.6703 380.998   5
  15   0  -9-154.730 381.855   5
  15   0  -7-158.142 263.960   5
  15   0  -5-309.717 356.158   5
  15   0  -3-120.956 390.687   5
  15   0  -1-765.977 433.088   5
  15   0   1 146.282 269.727   5
  15   0   3 492.296 368.086   5
  15   0   5 282.739 266.086   5
  15   0   7-236.448 380.452   5
  15   1 -26 1009.75 448.078   5
  15   1 -24 1330.59 490.790   5
  15  -1 -24 576.183 378.087   5
  15  -1 -22 3839.01 729.295   5
  15   1 -22 3583.27 704.147   5
  15  -1 -20 776.872 402.645   5
  15   1 -20 1484.86 480.206   5
  15   1 -18 288.914 277.290   5
  15  -1 -18 714.533 325.724   5
  15   1 -16 4608.30 741.765   5
  15  -1 -16 4385.03 739.091   5
  15  -1 -14 1334.86 500.035   5
  15   1 -14 1687.27 524.190   5
  15  -1 -12 681.581 359.490   5
  15   1 -12 1037.61 423.287   5
  15   1 -10-51.8493 263.200   5
  15  -1 -10 530.346 374.849   5
  15   1  -8-40.8167 340.165   5
  15  -1  -8-394.028 294.706   5
  15   1  -6 2868.01 593.640   5
  15  -1  -6 2133.43 475.177   5
  15   1  -4 746.412 251.711   5
  15  -1  -4 861.691 326.425   5
  15   1  -2 87.0455 241.754   5
  15  -1  -2 704.724 353.746   5
  15  -1   0 337.598 318.532   5
  15   1   0-107.692 246.653   5
  15   1   2 7913.53 941.782   5
  15  -1   2 9456.42 966.006   5
  15   1   4 504.565 263.143   5
  15  -1   4-154.648 287.500   5
  15   1   6 4462.48 736.374   5
  15  -1   6 3620.71 710.811   5
  15   1   8 7208.45 898.634   5
  15  -1   8 8228.66 1000.04   5
  15   2 -27 567.037 300.299   5
  15   2 -25 1079.25 376.043   5
  15   2 -23 104.751 430.180   1
  15   2 -23 189.082 284.403   5
  15  -2 -23 43.2239 292.180   5
  15   2 -21-272.377 417.951   1
  15  -2 -21 4.64973 266.620   5
  15   2 -21-211.666 359.384   5
  15   2 -19 1063.14 485.616   1
  15  -2 -19 735.273 353.087   5
  15   2 -19 362.216 294.744   5
  15   2 -17 540.281 275.587   1
  15   2 -17 866.588 326.736   5
  15  -2 -17 354.293 261.069   5
  15   2 -15 6088.56 999.447   1
  15  -2 -15 6004.54 927.557   5
  15   2 -15 5148.43 786.247   5
  15   2 -13 1303.58 561.745   1
  15  -2 -13 2446.77 576.639   5
  15   2 -13 1909.96 480.749   5
  15   2 -11 12671.3 1303.05   1
  15  -2 -11 11669.7 1215.15   5
  15   2 -11 11830.4 1159.16   5
  15   2  -9 1496.52 524.705   1
  15   2  -9 753.513 368.793   5
  15  -2  -9 1577.88 580.249   5
  15   2  -7 14314.1 1316.16   1
  15   2  -7 14398.4 1241.50   5
  15  -2  -7 15490.3 1331.13   5
  15   2  -5 306.606 323.117   1
  15   2  -5 504.485 455.411   5
  15  -2  -5 804.949 429.461   5
  15   2  -3 14079.4 1256.34   1
  15   2  -3 13018.8 1206.48   5
  15  -2  -3 13872.1 1278.82   5
  15  -2  -1 1827.09 523.000   5
  15   2  -1 1639.98 421.018   5
  15   2   1 3435.74 660.842   5
  15  -2   1 3857.81 731.632   5
  15   2   3 4298.18 743.737   5
  15  -2   3 4396.88 750.068   5
  15   2   5 326.511 373.032   5
  15  -2   5 295.164 273.472   5
  15  -2   7 824.185 271.208   5
  15  -2   9-113.280 296.997   5
  15   3 -28 728.295 384.879   5
  15   3 -26-288.166 302.160   5
  15   3 -24 2568.05 663.455   5
  15   3 -22 74.8111 351.821   1
  15   3 -22 850.115 384.432   5
  15  -3 -22 651.915 350.575   5
  15   3 -20 4121.88 848.728   1
  15   3 -20 3210.80 745.412   5
  15  -3 -20 2362.88 693.054   5
  15   3 -18 1339.22 484.769   1
  15   3 -18 1563.94 528.060   5
  15  -3 -18 1769.30 543.908   5
  15   3 -16 4131.26 841.593   1
  15  -3 -16 3880.14 739.920   5
  15   3 -16 3689.28 702.240   5
  15   3 -14 80.7172 316.844   1
  15  -3 -14 322.708 306.349   5
  15   3 -12 2042.68 586.833   1
  15  -3 -12 2462.00 630.591   5
  15   3 -12 3083.70 573.504   5
  15   3 -10 33.9378 353.506   1
  15   3 -10 1042.47 482.219   5
  15  -3 -10 738.558 488.902   5
  15   3  -8 2569.57 686.404   1
  15   3  -8 1978.79 535.992   5
  15  -3  -8 1802.67 478.866   5
  15   3  -6 3194.75 703.964   1
  15   3  -6 2812.60 588.483   5
  15  -3  -6 3720.59 759.539   5
  15   3  -4 294.103 346.089   1
  15  -3  -4 361.415 307.257   5
  15   3  -4 573.784 324.080   5
  15   3  -2 4679.69 772.154   1
  15  -3  -2 4847.97 749.077   5
  15   3  -2 5300.90 770.163   5
  15   3   0 1967.12 526.354   1
  15  -3   0 2636.83 612.114   5
  15   3   0 2162.32 544.679   5
  15   3   2 867.973 379.426   5
  15  -3   2 1560.23 496.418   5
  15   3   4 3677.17 707.431   5
  15  -3   4 3999.04 724.618   5
  15  -3   6 504.879 323.671   5
 -15   3  -8 689.862 509.668   6
  15  -3   8 727.961 343.561   5
  15  -3  10 3023.61 664.021   5
 -15   3 -10 2716.36 745.957   6
  15   4 -25-372.361 356.633   5
  15   4 -23 8749.90 1030.46   5
  15   4 -21 1006.89 413.636   5
  15   4 -19 7392.61 1188.27   1
  15  -4 -19 6157.76 941.326   5
  15   4 -19 7006.99 902.991   5
  15   4 -17 2033.88 729.235   1
  15   4 -17 3683.82 699.216   5
  15  -4 -17 2853.82 713.130   5
  15   4 -15 4722.18 908.255   1
  15   4 -15 4783.01 775.164   5
  15  -4 -15 4523.70 826.615   5
  15   4 -13 1208.23 512.607   1
  15   4 -13 1626.31 448.172   5
  15  -4 -13 2186.51 604.593   5
  15   4 -11 305.365 343.526   1
  15  -4 -11 984.805 499.402   5
  15   4 -11 397.901 322.422   5
  15   4  -9 316.867 459.254   1
  15   4  -9-58.6480 292.743   5
  15  -4  -9 421.898 313.732   5
  15   4  -7 1890.79 595.593   1
  15  -4  -7 2443.79 666.224   5
  15   4  -7 1070.05 370.060   5
  15   4  -5-538.921 449.040   1
  15  -4  -5 189.107 359.351   5
  15   4  -5-73.5177 267.217   5
  15   4  -3 2571.20 596.548   1
  15  -4  -3 1715.33 402.932   5
  15   4  -3 2235.26 568.393   5
  15   4  -1 265.869 434.973   1
  15  -4  -1 507.769 403.347   5
  15   4  -1 134.180 330.445   5
  15  -4   1 8712.37 1022.47   5
 -15   4  -1 8402.31 1204.72   6
  15   4   1 9278.08 1027.53   5
  15   4   3 848.589 372.248   5
  15  -4   3 827.903 351.713   5
  15  -4   5 8735.22 1033.76   5
  15  -4   7 374.250 432.779   5
  15  -4   9 11727.5 1209.86   5
  15  -5 -18 330.710 452.527   5
  15   5 -18 34.0750 304.148   5
  15   5 -16 1557.91 651.991   1
  15   5 -16 1594.14 462.492   5
  15  -5 -16 1624.95 564.942   5
  15   5 -14 3922.45 928.044   1
  15   5 -14 4486.60 668.770   5
  15  -5 -14 4531.64 862.920   5
  15   5 -12 3195.95 799.279   1
  15   5 -12 3556.75 658.329   5
  15  -5 -12 3273.18 741.228   5
  15   5 -10 17401.7 1825.80   1
  15  -5 -10 16230.4 1495.98   5
  15   5 -10 17650.9 1300.75   5
  15   5  -8 13043.2 1560.97   1
  15  -5  -8 13047.2 1322.52   5
  15   5  -8 11373.5 1097.44   5
  15   5  -6 14946.0 1651.73   1
  15   5  -6 13862.5 1174.91   5
  15  -5  -6 14029.0 1349.31   5
  15   5  -4 25043.2 2057.96   1
  15   5  -4 23408.3 1560.69   5
  15  -5  -4 22458.1 1711.78   5
  15   5  -2 4824.19 927.720   1
  15  -5  -2 3673.63 702.364   5
  15   5  -2 2499.13 501.791   5
 -15   5   2 3398.84 748.460   6
  15   5   0 19033.7 1717.20   1
  15   5   0 15176.9 1281.51   5
  15  -5   0 18692.1 1502.78   5
  15  -5   2 721.638 455.248   5
  15  -5   4 4798.19 775.346   5
  15  -5   6 353.211 321.441   5
  15  -5   8 1159.51 461.730   5
  15  -5  10-133.637 293.295   5
  15  -6 -15 2235.83 603.469   5
  15   6 -13 608.167 616.790   1
  15  -6 -13 989.732 493.134   5
  15   6 -11 3910.39 1015.37   1
  15  -6 -11 2862.71 684.952   5
  15   6 -11 2468.74 528.344   5
  15   6  -9 1643.11 580.754   1
  15   6  -9 1836.65 498.233   5
  15  -6  -9 1534.60 516.322   5
  15   6  -7 10419.3 1449.05   1
  15   6  -7 8270.18 924.273   5
  15  -6  -7 8204.92 1032.60   5
  15   6  -5-114.309 473.214   1
  15  -6  -5 284.277 433.206   5
  15   6  -5 132.630 265.018   5
  15   6  -3 5702.90 1129.70   1
  15  -6  -3 5542.87 845.223   5
  15   6  -3 5582.15 782.337   5
  15   6  -1 851.720 576.330   1
  15  -6  -1 952.639 441.878   5
  15  -6   1 3586.64 679.616   5
  15  -6   3 822.906 389.593   5
  15  -6   5 3419.36 638.219   5
  15  -6   7-66.6852 277.639   5
  15  -7 -12 693.035 335.247   5
  15  -7 -10 1378.84 588.527   5
 -15   7   8 409.275 366.759   2
  15   7  -8 614.213 523.722   1
  15  -7  -8 493.809 432.253   5
 -15   7   6 1107.85 561.450   2
  15   7  -6 646.526 553.579   1
  15  -7  -6 476.969 406.374   5
 -15   7   4 534.190 510.625   2
  15   7  -4 144.391 431.099   1
  15  -7  -4 220.076 359.371   5
 -15   7   2 41.2456 544.154   2
  15   7  -2 999.569 721.303   1
  15  -7  -2 808.078 408.897   5
  15  -7   0 587.481 389.933   5
  15  -8  -9-226.151 371.812   5
  16   0 -22-116.105 304.613   5
  16   0 -20 7651.78 1043.77   5
  16   0 -18 6542.57 979.063   5
  16   0 -16 7577.89 987.963   5
  16   0 -14 1603.78 575.327   5
  16   0 -12 49805.8 2489.38   5
  16   0 -10 888.058 393.003   5
  16   0  -8 15128.2 1371.59   5
  16   0  -6 8940.27 1081.90   5
  16   0  -4 9871.73 1130.42   5
  16   0  -2 2234.07 526.914   5
  16   0   0-388.902 316.211   5
  16   0   2 3241.59 652.520   5
  16   0   4 5190.43 798.667   5
  16   0   6 4178.45 783.123   5
  16   0   8 163.095 464.493   5
  16   1 -23-196.327 454.063   5
  16   1 -21 5084.90 884.581   5
  16  -1 -21 5227.77 863.893   5
  16   1 -19 1821.55 489.125   5
  16  -1 -19 1902.22 586.816   5
  16   1 -17 2078.24 552.736   5
  16  -1 -17 1272.78 470.030   5
  16  -1 -15 913.074 561.899   5
  16   1 -15-149.549 310.621   5
  16   1 -13 8573.05 1020.95   5
  16  -1 -13 8349.58 1078.65   5
  16   1 -11 4542.75 767.823   5
  16  -1 -11 3804.02 769.752   5
  16   1  -9 175.705 294.718   5
  16  -1  -9 55.9857 320.124   5
  16   1  -7 1081.93 385.287   5
  16  -1  -7 2430.67 661.010   5
  16   1  -5 3217.40 656.807   5
  16  -1  -5 3249.01 747.986   5
  16   1  -3 17431.5 1423.86   5
  16  -1  -3 18327.5 1500.18   5
  16  -1  -1 1324.05 567.269   5
  16   1  -1 1392.40 553.025   5
  16  -1   1 11315.5 1203.51   5
  16   1   1 9958.52 1098.47   5
  16   1   3 10251.1 1125.71   5
  16  -1   3 11241.5 1232.58   5
  16   1   5 14146.7 1322.58   5
  16  -1   5 15053.2 1355.99   5
  16   1   7 1595.27 589.912   5
  16  -1   7 1865.58 560.721   5
  16   2 -24 1668.03 516.782   5
  16   2 -22 979.054 426.136   5
  16   2 -20 6309.33 1058.23   1
  16   2 -20 5669.40 871.640   5
  16  -2 -20 5631.30 926.774   5
  16   2 -18-293.816 327.950   1
  16  -2 -18 309.611 383.545   5
  16   2 -18-472.654 363.416   5
  16   2 -16-182.204 404.477   1
  16  -2 -16-388.013 370.964   5
  16   2 -16 736.039 457.023   5
  16   2 -14 2659.43 718.027   1
  16  -2 -14 1902.19 576.519   5
  16   2 -14 1695.05 541.645   5
  16   2 -12 4305.68 845.526   1
  16   2 -12 2881.36 628.318   5
  16  -2 -12 2666.96 643.569   5
  16   2 -10 815.652 313.368   1
  16   2 -10 1228.21 473.525   5
  16  -2 -10 460.616 376.055   5
  16   2  -8-261.806 325.993   1
  16   2  -8-261.633 394.974   5
  16  -2  -8-640.316 525.040   5
  16   2  -6 69.7013 344.458   1
  16   2  -6 540.975 369.071   5
  16  -2  -6 258.748 365.808   5
  16   2  -4 15273.5 1379.25   5
  16  -2  -4 14752.2 1352.31   5
  16  -2  -2 7913.46 1052.09   5
  16   2  -2 7668.32 1011.43   5
  16   2   0 8163.25 1015.87   5
  16  -2   0 8484.32 1037.79   5
  16   2   2 351.197 267.116   5
  16  -2   2 674.135 505.340   5
  16   2   4 11893.1 1201.21   5
  16  -2   4 11375.7 1180.11   5
  16   2   6 966.090 452.413   5
  16  -2   6 972.712 455.772   5
  16  -2   8 1901.27 497.964   5
  16   3 -25-67.4016 357.946   5
  16   3 -23 38.8538 308.578   5
  16   3 -21 1646.89 580.539   5
  16   3 -19 10844.9 1394.15   1
  16  -3 -19 9495.38 1220.34   5
  16   3 -19 10455.4 1124.84   5
  16   3 -17 316.989 494.120   1
  16  -3 -17-96.0083 466.960   5
  16   3 -17-139.489 307.773   5
  16   3 -15 2176.22 648.497   1
  16  -3 -15 1723.05 621.801   5
  16   3 -15 2481.98 611.580   5
  16   3 -13 3252.59 700.701   1
  16  -3 -13 2820.83 694.886   5
  16   3 -13 3366.97 723.361   5
  16   3 -11 8715.87 1194.10   1
  16   3 -11 6513.22 872.857   5
  16  -3 -11 6498.70 955.870   5
  16   3  -9 628.238 472.849   1
  16   3  -9 252.445 374.957   5
  16  -3  -9 907.783 457.574   5
  16   3  -7 85.3166 318.123   1
  16   3  -7 485.866 453.934   5
  16  -3  -7 1248.13 462.358   5
  16   3  -5 12760.7 1354.45   1
  16   3  -5 12230.6 1193.20   5
  16  -3  -5 12066.3 1256.89   5
  16   3  -3 1367.46 492.521   1
  16  -3  -3 797.765 420.333   5
  16   3  -3 477.823 291.998   5
  16   3  -1 293.558 280.520   1
  16  -3  -1 235.422 443.563   5
  16   3  -1 93.2360 416.645   5
  16   3   1 7286.64 952.115   5
  16  -3   1 7541.48 982.875   5
  16   3   3 1348.97 540.839   5
  16  -3   3 862.859 479.382   5
  16  -3   5-148.859 352.291   5
  16  -3   7 1209.36 469.597   5
  16   4 -24 76.3249 359.597   5
  16   4 -22 140.593 339.015   5
  16   4 -20 2926.93 642.376   5
  16   4 -18 118.455 275.149   5
  16   4 -16 283.677 350.512   1
  16   4 -16 593.569 374.656   5
  16  -4 -16 1006.62 502.426   5
  16   4 -14 2037.05 725.950   1
  16  -4 -14 1453.93 495.716   5
  16   4 -14 2015.44 540.446   5
  16   4 -12 618.388 456.272   1
  16  -4 -12 608.018 477.965   5
  16   4 -12 623.793 361.469   5
  16   4 -10-74.1601 486.388   1
  16   4 -10 915.541 352.765   5
  16  -4 -10-100.388 388.675   5
  16   4  -8 2105.94 619.966   1
  16  -4  -8 1237.31 526.539   5
  16   4  -8 3237.61 699.584   5
  16   4  -6 361.544 340.159   1
  16  -4  -6 167.603 356.201   5
  16   4  -4 946.756 505.173   1
  16  -4  -4 1102.46 449.268   5
  16   4  -4 1574.10 500.898   5
  16   4  -2 2514.73 632.151   1
  16  -4  -2 2688.08 630.635   5
  16   4  -2 2065.65 497.477   5
  16  -4   0 264.897 360.869   5
  16   4   0 262.031 368.607   5
  16   4   2-181.391 366.514   5
  16  -4   2 262.116 321.802   5
  16  -4   4 4064.59 759.066   5
 -16   4  -6 747.406 497.775   6
  16  -4   6 54.9099 303.137   5
  16   5 -17 1910.13 580.996   5
  16   5 -15 521.426 327.377   5
  16  -5 -15 1302.01 546.648   5
  16   5 -13 610.043 560.510   1
  16   5 -13 226.390 437.509   5
  16  -5 -13-45.6394 354.682   5
  16   5 -11 80.7679 396.926   1
  16  -5 -11 374.305 401.819   5
  16   5 -11-72.7099 289.963   5
  16   5  -9 1708.05 699.498   1
  16  -5  -9 2114.58 618.573   5
  16   5  -9 1064.08 455.796   5
  16   5  -7 1772.32 575.661   1
  16  -5  -7 1840.16 562.452   5
  16   5  -7 2817.94 651.444   5
  16   5  -5-23.4458 354.976   1
  16  -5  -5-357.813 331.065   5
  16   5  -5 331.975 319.880   5
  16   5  -3 1611.83 675.653   1
  16  -5  -3 1496.12 585.287   5
  16   5  -3 1628.74 564.797   5
  16  -5  -1 2084.19 606.003   5
  16   5  -1 983.841 379.865   5
 -16   5  -1-17.8074 319.061   6
  16  -5   1 136.559 296.614   5
  16  -5   3 444.904 418.213   5
  16  -5   5 1642.04 571.486   5
  16   6 -10 555.911 361.868   5
  16  -6 -10 651.787 504.754   5
  16   6  -8 1310.97 655.534   1
  16  -6  -8 2226.40 710.197   5
  16   6  -8 835.279 437.455   5
  16   6  -6 4815.71 1059.69   1
  16  -6  -6 4099.53 816.869   5
  16   6  -6 3208.63 622.213   5
  16   6  -4 940.218 388.801   1
  16  -6  -4 397.858 531.406   5
  16   6  -4 447.055 359.852   5
  16  -6  -2 3.74942 300.588   5
  16  -6   0 6895.02 1005.67   5
  16  -6   2 383.966 346.509   5
  16  -6   4 880.586 412.944   5
  16  -7  -5 1679.60 574.124   5
  16  -7  -3-105.244 400.799   5
  17   0 -19-183.793 319.216   5
  17   0 -17 115.487 301.983   5
  17   0 -15-493.318 423.755   5
  17   0 -13-477.490 387.423   5
  17   0 -11-599.276 447.465   5
  17   0  -9-485.351 463.886   5
  17   0  -7 500.398 377.248   5
  17   0  -5-458.666 446.364   5
  17   0  -3 1181.44 504.952   5
  17   0  -1 53.8454 299.992   5
  17   0   1-701.307 515.533   5
  17   0   3-1071.95 563.688   5
  17   1 -20-151.853 387.550   5
  17  -1 -18 208.963 289.606   5
  17   1 -18 185.891 367.937   5
  17  -1 -16 811.419 440.234   5
  17   1 -16 321.883 457.240   5
  17   1 -14 2718.19 655.816   5
  17  -1 -14 1667.05 475.550   5
  17   1 -12 3145.27 720.590   5
  17  -1 -12 4069.43 787.858   5
  17   1 -10 910.269 508.095   5
  17  -1 -10 398.088 351.251   5
  17   1  -8 6498.80 910.441   5
  17  -1  -8 7043.52 979.982   5
  17   1  -6 2415.92 721.110   5
  17  -1  -6 2753.61 627.636   5
  17   1  -4 6977.02 994.153   5
  17  -1  -4 6005.33 976.723   5
  17  -1  -2 2640.00 657.243   5
  17   1  -2 2758.24 728.008   5
  17   1   0 2126.04 589.805   5
  17  -1   0 1581.24 609.081   5
  17   1   2 2220.39 638.282   5
  17  -1   2 3038.95 718.004   5
  17   2 -21 2157.69 573.025   5
  17   2 -19 732.802 451.202   5
  17  -2 -17 2210.48 634.450   5
  17   2 -17 3221.54 688.562   5
  17  -2 -15-64.3644 394.312   5
  17   2 -15-204.619 286.022   5
  17   2 -13 3906.95 657.903   5
  17  -2 -13 4691.41 838.076   5
  17   2 -11 1768.50 576.006   5
  17  -2 -11 1677.16 601.049   5
  17   2  -9 2382.32 705.901   5
  17  -2  -9 2036.92 565.057   5
  17   2  -7 2391.74 622.839   5
  17  -2  -7 1653.10 580.238   5
  17  -2  -5-394.127 467.675   5
  17   2  -5 392.396 300.748   5
  17  -2  -3 254.455 363.414   5
  17   2  -3 187.902 418.837   5
  17  -2  -1 922.062 464.626   5
  17   2  -1 803.992 514.786   5
  17   2   1 1004.49 549.089   5
  17  -2   1 1156.10 474.387   5
  17  -2   3 331.108 417.600   5
  17   3 -22 164.574 441.545   5
  17   3 -20 615.131 492.625   5
  17   3 -18 226.237 297.047   5
  17   3 -16-850.645 669.801   1
  17   3 -16 185.898 320.222   5
  17   3 -14 134.150 485.383   1
  17   3 -14 534.858 398.962   5
  17  -3 -14-142.603 345.438   5
  17   3 -12 1901.01 543.755   1
  17   3 -12 932.597 493.738   5
  17  -3 -12 1148.17 373.279   5
  17   3 -10 276.039 447.090   1
  17   3 -10 1692.76 533.930   5
  17  -3 -10 1087.35 519.774   5
  17   3  -8 2818.68 751.835   1
  17   3  -8 3908.13 749.702   5
  17  -3  -8 3551.79 776.822   5
  17   3  -6 250.070 395.256   1
  17  -3  -6 414.765 567.840   5
  17   3  -6-108.236 407.909   5
  17   3  -4 1809.05 633.560   1
  17  -3  -4 1436.71 554.896   5
  17   3  -4 1523.40 434.824   5
  17  -3  -2 1447.81 549.480   5
  17   3  -2 1919.93 562.200   5
  17   3   0 1417.18 546.112   5
  17  -3   0 975.212 407.982   5
  17  -3   2 936.875 432.697   5
  17   4 -21 1266.90 478.924   5
  17   4 -19 654.045 440.648   5
  17   4 -17 1163.96 469.921   5
  17   4 -15 314.014 326.567   5
  17   4 -13 1649.19 684.608   1
  17   4 -13 1963.95 566.980   5
  17   4 -11 3198.88 867.100   1
  17   4 -11 2539.06 575.846   5
  17  -4 -11 3575.02 788.715   5
  17   4  -9 6277.99 1098.29   1
  17  -4  -9 5835.95 1018.12   5
  17   4  -9 6320.35 927.962   5
  17   4  -7 2130.56 659.033   1
  17  -4  -7 3965.13 836.430   5
  17   4  -7 3214.06 681.549   5
  17   4  -5 12309.2 1453.54   1
  17   4  -5 12315.5 1245.34   5
  17  -4  -5 12100.7 1331.29   5
  17  -4  -3 747.823 358.571   5
  17   4  -3 232.305 282.141   5
  17  -4  -1 11022.1 1248.49   5
  17   4  -1 13168.4 1313.78   5
  17   5 -16 5145.82 845.382   5
  17   5 -14 4390.35 759.231   5
  17   5 -12 3899.71 704.379   5
  17   5 -10 2469.04 833.872   1
  17   5 -10 2278.48 532.869   5
  17   5  -8-30.3579 396.964   1
  17   5  -8 286.423 386.230   5
  17   5  -6 2352.81 781.950   1
  17   5  -6 1153.69 449.012   5
  17   5  -4 566.420 488.987   1
  17   5  -4 793.579 381.522   5
  17   5  -2-537.219 342.277   5
  17   6  -9 4466.35 739.665   5
  17   6  -7 374.052 375.409   5
  17   6  -5 1791.62 602.213   1
  17   6  -5 2888.22 658.486   5
  18   0 -12 2207.68 649.853   5
  18   0 -10 115.236 403.764   5
  18   0  -8 232.059 352.926   5
  18   0  -6 825.269 552.184   5
  18   0  -4 2098.09 688.712   5
  18   1 -13 10015.8 1264.85   5
  18   1 -11 436.866 312.021   5
  18  -1 -11-389.230 317.959   5
  18   1  -9 4456.90 827.695   5
  18  -1  -9 5838.60 967.491   5
  18   1  -7 3402.72 743.651   5
  18  -1  -7 4404.82 847.056   5
  18   1  -5 8065.11 1109.09   5
  18  -1  -5 7549.00 1085.86   5
  18   2 -14 2172.39 609.625   5
  18   2 -12 2047.64 592.060   5
  18   2 -10 1317.46 546.179   5
  18   2  -8 598.613 514.323   5
  18   2  -6 7872.03 1044.22   5
  18   3 -15 728.077 489.190   5
  18   3 -13 88.2737 367.517   5
  18   3 -11-43.3642 341.648   1
  18   3 -11-707.364 507.762   5
  18   3  -9 654.259 415.296   1
  18   3  -9 704.630 346.893   5
  18   3  -7-257.958 421.184   1
  18   3  -7 1345.38 559.293   5
  18   4 -14 1997.57 609.582   5
  18   4 -12-323.645 359.235   5
  18   4 -10 32.0531 368.961   5
  18   4  -8 554.504 514.532   1
  18   4  -8-170.745 430.718   5
  18   4  -6 2378.91 729.372   1
   0   0   0    0.00    0.00   0
TITL shI_4494_IlGu in I2/a
REM I2/a (#15 in standard setting)
CELL 0.71073  14.492977   8.885483  26.601656  90.0000 103.9981  90.0000
ZERR    5.00   0.000696   0.000351   0.001128   0.0000   0.0049   0.0000
LATT  2
SYMM -x+1/2, y,-z
SFAC C H N O Cu Br
UNIT 110.00 195.00 30.00 30.00 15.00 10.00
TREF
HKLF 4
END
;
_shelx_hkl_checksum     44842
_shelx_res_file
;
TITL shi_4494_ilgu_a.res in I2/a
    shi_4494_ilgu.res
    created by SHELXL-2018/3 at 08:19:02 on 29-Aug-2020
REM Old TITL shI_4494_IlGu in I2/a
REM SHELXT solution in I2/a: R1 0.178, Rweak 0.125, Alpha 0.023
REM <I/s> 0.891 for 226 systematic absences, Orientation as input
REM Formula found by SHELXT: C22 N10 O2 Br5
CELL 0.71073 14.493 8.8855 26.6017 90 103.998 90
ZERR 4 0.0007 0.0003 0.0011 0 0.005 0
LATT 2
SYMM 0.5-X,+Y,-Z
SFAC C H Br Cu N O
UNIT 88 180 8 12 24 30
EQIV $1 1-X,1-Y,1-Z
EQIV $2 2-X,1-Y,1-Z
EQIV $3 -0.5+X,1-Y,+Z
EADP Br1X Br1
EADP C7B C6
SADI 0.001 C7B C5 C6 C5
SADI 0.001 O3 C7B O3 C6
DFIX 0.85 0.01 O3 H3b
DANG 2.736474 0.02 Cu1 H3b
DFIX 0.85 0.01 O3 H3a
DANG 2.801507 0.02 Cu1 H3a
DANG 1.93946 0.02 C6 H3a
DANG 1.938294 0.02 C7B H3b
DFIX 0.85 0.01 O2 H2
DANG 1.883557 0.02 C4 H2
DANG 3.046376 0.02 Cu1 H2
L.S. 31
PLAN  5
SIZE 0.15 0.15 0.25
CONF
HTAB O2 Br1_$3
HTAB O3 Br1X
FREE O3W O3W_$1
FREE O3W H3Wb_$2
FREE H3Wb H3Wb_$2
htab
MORE -1
BOND $H
lIST 4
fmap 2
acta
OMIT -3 2 1
OMIT 1 2 3
OMIT 0 0 2
OMIT -5 1 4
OMIT -4 0 6
OMIT -2 0 8
OMIT -10 0 2
OMIT 0 1 11
OMIT 0 1 3
OMIT -1 3 2
OMIT -6 0 10
OMIT 2 1 1
OMIT 3 4 3
OMIT -8 0 12
OMIT -3 3 10
OMIT 2 2 0
OMIT 8 3 1
OMIT -6 3 3
OMIT -2 1 15
OMIT 10 0 2
OMIT -2 2 16
REM <olex2.extras>
REM <HklSrc "%.\\shI_4494_IlGu.hkl">
REM </olex2.extras>
WGHT    0.048500    4.209100
FVAR       2.23370   0.92233   0.80849
CU1   4    0.842764    0.555072    0.623684    11.00000    0.03514    0.02813 =
         0.02443    0.00083    0.00192   -0.00146
CU2   4    0.750000    0.495005    0.500000    10.50000    0.05320    0.02475 =
         0.02107    0.00000    0.00482    0.00000
O1    6    0.794571    0.638188    0.555335    11.00000    0.07046    0.02845 =
         0.02507    0.00207   -0.00063   -0.01263
O2    6    0.758191    0.656462    0.678750    11.00000    0.04607    0.05024 =
         0.05519   -0.00900    0.01975   -0.00085
AFIX   3
H2    2    0.701401    0.678302    0.675390    11.00000   -1.50000
AFIX   0
O3    6    0.959506    0.466560    0.675333    11.00000    0.05484    0.03693 =
         0.06499   -0.00032   -0.01401    0.00881
PART 1
AFIX   3
H3A   2    0.991686    0.384510    0.679523    31.00000   -1.50000
PART 2
H3B   2    0.986816    0.387400    0.668063   -31.00000   -1.50000
AFIX   0
PART 0
N1    5    0.914642    0.748325    0.641507    11.00000    0.03274    0.03161 =
         0.03329   -0.00297    0.00166   -0.00077
N2    5    0.773431    0.372490    0.603373    11.00000    0.03721    0.03043 =
         0.02554    0.00382    0.00432   -0.00237
N3    5    0.729819    0.349511    0.552127    11.00000    0.04054    0.02877 =
         0.02494    0.00047    0.00271   -0.00332
C1    1    0.834839    0.781028    0.549728    11.00000    0.07908    0.03479 =
         0.02911    0.00278    0.00288   -0.01693
AFIX  23
H1A   2    0.790451    0.859727    0.553258    11.00000   -1.20000
H1B   2    0.846751    0.789021    0.515481    11.00000   -1.20000
AFIX   0
C2    1    0.926739    0.801607    0.590239    11.00000    0.05596    0.03819 =
         0.04510    0.00010    0.01476   -0.01239
AFIX  23
H2A   2    0.976989    0.744829    0.580605    11.00000   -1.20000
H2B   2    0.944604    0.907048    0.592508    11.00000   -1.20000
AFIX   0
C3    1    0.858144    0.857787    0.663912    11.00000    0.05298    0.04125 =
         0.04993   -0.01584    0.01273   -0.00224
AFIX  23
H3C   2    0.809372    0.901971    0.636341    11.00000   -1.20000
H3D   2    0.899332    0.938101    0.680996    11.00000   -1.20000
AFIX   0
C4    1    0.812756    0.782986    0.701912    11.00000    0.05831    0.06191 =
         0.05068   -0.01878    0.01807    0.00132
AFIX  23
H4A   2    0.861466    0.750289    0.731725    11.00000   -1.20000
H4B   2    0.771818    0.854094    0.713755    11.00000   -1.20000
AFIX   0
C5    1    1.007586    0.720858    0.678189    11.00000    0.03821    0.05642 =
         0.06050    0.00675   -0.01042   -0.00504
PART 2
AFIX  23
H5BC  2    1.056188    0.726257    0.658782   -31.00000   -1.20000
H5BD  2    1.019202    0.803170    0.702872   -31.00000   -1.20000
AFIX  23
PART 1
H5AA  2    1.054166    0.790854    0.671037    31.00000   -1.20000
H5AB  2    1.001831    0.738938    0.713262    31.00000   -1.20000
AFIX   0
PART 0
C7    1    0.749140    0.258823    0.630864    11.00000    0.04105    0.03213 =
         0.03853    0.00878    0.01495    0.00579
C8    1    0.688822    0.162294    0.597404    11.00000    0.04438    0.02928 =
         0.05175    0.00681    0.01856   -0.00031
AFIX  43
H8    2    0.661023    0.074739    0.606027    11.00000   -1.20000
AFIX   0
C9    1    0.678494    0.222857    0.548633    11.00000    0.03688    0.02790 =
         0.04337   -0.00089    0.00692   -0.00161
C10   1    0.785104    0.251012    0.688503    11.00000    0.07898    0.05094 =
         0.03735    0.01511    0.01759    0.00146
AFIX 137
H10A  2    0.848281    0.210080    0.696948    11.00000   -1.50000
H10B  2    0.744002    0.187678    0.702649    11.00000   -1.50000
H10C  2    0.786095    0.350270    0.702877    11.00000   -1.50000
AFIX   0
C11   1    0.619540    0.163388    0.498350    11.00000    0.05844    0.04704 =
         0.06015   -0.01068    0.00069   -0.01450
AFIX 137
H11A  2    0.559290    0.214164    0.489894    11.00000   -1.50000
H11B  2    0.609514    0.057368    0.501520    11.00000   -1.50000
H11C  2    0.652047    0.180536    0.471421    11.00000   -1.50000
AFIX   0
PART 1
C6    1    1.040234    0.568470    0.674243    31.00000    0.04150    0.05403 =
         0.07811   -0.01404   -0.00709    0.00401
AFIX  23
H6A   2    1.093912    0.546357    0.702993    31.00000   -1.20000
H6B   2    1.060015    0.555500    0.642187    31.00000   -1.20000
AFIX   0
PART 2
C7B   1    1.021343    0.581731    0.707289   -31.00000    0.04150    0.05403 =
         0.07811   -0.01404   -0.00709    0.00401
AFIX  23
H7BA  2    1.004131    0.594819    0.740059   -31.00000   -1.20000
H7BB  2    1.087428    0.550866    0.714297   -31.00000   -1.20000
AFIX   0
PART 1
BR1   3    1.054668    0.162138    0.657637    21.00000    0.05430    0.04586 =
         0.09593   -0.01738    0.01269   -0.00233
O1W   6    1.087294    0.339700    0.560594    10.25000    0.07035
AFIX   3
H1WA  2    1.038994    0.394250    0.558614    10.25000   -1.50000
H1WB  2    1.082024    0.278840    0.584344    10.25000   -1.50000
AFIX   0
PART 2
BR1X  3    1.061471    0.192789    0.631657   -21.00000    0.05430    0.04586 =
         0.09593   -0.01738    0.01269   -0.00233
O2W   6    1.054918    0.439036    0.549688    10.25000    0.08232
AFIX   3
H2WA  2    0.996778    0.470066    0.536178    10.25000   -1.50000
H2WB  2    1.043988    0.373266    0.571568    10.25000   -1.50000
AFIX   0
PART 3
O3W   6    0.943768    0.531728    0.506833    10.25000    0.08141
AFIX   3
H3WA  2    0.954628    0.626818    0.515273    10.25000   -1.50000
H3WB  2    1.002938    0.507648    0.511103    10.25000   -1.50000
AFIX   0
HKLF 4
REM  shi_4494_ilgu_a.res in I2/a
REM wR2 = 0.1046, GooF = S = 1.088, Restrained GooF = 1.107 for all data
REM R1 = 0.0392 for 3296 Fo > 4sig(Fo) and 0.0513 for all 3946 data
REM 199 parameters refined using 11 restraints
END
WGHT      0.0485      4.2091
REM Instructions for potential hydrogen bonds
HTAB O2 Br1_$3
HTAB O2 Br1X_$3
HTAB O3 Br1
HTAB O3 Br1X
EQIV $5 x, y+1, z
HTAB C2 Br1_$5
HTAB C2 Br1X_$5
EQIV $6 -x+2, y+1/2, -z+3/2
HTAB C4 Br1_$6
EQIV $7 x-1/2, -y, z
HTAB C8 Br1_$7
HTAB C8 Br1X_$7
EQIV $4 -x+3/2, y, -z+1
HTAB C11 O1W_$4
HTAB C11 O2W_$4
HTAB C11 N3_$4
HTAB O1W Br1
HTAB O2W O2W_$2
HTAB O2W Br1X
HTAB O3W O3W_$2
REM Highest difference peak  0.607,  deepest hole -0.517,  1-sigma level  0.082
Q1    1   1.0245  0.4746  0.5328  11.00000  0.05    0.61
Q2    1   1.0862  0.4058  0.5660  11.00000  0.05    0.57
Q3    1   0.9720  0.4523  0.5606  11.00000  0.05    0.51
Q4    1   1.0101  0.1245  0.6818  11.00000  0.05    0.51
Q5    1   1.0922  0.2803  0.5514  11.00000  0.05    0.49
;
_shelx_res_checksum     95088
