# Supplementary material for: Crystal structure of bis­{μ-2-[bis­(2-hy­droxy­eth­yl)amino]­ethano­lato}bis­(μ-3,5-di­methyl­pyrazolato)tricopper(II) dibromide sesquihydrate
Source: Acta Crystallogr E Crystallogr Commun. 2020 Sep 11;76(Pt 10):1641–4. doi: 10.1107/S2056989020012323 (PMC7534225; doi:10.1107/S2056989020012323)
Supplement: Supplementary file 2 [file e-76-01641-Isup5.hkl]

data_I                                                                          
_shelx_title ' shi_4494_ilgu_a.res in I2/a'                                     
_shelx_refln_list_code          4                                               
_shelx_F_calc_maximum      461.54                                               
_exptl_crystal_F_000      1744.00                                               
_reflns_d_resolution_high  0.7258                                               
                                                                                
loop_                                                                           
 _space_group_symop_operation_xyz                                               
 'x, y, z'                                                                      
 '-x+1/2, y, -z'                                                                
 'x+1/2, y+1/2, z+1/2'                                                          
 '-x+1, y+1/2, -z+1/2'                                                          
 '-x, -y, -z'                                                                   
 'x-1/2, -y, z'                                                                 
 '-x+1/2, -y+1/2, -z+1/2'                                                       
 'x, -y+1/2, z+1/2'                                                             
                                                                                
_cell_length_a    14.4930                                                       
_cell_length_b     8.8855                                                       
_cell_length_c    26.6017                                                       
_cell_angle_alpha  90.000                                                       
_cell_angle_beta  103.998                                                       
_cell_angle_gamma  90.000                                                       
                                                                                
_shelx_F_squared_multiplier     1.000                                           
                                                                                
loop_                                                                           
 _refln_index_h                                                                 
 _refln_index_k                                                                 
 _refln_index_l                                                                 
 _refln_F_squared_calc                                                          
 _refln_F_squared_meas                                                          
 _refln_F_squared_sigma                                                         
 _refln_observed_status                                                         
   2   0   0      33035.02      29864.76       232.33 o                         
   4   0   0      25036.88      27133.64       201.95 o                         
   6   0   0       3863.91       4806.37        74.83 o                         
   8   0   0       8513.58       7973.88       430.34 o                         
  10   0   0      59935.88      56762.22       461.71 o                         
  12   0   0       3961.97       4304.63       136.31 o                         
  14   0   0         25.76        258.17       100.92 o                         
  16   0   0          6.89        -63.38        63.38 o                         
   1   1   0      13868.68      15039.23       170.42 o                         
   3   1   0      95956.70     101465.27       829.17 o                         
   5   1   0       4161.64       3898.13        62.17 o                         
   7   1   0      13287.14      12315.43       161.39 o                         
   9   1   0        542.59        671.58        45.96 o                         
  11   1   0       9930.96       9386.35       165.24 o                         
  13   1   0       2340.04       2392.17       146.58 o                         
  15   1   0         14.89         17.36        44.62 o                         
  17   1   0        208.41        377.38        84.92 o                         
   0   2   0      27720.62      23562.31       351.03 o                         
   4   2   0       1362.77        888.88        25.90 o                         
   6   2   0       6935.22       8222.17       106.60 o                         
   8   2   0       9478.61       9245.54       194.21 o                         
  10   2   0       8953.95       8771.06       230.87 o                         
  12   2   0       1768.13       1889.50       100.81 o                         
  14   2   0        170.96        163.39        34.63 o                         
  16   2   0       1694.50       1668.22       145.50 o                         
   1   3   0      18479.81      17236.51       182.95 o                         
   3   3   0       2956.58       3899.35        56.83 o                         
   5   3   0      20503.87      21091.92       191.37 o                         
   7   3   0       3581.64       3124.03        83.35 o                         
   9   3   0       2339.62       2395.16        83.29 o                         
  11   3   0       4241.94       4396.28       169.00 o                         
  13   3   0        166.90        133.89        29.89 o                         
  15   3   0        387.26        451.65        64.52 o                         
  17   3   0        258.97        233.33        65.51 o                         
   0   4   0        456.05        454.70        52.05 o                         
   2   4   0       2798.75       2141.63        43.70 o                         
   4   4   0        213.66        166.24        19.79 o                         
   6   4   0        324.05        250.17        21.64 o                         
   8   4   0       4912.56       4945.23       141.65 o                         
  10   4   0         47.27         62.80        25.46 o                         
  12   4   0       5443.86       5139.96       157.13 o                         
  14   4   0        674.17        706.83        77.53 o                         
  16   4   0          5.72         52.81        51.68 o                         
   1   5   0       1184.41       1108.71        70.60 o                         
   3   5   0       1645.91       1247.61        46.57 o                         
   5   5   0      66809.64      63211.21       479.72 o                         
   7   5   0         52.71        219.62        91.71 o                         
   9   5   0         11.98        303.83        64.25 o                         
  11   5   0        639.73        652.42        61.81 o                         
  13   5   0       1792.80       1841.78       108.73 o                         
  15   5   0       3527.20       3493.20       241.87 o                         
   0   6   0      16872.02      15770.26       453.57 o                         
   2   6   0        158.03        144.73        20.53 o                         
   4   6   0      12120.59      12775.59       142.21 o                         
   6   6   0      18694.73      17232.68       337.39 o                         
   8   6   0        207.29        252.80        51.99 o                         
  10   6   0       2645.80       2755.60       160.95 o                         
  12   6   0       1218.23       1283.83       121.09 o                         
  14   6   0        167.49        282.73        58.14 o                         
  16   6   0       1380.70       1381.93       201.56 o                         
   1   7   0       5262.42       5043.66        76.28 o                         
   3   7   0       1441.67       1350.13        60.46 o                         
   5   7   0        131.07        279.85        48.50 o                         
   7   7   0       2334.28       2516.88       137.87 o                         
   9   7   0        679.93        715.05        85.38 o                         
  11   7   0       3182.16       3239.83       191.96 o                         
  13   7   0        281.14        351.12        82.17 o                         
  15   7   0         13.53        117.75        78.15 o                         
   0   8   0        609.66        605.40        63.42 o                         
   2   8   0       4659.73       4204.81       118.97 o                         
   4   8   0       8561.20       8095.31       463.67 o                         
   6   8   0       7565.76       7959.68       468.81 o                         
   8   8   0       2882.82       3058.22       317.94 o                         
  10   8   0       1047.96        930.87       185.78 o                         
  12   8   0          2.19        106.31        84.22 o                         
   1   9   0        216.46        215.28        35.26 o                         
   3   9   0       1022.95       1097.02        86.95 o                         
   5   9   0        373.86        457.84       139.85 o                         
   7   9   0        116.17        237.67       124.96 o                         
   9   9   0        107.59         67.96        93.13 o                         
  11   9   0         14.45        -68.63        91.10 o                         
   0  10   0       7511.74       7905.63       464.82 o                         
   2  10   0         22.65         30.76        95.07 o                         
   4  10   0       1344.19       1105.80       127.01 o                         
   6  10   0       1033.17       1112.74       150.67 o                         
   8  10   0        576.69        535.67       143.29 o                         
   1  11   0        748.40        622.91       100.49 o                         
   3  11   0        619.83        614.66       109.31 o                         
 -16   1   1        119.38        272.31        79.37 o                         
 -14   1   1        602.35        617.49       111.98 o                         
 -12   1   1      17526.26      16327.97       381.20 o                         
 -10   1   1       3204.72       3326.10        91.84 o                         
  -8   1   1        110.25        338.84        32.34 o                         
  -6   1   1       4025.20       4675.08        58.83 o                         
  -4   1   1      19627.34      21421.29       263.53 o                         
  -2   1   1     159551.64     147547.34      1135.61 o                         
   0   1   1      78176.71      81910.51      2835.01 o                         
   4   1   1       9122.89      10056.74        97.70 o                         
   6   1   1       4423.49       4423.93        60.72 o                         
   8   1   1      33832.14      34887.29       734.97 o                         
  10   1   1      14939.92      14175.04       282.01 o                         
  12   1   1         73.15        187.02        32.55 o                         
  14   1   1         30.65         82.22        53.82 o                         
  16   1   1       2065.94       2128.19       162.61 o                         
 -17   2   1        106.64        173.58        69.13 o                         
 -15   2   1        243.91        344.42        65.73 o                         
 -13   2   1       3447.96       3561.45       114.89 o                         
 -11   2   1       2507.42       2677.30       100.54 o                         
  -9   2   1      13156.39      13359.53       207.84 o                         
  -7   2   1        375.46        271.66        27.48 o                         
  -5   2   1      45893.42      44694.66       520.74 o                         
  -1   2   1      47142.27      48175.26       675.25 o                         
   1   2   1      16171.14      14962.57       257.23 o                         
   3   2   1      11355.57      11033.38        90.84 o                         
   5   2   1      40549.13      44147.36       228.85 o                         
   7   2   1       1049.46        937.96        45.02 o                         
   9   2   1       9751.44       8629.02       182.75 o                         
  11   2   1       3091.35       2808.96       115.84 o                         
  13   2   1        235.87        265.95        36.19 o                         
  15   2   1        639.00        729.05        98.29 o                         
  17   2   1        161.53        217.63        71.95 o                         
 -16   3   1          4.50         43.92        41.30 o                         
 -14   3   1       4896.25       5029.32       192.17 o                         
 -12   3   1         35.48         69.18        47.28 o                         
 -10   3   1      15634.21      15000.84       191.85 o                         
  -8   3   1       7222.66       6598.41       126.62 o                         
  -6   3   1      17273.04      17981.92       163.83 o                         
  -4   3   1      10809.66      10791.54        93.94 o                         
  -2   3   1       4627.55       6041.21        71.56 o                         
   0   3   1      96049.93      92291.02      1935.00 o                         
   2   3   1       2038.48       2742.44        47.53 o                         
   4   3   1      36078.43      36265.61       504.57 o                         
   6   3   1      18438.56      17271.86       151.83 o                         
  10   3   1      12075.78      11824.17       177.50 o                         
  12   3   1       2518.05       2244.25       114.70 o                         
  14   3   1        983.70       1040.77        85.17 o                         
  16   3   1       1487.02       1485.59       137.06 o                         
 -17   4   1       2230.94       2432.35       215.09 o                         
 -15   4   1         15.16         58.45        44.17 o                         
 -13   4   1        367.00        564.85        65.95 o                         
 -11   4   1       1780.43       2338.33       119.51 o                         
  -9   4   1        448.30        446.40        38.58 o                         
  -7   4   1      38897.28      36143.30       419.58 o                         
  -5   4   1         15.34         28.02        11.36 o                         
  -3   4   1      11492.45      12449.85       191.64 o                         
  -1   4   1       3150.88       3356.90        67.50 o                         
   1   4   1      18990.59      18843.80       236.10 o                         
   3   4   1      82173.62      81153.98      1242.72 o                         
   5   4   1       4601.19       4374.19       107.35 o                         
   7   4   1       1140.61       1485.40        75.95 o                         
   9   4   1       1732.23       1915.66        78.43 o                         
  11   4   1      14387.90      14543.81       283.76 o                         
  13   4   1       2474.87       2410.68       125.30 o                         
  15   4   1       2006.97       1773.96       124.47 o                         
 -16   5   1        240.26        289.40       110.27 o                         
 -14   5   1         34.00         59.56        35.14 o                         
 -12   5   1        952.88        995.41        82.61 o                         
 -10   5   1        364.46        323.93        41.29 o                         
  -8   5   1       5424.12       5754.68       157.14 o                         
  -6   5   1       9457.35       9043.95       168.67 o                         
  -4   5   1         64.80        173.82        17.21 o                         
  -2   5   1       4766.44       4014.92        72.80 o                         
   0   5   1       1631.95       1715.71        65.67 o                         
   2   5   1       2234.30       1791.85        47.91 o                         
   4   5   1      21896.54      23342.68       223.01 o                         
   6   5   1        467.91        430.58        39.88 o                         
   8   5   1      10121.98      10220.72       317.75 o                         
  10   5   1        105.12        115.04        40.56 o                         
  12   5   1        140.01        128.61        51.06 o                         
  14   5   1       1023.17       1132.30       122.97 o                         
  16   5   1          0.02         12.46        43.54 o                         
 -15   6   1         52.11        182.15        70.28 o                         
 -13   6   1       1364.18       1266.46       126.27 o                         
 -11   6   1       1402.70       1272.33       117.88 o                         
  -9   6   1         60.15         68.70        32.64 o                         
  -7   6   1       8599.84       8692.15       290.89 o                         
  -5   6   1       3454.27       3374.00        78.33 o                         
  -3   6   1       2887.60       2849.80        85.52 o                         
  -1   6   1       4275.63       4002.03        72.43 o                         
   1   6   1        701.71        670.63        30.86 o                         
   3   6   1       5513.43       5088.72        90.23 o                         
   5   6   1       5955.77       5846.24       187.07 o                         
   7   6   1       1874.42       1872.15       113.56 o                         
   9   6   1       1314.87       1368.34       161.64 o                         
  11   6   1        862.02        723.93        89.22 o                         
  13   6   1        999.45        943.89       107.45 o                         
  15   6   1        863.90        718.85       136.21 o                         
 -14   7   1        120.33        223.53        69.48 o                         
 -12   7   1         22.32         66.88        46.18 o                         
 -10   7   1         80.12        111.94        80.29 o                         
  -8   7   1       3724.96       3874.76       272.84 o                         
  -6   7   1      20912.71      20875.92       989.80 o                         
  -4   7   1        330.12        290.40        33.54 o                         
  -2   7   1       7277.47       7349.64       185.14 o                         
   0   7   1        288.03        259.99        15.21 o                         
   2   7   1       9128.81       8871.69       144.32 o                         
   4   7   1      25355.76      25047.34       345.33 o                         
   6   7   1          5.96         -4.28        34.10 o                         
   8   7   1         67.37        180.62        47.47 o                         
  10   7   1        673.98        701.41        85.99 o                         
  12   7   1        233.07        221.04        61.46 o                         
  14   7   1       1804.51       1806.24       160.55 o                         
 -13   8   1        268.02         67.23        82.15 o                         
 -11   8   1        232.70        287.56       136.13 o                         
  -9   8   1       1813.78       1847.51       256.12 o                         
  -7   8   1        825.75        948.10       180.70 o                         
  -5   8   1       3661.92       4178.27       330.97 o                         
  -3   8   1        457.55        478.55        52.00 o                         
  -1   8   1       3115.56       2854.17        97.08 o                         
   1   8   1       1460.59       1760.19        76.64 o                         
   3   8   1         17.56        104.05        49.15 o                         
   5   8   1       2997.90       3071.63       284.33 o                         
   7   8   1        651.46        552.12       142.84 o                         
   9   8   1       1249.33       1302.39       213.06 o                         
  11   8   1        559.04        840.61       177.33 o                         
 -10   9   1        340.69        435.31       145.07 o                         
  -8   9   1       3425.61       3425.94       360.65 o                         
  -6   9   1       2743.88       3130.95       311.28 o                         
  -4   9   1       4217.80       4249.44       234.56 o                         
  -2   9   1       6312.99       5931.49       271.87 o                         
   0   9   1         74.65         74.10        31.21 o                         
   2   9   1       3351.20       3390.44       149.66 o                         
   4   9   1       3116.02       3186.39       203.70 o                         
   6   9   1       8428.59       8794.31       532.33 o                         
   8   9   1        939.18        911.31       176.36 o                         
  10   9   1        582.17        754.80       185.40 o                         
  -9  10   1         65.41        102.29        83.24 o                         
  -7  10   1        471.97        593.26       160.38 o                         
  -5  10   1         79.24        346.41        87.66 o                         
  -3  10   1        467.59        556.33        87.79 o                         
  -1  10   1       3002.20       3060.65       204.85 o                         
   1  10   1        187.52        171.54        59.70 o                         
   3  10   1        391.58        650.61       106.55 o                         
   5  10   1        290.91        338.50        89.37 o                         
   7  10   1         42.91       -122.10       122.10 o                         
  -4  11   1          4.60        -49.79        83.85 o                         
  -2  11   1         46.00         26.68        54.23 o                         
   0  11   1        284.62        248.94        67.55 o                         
   2  11   1        753.93        742.16       125.80 o                         
   4  11   1       1235.68       1069.43       210.92 o                         
 -16   0   2        353.67        447.76       105.61 o                         
 -14   0   2      17880.64      19286.66       610.65 o                         
 -12   0   2       4411.84       4309.57       264.52 o                         
  -8   0   2        910.47       1181.45        50.47 o                         
  -6   0   2      14181.87      13812.79       118.00 o                         
  -4   0   2     115744.81     110946.80       676.13 o                         
  -2   0   2     213015.34     183204.09       646.24 o                         
   2   0   2       4260.25       4532.78        72.07 o                         
   4   0   2     120842.54     119409.93      1482.00 o                         
   6   0   2      43034.45      40757.51       329.25 o                         
   8   0   2      13402.04      14075.11       828.49 o                         
  12   0   2        424.83        473.60        54.21 o                         
  14   0   2       7512.15       7391.00       376.49 o                         
  16   0   2        639.15        649.69       130.78 o                         
 -17   1   2        562.18        540.02        97.78 o                         
 -15   1   2         34.12         67.70        61.90 o                         
 -13   1   2       2457.81       2512.71       149.65 o                         
 -11   1   2      11122.94      11029.12       325.70 o                         
  -9   1   2       1304.46       1148.04        67.01 o                         
  -7   1   2      15829.78      14920.41       193.29 o                         
  -5   1   2       1962.16       2225.05        32.53 o                         
  -3   1   2      65841.89      66809.05       600.41 o                         
  -1   1   2       4935.19       5777.54        58.99 o                         
   1   1   2      16769.62      14662.80       137.65 o                         
   3   1   2      41956.19      44587.09       239.26 o                         
   5   1   2      10429.98      11612.09        87.58 o                         
   7   1   2      10747.84      10600.81       124.54 o                         
   9   1   2       2797.22       2774.16        82.36 o                         
  11   1   2       2886.41       3121.85       112.93 o                         
  13   1   2        956.79        998.12        71.57 o                         
  15   1   2       1961.14       1750.51       154.62 o                         
  17   1   2        452.14        530.27        95.61 o                         
 -16   2   2       1521.65       1560.90       146.14 o                         
 -14   2   2        347.59        398.30        52.05 o                         
 -12   2   2       6316.31       6247.70       184.59 o                         
 -10   2   2        187.89        228.65        50.28 o                         
  -8   2   2       9155.03       9735.55       161.28 o                         
  -6   2   2      15918.90      15453.90       148.34 o                         
  -4   2   2      25663.45      29040.91       161.06 o                         
  -2   2   2      52429.74      49925.20       623.18 o                         
   0   2   2      13717.75      14567.44       285.15 o                         
   2   2   2       2033.14       2423.37        53.71 o                         
   4   2   2      11306.31      12682.23       113.12 o                         
   6   2   2       4155.86       3736.18       129.17 o                         
   8   2   2      39935.89      40914.85       435.29 o                         
  10   2   2       4942.65       5205.36       149.47 o                         
  12   2   2        431.08        484.58        41.11 o                         
  14   2   2         48.86        -17.11        57.09 o                         
  16   2   2          0.08         92.77        47.33 o                         
 -17   3   2        323.12        340.01        78.76 o                         
 -15   3   2        921.67        993.15        88.36 o                         
 -13   3   2       1606.65       1702.68       103.41 o                         
 -11   3   2        273.81        404.79        51.37 o                         
  -9   3   2       8021.78       7606.25       137.80 o                         
  -7   3   2      21877.26      21088.32       320.02 o                         
  -5   3   2       1463.14       1390.49        39.86 o                         
  -3   3   2      18152.54      17520.33       222.03 o                         
   1   3   2        722.21        826.49        24.89 o                         
   3   3   2      44659.72      45263.77       841.23 o                         
   5   3   2       1693.63       1925.86        47.48 o                         
   7   3   2       3196.95       3245.34        77.67 o                         
   9   3   2       2130.62       1880.93        75.52 o                         
  11   3   2       1486.52       1430.73        86.82 o                         
  13   3   2        929.32       1006.69        82.58 o                         
  15   3   2        227.28        235.66        69.37 o                         
  17   3   2        221.45        187.77        86.72 o                         
 -16   4   2        545.55        479.88        66.60 o                         
 -14   4   2         97.13         80.40        30.56 o                         
 -12   4   2       3012.65       3032.98       121.57 o                         
 -10   4   2       1400.26       1210.78        62.93 o                         
  -8   4   2        201.30        215.23        34.02 o                         
  -6   4   2      12724.69      12285.17       164.63 o                         
  -4   4   2       3598.13       4098.28        84.23 o                         
  -2   4   2      16503.45      15227.18       216.39 o                         
   0   4   2       3087.91       2738.92        95.71 o                         
   2   4   2       5316.32       5773.83        92.81 o                         
   4   4   2      20761.67      21585.52       214.56 o                         
   6   4   2        114.70        115.67        27.78 o                         
   8   4   2       3790.93       3997.00       127.59 o                         
  10   4   2      12161.20      10920.22       238.24 o                         
  12   4   2        128.45        102.74        26.73 o                         
  14   4   2       1032.73       1044.02        86.02 o                         
  16   4   2        140.24         10.98        48.47 o                         
 -17   5   2         37.24        -68.60        68.60 o                         
 -15   5   2        616.11        688.84        75.21 o                         
 -13   5   2        737.91        789.17        70.51 o                         
 -11   5   2       1503.27       1510.18        93.79 o                         
  -9   5   2      10241.94       9963.24       214.25 o                         
  -7   5   2       2336.45       2291.47        91.02 o                         
  -5   5   2       1868.44       1986.45        58.77 o                         
  -3   5   2         21.73        125.45        19.38 o                         
  -1   5   2      60189.93      57363.82       348.33 o                         
   1   5   2      19665.78      18001.93       148.47 o                         
   3   5   2       9212.78       9256.69       121.90 o                         
   5   5   2       6857.33       7161.61       122.65 o                         
   7   5   2        131.78        258.08        34.67 o                         
   9   5   2      26514.73      26646.45       552.67 o                         
  11   5   2        110.94        129.97        48.00 o                         
  13   5   2       4558.38       4499.01       259.80 o                         
  15   5   2         56.59        144.63        91.24 o                         
 -16   6   2         62.79          0.75        60.25 o                         
 -14   6   2        290.37        320.35        64.46 o                         
 -12   6   2        425.39        568.04        88.60 o                         
 -10   6   2       1170.70       1220.69       113.41 o                         
  -8   6   2      10767.16      11648.00       300.44 o                         
  -6   6   2        273.17        349.04        42.11 o                         
  -4   6   2       9230.59       9504.97       124.29 o                         
  -2   6   2        966.24        894.56        36.70 o                         
   0   6   2       2723.56       2340.25       140.55 o                         
   2   6   2      46638.39      46623.89       293.07 o                         
   4   6   2         43.46         99.56        16.99 o                         
   6   6   2       8318.33       8336.25       242.63 o                         
   8   6   2        325.68        308.38        55.08 o                         
  10   6   2       2589.30       2299.92       146.49 o                         
  12   6   2       3238.19       3166.45       193.14 o                         
  14   6   2         29.57        -49.42        68.43 o                         
  16   6   2        177.53         76.96        69.45 o                         
 -15   7   2         58.38        121.53        59.67 o                         
 -13   7   2       1348.49       1307.40       134.52 o                         
 -11   7   2        285.49        429.72        78.53 o                         
  -9   7   2         30.00        333.27        76.29 o                         
  -7   7   2       5321.70       5505.28       204.57 o                         
  -5   7   2        156.78        204.78        35.81 o                         
  -3   7   2       9578.73       9386.75       191.66 o                         
  -1   7   2       5909.49       5235.90       155.45 o                         
   1   7   2        248.33        360.25        29.72 o                         
   3   7   2      13412.82      13441.29       228.40 o                         
   5   7   2       2944.38       2559.57       119.29 o                         
   7   7   2       3012.25       2959.68       145.90 o                         
   9   7   2        550.33        508.81        76.82 o                         
  11   7   2         26.97         18.42        60.73 o                         
  13   7   2        674.44        610.69       105.10 o                         
 -12   8   2         23.79        -17.36        91.39 o                         
 -10   8   2       2231.55       2274.44       279.42 o                         
  -8   8   2       5114.74       5401.14       406.10 o                         
  -6   8   2       6043.72       6618.44       433.49 o                         
  -4   8   2        204.32        169.93        34.66 o                         
  -2   8   2        101.48         96.42        22.66 o                         
   0   8   2       2160.05       2294.44        85.17 o                         
   2   8   2       5287.75       5481.35       161.49 o                         
   4   8   2      11268.98      11514.69       541.63 o                         
   6   8   2        420.58        433.09       124.23 o                         
   8   8   2       1093.90        989.47       193.42 o                         
  10   8   2          0.71         81.05        90.06 o                         
  12   8   2        403.40        415.85       154.08 o                         
 -11   9   2        333.78        326.88       135.75 o                         
  -9   9   2          0.53       -120.95       120.95 o                         
  -7   9   2        402.09        439.48       144.26 o                         
  -5   9   2        319.64        265.12        65.44 o                         
  -3   9   2        297.79        339.20        74.08 o                         
  -1   9   2        524.02        578.97        59.36 o                         
   1   9   2         46.09          8.84        29.45 o                         
   3   9   2        389.24        477.28        59.39 o                         
   5   9   2         92.71        258.20       115.14 o                         
   7   9   2         12.45        -63.04        63.04 o                         
   9   9   2        344.69        352.88        80.94 o                         
  -8  10   2       1071.50       1062.85       224.37 o                         
  -6  10   2       3407.79       3613.95       265.35 o                         
  -4  10   2        654.20        850.88       116.23 o                         
  -2  10   2        617.12        456.70       112.28 o                         
   0  10   2       1318.67       1263.81       130.22 o                         
   2  10   2       1742.17       1604.96       149.33 o                         
   4  10   2       4872.10       5376.93       280.16 o                         
   6  10   2         21.69        142.74        80.43 o                         
   8  10   2        434.05        469.16       147.18 o                         
  -5  11   2         42.95        -39.86        82.69 o                         
  -3  11   2       3047.13       2980.68       223.39 o                         
  -1  11   2         37.10         44.90       161.44 o                         
   1  11   2          7.54         52.21        73.05 o                         
   3  11   2        309.42        273.31        72.05 o                         
 -16   1   3       3282.71       3581.05       206.99 o                         
 -14   1   3       1698.57       1532.54       125.63 o                         
 -12   1   3         99.44        241.46        30.88 o                         
 -10   1   3        302.08        427.81        49.14 o                         
  -8   1   3      10316.12       9671.61       222.84 o                         
  -6   1   3      38881.88      37789.38       354.27 o                         
  -4   1   3      82797.95      86754.17       513.33 o                         
  -2   1   3      33427.44      30731.11       138.70 o                         
   2   1   3      17017.34      17558.37       112.79 o                         
   4   1   3         50.99         76.92         8.51 o                         
   6   1   3      40456.91      37777.43       375.15 o                         
   8   1   3       4655.76       5137.95        83.85 o                         
  10   1   3       1339.85       1163.74        53.10 o                         
  12   1   3       2164.62       2226.09       100.49 o                         
  14   1   3        326.16        320.53        67.10 o                         
  16   1   3       2174.99       2149.40       166.60 o                         
 -17   2   3         16.49         44.80        55.01 o                         
 -15   2   3       2690.95       2736.32       144.19 o                         
 -13   2   3       2566.15       2526.78       126.03 o                         
 -11   2   3         32.84         69.80        28.79 o                         
  -9   2   3       5083.32       5264.20       212.40 o                         
  -7   2   3      16598.02      17082.07       147.29 o                         
  -5   2   3      49320.91      47638.64       339.02 o                         
  -3   2   3      39367.56      39703.35       189.51 o                         
  -1   2   3       4566.44       4186.65        87.58 o                         
   3   2   3      96783.40      99081.27       449.52 o                         
   5   2   3      27113.06      26756.82       266.29 o                         
   7   2   3       2399.70       2689.43        80.11 o                         
   9   2   3        516.13        702.01        44.50 o                         
  11   2   3       1797.41       1917.00        80.01 o                         
  13   2   3       7434.23       7443.19       200.32 o                         
  15   2   3        940.17        871.38       105.85 o                         
  17   2   3         91.16         66.36        83.70 o                         
 -16   3   3        119.87        161.45        43.21 o                         
 -14   3   3       5471.66       5853.36       199.92 o                         
 -12   3   3       7319.46       7128.93       174.37 o                         
 -10   3   3       6663.19       6214.14       148.14 o                         
  -8   3   3      26090.24      26160.82       306.65 o                         
  -4   3   3      12061.58      11454.08       187.81 o                         
  -2   3   3      69228.55      67403.37       391.20 o                         
   0   3   3      27346.78      27525.91       477.03 o                         
   2   3   3      40255.02      38176.56       954.51 o                         
   4   3   3       6783.30       8237.24        98.13 o                         
   6   3   3      18940.11      19348.36       223.54 o                         
   8   3   3      45379.26      45845.11       360.77 o                         
  10   3   3       3366.62       3157.45        94.35 o                         
  12   3   3       1227.80       1168.26        80.79 o                         
  14   3   3         10.15         28.81        26.17 o                         
  16   3   3        251.58        218.72        71.90 o                         
 -17   4   3         33.99         92.06        51.66 o                         
 -15   4   3        377.78        423.13        57.70 o                         
 -13   4   3       4051.15       4204.43       168.39 o                         
 -11   4   3       9287.65       8961.50       218.68 o                         
  -9   4   3       6195.39       6301.90       164.73 o                         
  -7   4   3         40.47        181.39        33.63 o                         
  -5   4   3       3401.93       3890.96        84.17 o                         
  -3   4   3      63278.16      64134.59       377.14 o                         
  -1   4   3       4898.29       4768.74       125.77 o                         
   1   4   3      33033.75      31981.21       161.11 o                         
   5   4   3        396.65        541.06        28.21 o                         
   7   4   3      25139.13      23743.33       343.68 o                         
   9   4   3       1318.42       1208.76        97.81 o                         
  11   4   3       2550.18       2587.95       110.47 o                         
  13   4   3        259.01        297.00        52.79 o                         
  15   4   3        221.45        167.95        51.24 o                         
 -16   5   3        165.20        316.27        69.80 o                         
 -14   5   3         22.02        172.71        50.77 o                         
 -12   5   3          2.30        -12.32        35.28 o                         
 -10   5   3       3576.42       3472.37       133.46 o                         
  -8   5   3         47.14         59.98        24.84 o                         
  -6   5   3       7027.95       7310.31       113.32 o                         
  -4   5   3       2078.21       2089.54        67.32 o                         
  -2   5   3        349.32        495.89        53.82 o                         
   0   5   3      10323.72       9566.53       401.02 o                         
   2   5   3       2430.19       2197.23        54.48 o                         
   4   5   3       5613.15       5207.88        96.67 o                         
   6   5   3       3689.29       3436.39       104.22 o                         
   8   5   3          9.24        148.03        46.17 o                         
  10   5   3       3976.72       4062.00       188.72 o                         
  12   5   3        362.61        281.38        58.54 o                         
  14   5   3        612.37        705.33       131.76 o                         
  16   5   3         55.86         89.17        83.82 o                         
 -15   6   3       1189.18       1121.00       102.58 o                         
 -13   6   3        914.66       1013.89        87.79 o                         
 -11   6   3        731.46        802.91        72.90 o                         
  -9   6   3       2863.85       2846.67       155.66 o                         
  -7   6   3        963.99        833.20        78.78 o                         
  -5   6   3       6697.12       6040.49       114.69 o                         
  -3   6   3       2713.27       2894.22        65.36 o                         
  -1   6   3       1605.23       1848.39        90.33 o                         
   1   6   3       9259.24       8505.18       179.72 o                         
   3   6   3       2388.62       2265.44        72.20 o                         
   5   6   3       4929.36       5226.49       125.48 o                         
   7   6   3       2995.16       3131.10       144.83 o                         
   9   6   3        112.81         89.89        42.39 o                         
  11   6   3       3339.45       3238.23       185.71 o                         
  13   6   3        405.88        169.00       138.46 o                         
  15   6   3         22.99        164.93        78.08 o                         
 -16   7   3         21.22        -21.09        80.33 o                         
 -14   7   3        397.56        369.40       106.73 o                         
 -12   7   3        255.78        251.83       145.54 o                         
 -10   7   3       7104.88       7571.24       276.56 o                         
  -8   7   3       1023.95       1210.84       109.33 o                         
  -6   7   3        832.10        735.03        59.30 o                         
  -4   7   3         91.90        104.33        22.81 o                         
  -2   7   3         90.11         57.87        15.64 o                         
   0   7   3      32588.81      30523.59       323.87 o                         
   2   7   3       3119.04       2987.54        79.12 o                         
   4   7   3       2765.68       3019.88       113.05 o                         
   6   7   3        643.18        799.89        72.68 o                         
   8   7   3       2336.27       2254.67       135.70 o                         
  10   7   3       3394.72       3328.91       184.13 o                         
  12   7   3       1212.02       1164.54       131.91 o                         
 -13   8   3        417.99        117.38        71.33 o                         
 -11   8   3         77.94         -5.29        75.30 o                         
  -9   8   3        600.63        541.69        80.29 o                         
  -7   8   3       1675.49       1848.98       122.94 o                         
  -5   8   3       3418.92       3258.07       119.03 o                         
  -3   8   3       4574.87       4408.15       128.35 o                         
  -1   8   3        295.13        335.70        35.12 o                         
   1   8   3       1821.21       1931.97       106.58 o                         
   3   8   3      11159.24      11055.16       520.37 o                         
   5   8   3       1336.40       1623.72       208.25 o                         
   7   8   3        733.63        992.78       190.63 o                         
   9   8   3         65.38          0.22        94.18 o                         
  11   8   3        194.56         20.77        83.52 o                         
 -12   9   3        229.92        100.28        74.93 o                         
 -10   9   3       1219.85       1072.15       223.80 o                         
  -8   9   3       8224.28       9226.38       577.09 o                         
  -6   9   3         69.08        -54.52        77.17 o                         
  -4   9   3        976.51        995.10       117.70 o                         
  -2   9   3       1096.90       1004.72        81.27 o                         
   0   9   3        402.83        424.74        67.47 o                         
   2   9   3      15365.44      14941.59       326.22 o                         
   4   9   3         65.40        147.09       115.05 o                         
   6   9   3        794.58        582.76       147.73 o                         
   8   9   3         36.01        200.57        73.95 o                         
  10   9   3          1.71         77.98       119.59 o                         
  -9  10   3         90.11        280.31       115.11 o                         
  -7  10   3          7.82         -9.50        53.39 o                         
  -5  10   3       1235.23       1297.30       144.43 o                         
  -3  10   3        173.66        120.93       150.18 o                         
  -1  10   3         61.81        172.58        61.22 o                         
   1  10   3        322.33        450.69        89.07 o                         
   3  10   3       1006.13        853.72       117.41 o                         
   5  10   3        830.56        758.67       134.75 o                         
   7  10   3        114.75          0.39        81.26 o                         
  -6  11   3         18.33        -25.69        82.85 o                         
  -4  11   3        168.72        106.71       119.80 o                         
  -2  11   3          5.33         50.99        61.52 o                         
   0  11   3       2870.00       2728.76       204.00 o                         
   2  11   3       1773.44       1549.46       149.88 o                         
 -18   0   4        381.11        420.51       138.03 o                         
 -16   0   4       1879.38       1978.54       226.56 o                         
 -14   0   4        117.09        419.44       110.18 o                         
 -12   0   4        325.90        465.77        98.58 o                         
 -10   0   4      24244.63      23998.84       550.70 o                         
  -8   0   4      10956.12       9385.33       231.90 o                         
  -6   0   4      34256.14      32987.80       282.18 o                         
  -4   0   4       6306.20       5780.63        87.73 o                         
  -2   0   4      28110.58      23843.44       118.47 o                         
   0   0   4     161847.50     161400.58       820.44 o                         
   2   0   4      10074.96      11536.78       122.04 o                         
   4   0   4      88471.66      89199.92       578.14 o                         
   6   0   4        754.82        603.21        48.40 o                         
   8   0   4      35342.92      32567.38      2342.06 o                         
  10   0   4       9628.58      10428.42       237.09 o                         
  12   0   4       3234.81       2716.82       132.97 o                         
  14   0   4       4992.94       5137.60       331.97 o                         
  16   0   4       1280.04       1040.29       160.07 o                         
 -17   1   4       1064.35       1306.56       139.64 o                         
 -15   1   4         71.62        159.66        39.95 o                         
 -13   1   4        228.04        401.81        63.49 o                         
 -11   1   4        661.83        875.15        48.31 o                         
  -9   1   4       8358.98       8767.98       182.68 o                         
  -7   1   4      30799.00      28149.49       202.19 o                         
  -3   1   4     103323.00     103636.89       419.44 o                         
  -1   1   4        665.43        706.38        19.40 o                         
   1   1   4      42685.64      41772.21       234.77 o                         
   3   1   4      38261.34      38599.41       361.53 o                         
   5   1   4       6562.48       6795.18        71.27 o                         
   7   1   4       2402.45       2621.13        63.58 o                         
   9   1   4       5371.28       5479.72        93.54 o                         
  11   1   4       9140.15       9052.29       260.55 o                         
  13   1   4       1664.74       1822.54        98.56 o                         
  15   1   4         46.85         37.99        66.06 o                         
 -16   2   4       2817.51       3008.82       193.53 o                         
 -14   2   4       1750.89       1778.37       111.09 o                         
 -12   2   4        671.12        699.22        63.90 o                         
 -10   2   4         20.28         40.82        28.38 o                         
  -8   2   4       5782.88       5834.25        83.79 o                         
  -6   2   4      59831.06      59126.16       366.37 o                         
  -4   2   4     137110.95     141850.30       589.89 o                         
  -2   2   4       1885.84       1829.91        36.50 o                         
   0   2   4       4493.85       5903.25       181.17 o                         
   2   2   4        322.62        530.94        32.68 o                         
   4   2   4       5888.52       6370.72        90.26 o                         
   6   2   4      83664.30      83595.27       764.11 o                         
   8   2   4        475.44        526.38        32.05 o                         
  10   2   4         10.74        -17.95        23.80 o                         
  12   2   4        226.79        313.46        35.49 o                         
  14   2   4         86.46         28.82        45.93 o                         
  16   2   4       2502.69       2332.05       168.72 o                         
 -17   3   4        292.21        315.06        60.35 o                         
 -15   3   4         83.76         82.44        37.57 o                         
 -13   3   4        510.65        458.65        57.32 o                         
 -11   3   4       7096.35       7165.36       195.37 o                         
  -9   3   4       5337.09       5320.43       132.36 o                         
  -7   3   4       2863.85       2957.95        80.37 o                         
  -5   3   4      25669.48      24616.34       155.28 o                         
  -3   3   4       7127.70       7366.05        80.50 o                         
  -1   3   4      14280.52      14239.57       298.20 o                         
   1   3   4      21521.33      19809.98       119.07 o                         
   3   3   4        144.37        106.83        11.64 o                         
   5   3   4      19638.44      20636.18       203.89 o                         
   7   3   4       1898.64       1863.30        82.09 o                         
   9   3   4       6061.91       5966.77       168.61 o                         
  11   3   4       3496.56       3554.78       143.06 o                         
  13   3   4        356.07        315.46        39.62 o                         
  15   3   4        739.13        769.83       101.45 o                         
 -16   4   4        229.42        242.54        55.89 o                         
 -14   4   4       1856.39       1755.24       114.35 o                         
 -12   4   4         90.72         49.59        25.87 o                         
 -10   4   4       4198.19       3703.16       135.23 o                         
  -8   4   4          1.95         53.75        18.21 o                         
  -6   4   4       1168.61       1380.14        48.08 o                         
  -4   4   4      19734.75      19560.82       199.48 o                         
  -2   4   4         62.64         92.90        38.59 o                         
   0   4   4      10218.51      10150.96       185.47 o                         
   2   4   4      13762.55      13322.79       267.44 o                         
   4   4   4       2535.25       2972.05        60.83 o                         
   6   4   4      21679.45      21145.02       475.95 o                         
   8   4   4         11.63         58.32        45.61 o                         
  10   4   4        833.33        881.88        87.34 o                         
  12   4   4          8.26        -38.36        38.36 o                         
  14   4   4         65.59        100.93        76.85 o                         
  16   4   4        712.98        814.64       152.14 o                         
 -17   5   4        102.10        139.10        60.29 o                         
 -15   5   4       4495.72       4712.21       201.64 o                         
 -13   5   4        924.63       1039.18        77.00 o                         
 -11   5   4       2687.54       2773.55       123.88 o                         
  -9   5   4        671.27        659.95        56.91 o                         
  -7   5   4       2250.24       2051.76        70.71 o                         
  -5   5   4      28254.11      27287.32       249.92 o                         
  -3   5   4          2.06         56.07        13.42 o                         
  -1   5   4      28192.99      25401.89       875.86 o                         
   1   5   4         26.05         39.82         9.63 o                         
   3   5   4      10329.41      10514.37       187.02 o                         
   5   5   4      27715.64      28600.99       231.84 o                         
   7   5   4       7612.02       6894.92       177.21 o                         
   9   5   4       1134.79       1035.20       120.18 o                         
  11   5   4        764.68        752.28        87.99 o                         
  13   5   4       2016.16       2208.12       162.14 o                         
  15   5   4       1115.18        961.68       155.40 o                         
 -16   6   4        115.45        122.18        47.40 o                         
 -14   6   4        123.09         86.40        43.88 o                         
 -12   6   4       5943.83       6309.77       201.26 o                         
 -10   6   4         27.32         23.90        33.80 o                         
  -8   6   4       8624.52       8777.64       270.36 o                         
  -6   6   4       3038.24       2899.85        97.93 o                         
  -4   6   4       3162.90       3099.92        72.02 o                         
  -2   6   4      30487.13      28242.54       474.69 o                         
   0   6   4       3416.71       3068.83        79.53 o                         
   2   6   4       7085.13       7183.73       157.29 o                         
   4   6   4       3754.68       4031.20       100.08 o                         
   6   6   4       1890.81       1878.09       106.95 o                         
   8   6   4       7192.10       6989.34       230.43 o                         
  10   6   4       1967.99       2291.89       153.80 o                         
  12   6   4       1506.05       1386.01       129.77 o                         
  14   6   4       1060.70       1082.52       120.76 o                         
  16   6   4        244.74        176.49        82.76 o                         
 -15   7   4         15.80         56.59        48.67 o                         
 -13   7   4         26.81         88.09        59.87 o                         
 -11   7   4       1359.58       1414.74       128.36 o                         
  -9   7   4       5564.05       5480.28       226.63 o                         
  -7   7   4       2663.70       2607.60       146.61 o                         
  -5   7   4        197.50        254.49        35.27 o                         
  -3   7   4        261.07        317.81        34.52 o                         
  -1   7   4       1116.98       1349.04        61.38 o                         
   1   7   4      22531.92      21267.88       602.30 o                         
   3   7   4       3058.17       2883.66       112.59 o                         
   5   7   4         11.35         38.33        41.12 o                         
   7   7   4         24.78         37.54        28.19 o                         
   9   7   4        254.63        333.05       104.21 o                         
  11   7   4       4067.46       3998.76       208.00 o                         
  13   7   4         54.15        137.11       124.45 o                         
 -14   8   4          0.62        -70.00       101.32 o                         
 -12   8   4        584.30        664.44       157.57 o                         
 -10   8   4       4654.85       4714.32       228.77 o                         
  -8   8   4          5.52         88.30        61.63 o                         
  -6   8   4       1444.94       1419.73        85.44 o                         
  -4   8   4         94.19        148.34        25.87 o                         
  -2   8   4        550.10        621.03        46.67 o                         
   0   8   4      13141.55      12863.67       281.61 o                         
   2   8   4       3008.32       2960.56       141.10 o                         
   4   8   4        862.02        889.44       165.22 o                         
   6   8   4        782.35        699.45       157.07 o                         
   8   8   4        113.37        113.30        82.60 o                         
  10   8   4       3492.85       3728.62       372.99 o                         
 -11   9   4         43.43        -13.59        87.85 o                         
  -9   9   4         51.71        298.37       130.98 o                         
  -7   9   4         98.11        232.91        98.88 o                         
  -5   9   4        678.36        539.86        62.09 o                         
  -3   9   4          4.55         46.61        31.67 o                         
  -1   9   4        188.21        240.39        46.37 o                         
   1   9   4        427.33        658.97        72.25 o                         
   3   9   4        126.27        255.78        54.24 o                         
   5   9   4        186.16        187.79        98.60 o                         
   7   9   4        429.64        663.13       176.76 o                         
   9   9   4          0.14         60.32        73.81 o                         
 -10  10   4       2616.30       2666.53       348.71 o                         
  -8  10   4        259.15        108.37        72.02 o                         
  -6  10   4        313.02        330.58        88.05 o                         
  -4  10   4        176.67        195.89        71.19 o                         
  -2  10   4       1308.98       1139.55       129.27 o                         
   0  10   4       9080.02       9640.85       361.49 o                         
   2  10   4       1566.56       1552.54       146.77 o                         
   4  10   4        285.31        295.38        58.48 o                         
   6  10   4          1.77         81.45       125.03 o                         
  -5  11   4        368.15        145.49       100.46 o                         
  -3  11   4        694.08        808.75       173.60 o                         
  -1  11   4         88.15        152.61        65.17 o                         
   1  11   4        885.12        969.22       138.63 o                         
   3  11   4       1014.91       1374.37       210.98 o                         
 -18   1   5       1519.08       1565.34       155.51 o                         
 -16   1   5        419.08        647.62        98.92 o                         
 -14   1   5        604.89        492.67        68.46 o                         
 -12   1   5       5994.71       5946.04       108.82 o                         
 -10   1   5        414.17        438.37        47.16 o                         
  -8   1   5      22612.73      22146.32       342.90 o                         
  -6   1   5      11769.53      11937.78       113.03 o                         
  -4   1   5      81736.92      82123.21       246.03 o                         
  -2   1   5      40452.00      40676.33       232.17 o                         
   0   1   5         51.18        212.34        35.12 o                         
   2   1   5      26582.97      26815.55       229.15 o                         
   4   1   5      27285.60      26751.21       159.92 o                         
   6   1   5      38942.26      37153.42       315.43 o                         
   8   1   5       2430.08       1951.14        54.04 o                         
  10   1   5       2097.13       2229.46        81.62 o                         
  12   1   5       3011.36       3239.95       208.94 o                         
  14   1   5       3439.04       3132.14       180.28 o                         
  16   1   5       2911.43       2926.74       189.76 o                         
 -17   2   5         22.22         16.95        78.82 o                         
 -15   2   5         36.77        103.41        45.02 o                         
 -13   2   5        192.28        334.39        92.58 o                         
 -11   2   5       4835.82       4832.93       155.99 o                         
  -9   2   5      22471.13      22506.14       303.01 o                         
  -7   2   5      10332.78      10699.53       133.00 o                         
  -5   2   5      17929.28      18833.95       130.82 o                         
  -3   2   5      18495.82      19544.05       237.28 o                         
  -1   2   5      72300.06      72200.73       584.84 o                         
   1   2   5      23697.77      25309.03       213.53 o                         
   3   2   5        256.74        262.45        17.79 o                         
   5   2   5       1542.28       1689.04        57.56 o                         
   7   2   5      17531.64      17067.68       203.37 o                         
   9   2   5      22897.47      21849.14       405.06 o                         
  11   2   5         11.51         56.41        20.65 o                         
  13   2   5         85.94        148.55        34.71 o                         
  15   2   5         77.42         61.82        44.20 o                         
 -16   3   5       2370.52       2472.34       146.16 o                         
 -14   3   5        386.37        480.84        64.11 o                         
 -12   3   5        816.13       1087.41       117.56 o                         
 -10   3   5        515.75        565.51        33.47 o                         
  -8   3   5       5006.14       5423.76       188.65 o                         
  -6   3   5      61153.23      59082.20       381.90 o                         
  -4   3   5      11336.62      10666.89        99.83 o                         
  -2   3   5       4073.92       3408.59       124.23 o                         
   0   3   5      10249.51      12549.20       486.81 o                         
   2   3   5        243.55        303.72        15.10 o                         
   4   3   5      84307.62      84125.72       386.33 o                         
   6   3   5         19.99         59.22        19.21 o                         
   8   3   5        146.54        230.99        48.62 o                         
  10   3   5       1339.22       1439.44        76.61 o                         
  12   3   5       3787.06       3615.18       139.19 o                         
  14   3   5       3556.74       3479.47       190.64 o                         
  16   3   5         13.46        -29.84        70.61 o                         
 -17   4   5       2314.95       2453.70       154.52 o                         
 -15   4   5         19.99        -21.73        38.78 o                         
 -13   4   5       3911.45       3911.47       162.67 o                         
 -11   4   5       2213.43       2487.86       117.43 o                         
  -9   4   5       8531.15       8441.10       202.58 o                         
  -7   4   5      16076.28      14232.72       204.03 o                         
  -5   4   5        539.00        641.51        26.34 o                         
  -3   4   5      15905.73      14300.01       136.90 o                         
  -1   4   5       1018.49        951.81        66.40 o                         
   1   4   5      38239.71      34456.99       624.10 o                         
   3   4   5      31419.21      30766.23       216.80 o                         
   5   4   5       6656.43       6736.95       110.93 o                         
   7   4   5       8673.85       8958.49       176.97 o                         
   9   4   5        903.00        866.57        85.36 o                         
  11   4   5       4345.44       4693.64       170.34 o                         
  13   4   5        605.52        622.37       113.67 o                         
  15   4   5       1907.84       1750.75       207.19 o                         
 -16   5   5          3.15         -2.44        38.69 o                         
 -14   5   5        605.05        627.88        61.36 o                         
 -12   5   5        203.89        268.32        47.30 o                         
 -10   5   5       1751.52       1709.41        96.55 o                         
  -8   5   5       1965.36       2148.95        92.94 o                         
  -6   5   5         80.35        153.79        18.84 o                         
  -4   5   5      18476.81      18136.74       193.04 o                         
  -2   5   5        368.75        434.18        44.48 o                         
   0   5   5      12060.26      13636.83       709.07 o                         
   2   5   5      10852.46      10035.27       647.13 o                         
   4   5   5        112.29        213.56        19.66 o                         
   6   5   5       8661.71       8657.94       162.36 o                         
   8   5   5        731.46        704.48        76.58 o                         
  10   5   5       1152.40       1207.23       108.41 o                         
  12   5   5       1971.44       2146.46       158.70 o                         
  14   5   5        156.89        123.46        78.24 o                         
  16   5   5        107.36        329.11       114.54 o                         
 -17   6   5        478.46        484.83       109.89 o                         
 -15   6   5         23.17         22.38        40.88 o                         
 -13   6   5       2399.59       2379.22       130.03 o                         
 -11   6   5        476.22        506.96        53.94 o                         
  -9   6   5        199.59        171.73        30.70 o                         
  -7   6   5       4397.64       4366.93       162.23 o                         
  -5   6   5         60.53        113.40        20.72 o                         
  -3   6   5      19926.91      18791.05       466.94 o                         
  -1   6   5      18608.06      18205.27       270.68 o                         
   1   6   5       1171.15       1394.45       104.59 o                         
   3   6   5       5987.16       5539.54       538.83 o                         
   5   6   5       8129.61       8429.25       204.69 o                         
   7   6   5        305.60        352.07        51.11 o                         
   9   6   5       4548.39       4399.34       196.41 o                         
  11   6   5        813.01        786.89        92.27 o                         
  13   6   5        185.34         83.36        70.60 o                         
  15   6   5        666.65        685.32       127.91 o                         
 -16   7   5        275.32        336.63       115.07 o                         
 -14   7   5       1866.88       1885.73       166.18 o                         
 -12   7   5       2027.33       2039.14       178.63 o                         
 -10   7   5        652.44        639.38        83.40 o                         
  -8   7   5         55.49         39.86        65.42 o                         
  -6   7   5       5215.35       5217.80       159.44 o                         
  -4   7   5       8508.88       8407.86       270.64 o                         
  -2   7   5      16176.98      15664.07       217.62 o                         
   0   7   5       3975.65       3908.48       104.14 o                         
   2   7   5       5389.85       5674.10       346.56 o                         
   4   7   5       5177.74       5054.20       221.59 o                         
   6   7   5       1320.76       1388.80        90.61 o                         
   8   7   5       2841.89       2736.45       151.07 o                         
  10   7   5       2109.02       2221.27       273.27 o                         
  12   7   5       1472.09       1415.22       245.80 o                         
 -13   8   5         10.31        131.49        88.27 o                         
 -11   8   5       1859.04       1781.87       149.37 o                         
  -9   8   5       1135.55       1291.80       117.53 o                         
  -7   8   5         29.53         67.84        32.15 o                         
  -5   8   5        344.90        306.87        39.77 o                         
  -3   8   5       2080.98       2031.85        73.69 o                         
  -1   8   5       4958.36       4971.07       173.71 o                         
   1   8   5         74.30        132.98        37.79 o                         
   3   8   5         96.44        187.82        81.69 o                         
   5   8   5       1066.57        858.92       150.13 o                         
   7   8   5       1340.96       1589.70       224.04 o                         
   9   8   5       1882.39       2512.40       297.60 o                         
  11   8   5         16.16        -16.86        95.78 o                         
 -12   9   5       2627.86       2688.88       340.40 o                         
 -10   9   5        632.60        440.37       105.42 o                         
  -8   9   5        294.50        369.73       106.14 o                         
  -6   9   5        403.34        317.71        50.75 o                         
  -4   9   5        443.41        437.28        60.41 o                         
  -2   9   5       8332.62       8023.22       230.85 o                         
   0   9   5       5234.85       4718.28       180.60 o                         
   2   9   5       1994.96       1744.71       115.23 o                         
   4   9   5         11.44          4.61        40.71 o                         
   6   9   5       1191.71        989.91       179.93 o                         
   8   9   5       3213.44       3167.61       342.33 o                         
  -9  10   5        423.74        499.72       151.43 o                         
  -7  10   5          4.59         22.25        56.31 o                         
  -5  10   5        147.77        217.08        57.58 o                         
  -3  10   5        120.54        218.14        51.09 o                         
  -1  10   5       1448.33       1553.26       155.84 o                         
   1  10   5        670.48        758.77       106.86 o                         
   3  10   5         76.68         43.69        53.75 o                         
   5  10   5        100.21         29.78        41.95 o                         
   7  10   5        635.92        844.90       195.94 o                         
  -6  11   5        123.25        116.85       102.26 o                         
  -4  11   5        306.21        329.99       137.06 o                         
  -2  11   5       2034.69       2340.20       287.33 o                         
   0  11   5       2753.72       2817.46       211.60 o                         
   2  11   5        694.95        747.64       153.47 o                         
 -18   0   6        234.70        165.40       110.67 o                         
 -16   0   6       1577.38       1791.85       216.84 o                         
 -14   0   6       4958.63       4991.37       321.13 o                         
 -12   0   6       2631.07       2996.49       222.24 o                         
 -10   0   6      35896.95      37540.53       692.11 o                         
  -8   0   6      10815.04      11485.22       197.20 o                         
  -6   0   6      88687.26      94390.90       986.19 o                         
  -2   0   6      71602.97      74876.96       259.82 o                         
   0   0   6     208166.45     198803.83      1613.42 o                         
   2   0   6       1905.36       2064.10        52.93 o                         
   4   0   6      52990.00      54291.15       819.00 o                         
   6   0   6        623.06        651.61        53.80 o                         
   8   0   6       5610.46       5286.66       142.65 o                         
  10   0   6       9925.42       9961.88       614.95 o                         
  12   0   6        627.87        699.86        78.85 o                         
  14   0   6      11323.13      10070.71       459.28 o                         
  16   0   6        934.80        837.46       156.96 o                         
 -17   1   6        465.23        524.87        94.89 o                         
 -15   1   6        529.06        495.72        74.35 o                         
 -13   1   6       3462.54       3597.54       148.01 o                         
 -11   1   6       6406.43       6407.28       178.60 o                         
  -9   1   6        119.58        208.77        34.59 o                         
  -7   1   6        535.82        948.85        51.13 o                         
  -5   1   6      44407.65      49042.22       557.92 o                         
  -3   1   6       3475.73       2712.75        39.76 o                         
  -1   1   6      18642.18      16700.88       107.53 o                         
   1   1   6       1445.45       1850.85        55.51 o                         
   3   1   6        353.68        382.56        19.33 o                         
   5   1   6        470.08        310.64        19.88 o                         
   7   1   6      10612.56      10556.30       117.47 o                         
   9   1   6         76.50        109.81        19.40 o                         
  11   1   6        605.22        702.66        55.80 o                         
  13   1   6         79.67         55.09        30.84 o                         
  15   1   6        826.81        815.86       102.50 o                         
 -18   2   6       1396.69       1577.75       209.29 o                         
 -16   2   6         24.04         57.04        41.57 o                         
 -14   2   6        104.64         16.46        34.87 o                         
 -12   2   6        703.80        575.61        61.84 o                         
 -10   2   6       2352.31       2145.49        99.49 o                         
  -8   2   6      28156.27      25990.61       486.53 o                         
  -6   2   6       1329.17       1173.38        36.00 o                         
  -4   2   6       3697.10       3957.34        65.50 o                         
  -2   2   6       6339.03       6067.18        99.53 o                         
   0   2   6        269.42        239.63        29.56 o                         
   2   2   6      66297.45      66485.09      1029.89 o                         
   4   2   6      34684.05      33643.84       279.52 o                         
   6   2   6       1104.41       1050.94        60.32 o                         
   8   2   6       2981.16       2911.19        79.32 o                         
  10   2   6         16.23         57.86        21.90 o                         
  12   2   6       4084.80       4348.73       165.57 o                         
  14   2   6       2302.63       2159.24       153.10 o                         
  16   2   6         65.46        194.29        64.35 o                         
 -17   3   6         45.93         32.63        50.89 o                         
 -15   3   6        583.18        643.05        77.79 o                         
 -13   3   6       2112.14       1982.74       115.21 o                         
 -11   3   6        161.50        165.50        45.33 o                         
  -9   3   6      16024.17      16927.08       259.81 o                         
  -7   3   6      23073.73      23785.35       233.48 o                         
  -5   3   6       1879.32       1949.27        43.88 o                         
  -3   3   6      13428.62      11836.12       163.62 o                         
  -1   3   6       5586.60       5892.00       670.94 o                         
   1   3   6      14609.45      14268.45       169.56 o                         
   3   3   6      27951.07      28630.82       388.28 o                         
   5   3   6       2314.15       2246.12        79.71 o                         
   7   3   6      10515.11       9444.53       363.60 o                         
   9   3   6      10632.43      11102.58       224.65 o                         
  11   3   6          1.12         26.02        32.99 o                         
  13   3   6        682.75        705.81        83.57 o                         
  15   3   6        171.03        101.19        64.87 o                         
 -18   4   6        383.12        476.79       146.18 o                         
 -16   4   6          0.58         53.47        49.31 o                         
 -14   4   6        371.70        397.06        61.56 o                         
 -12   4   6       1723.68       1708.42        85.95 o                         
 -10   4   6         14.43         35.35        29.69 o                         
  -8   4   6       8265.32       8383.18       191.48 o                         
  -6   4   6       2075.24       2216.85        60.27 o                         
  -4   4   6      14892.71      14837.31       181.39 o                         
  -2   4   6       9795.13       9722.86       184.87 o                         
   0   4   6       3255.93       3455.49       144.64 o                         
   2   4   6      30268.88      29710.17       764.62 o                         
   4   4   6       8684.74       8847.00       114.92 o                         
   6   4   6       1282.41       1415.99        69.71 o                         
   8   4   6       2327.29       2160.98       126.44 o                         
  10   4   6       2602.33       2548.13       150.48 o                         
  12   4   6        791.84        699.77        88.03 o                         
  14   4   6        165.10        144.71        61.36 o                         
  16   4   6        104.12         63.54        69.40 o                         
 -17   5   6        268.15        319.06       120.17 o                         
 -15   5   6       2745.04       2840.68       156.49 o                         
 -13   5   6        884.29        917.38        71.82 o                         
 -11   5   6       7952.30       7951.55       211.32 o                         
  -9   5   6        164.17        308.02        40.62 o                         
  -7   5   6       4496.52       4130.32        90.25 o                         
  -5   5   6      27242.23      24581.59       308.12 o                         
  -3   5   6       4814.07       5007.47       327.45 o                         
  -1   5   6      46273.46      48389.53       568.69 o                         
   1   5   6         98.42        231.03        61.82 o                         
   3   5   6      21072.16      19327.04       215.67 o                         
   5   5   6       8543.48       8301.20       265.43 o                         
   7   5   6       2124.72       1825.22       110.56 o                         
   9   5   6       8226.83       8223.14       261.05 o                         
  11   5   6         16.44        166.57        51.84 o                         
  13   5   6       6043.06       5383.71       258.34 o                         
  15   5   6          9.70         70.79        64.42 o                         
 -16   6   6        784.38        775.48        89.88 o                         
 -14   6   6        451.84        366.86        53.36 o                         
 -12   6   6        163.12        367.15        58.04 o                         
 -10   6   6       3806.72       3647.72       138.76 o                         
  -8   6   6       2040.93       2044.96        93.62 o                         
  -6   6   6       8063.69       7911.34       190.36 o                         
  -4   6   6       2145.64       2362.34       134.31 o                         
  -2   6   6       4950.10       5205.06       163.61 o                         
   0   6   6      18662.71      17848.97       477.17 o                         
   2   6   6       9217.17       9173.73       405.20 o                         
   4   6   6       2987.82       2917.88       117.58 o                         
   6   6   6       2262.50       2069.05       112.74 o                         
   8   6   6       2174.34       2160.90       130.04 o                         
  10   6   6      11194.48      10663.74       320.89 o                         
  12   6   6        220.28        230.88        54.83 o                         
  14   6   6         55.69        -10.88        61.50 o                         
 -15   7   6         10.11        142.98        56.71 o                         
 -13   7   6       1618.36       1536.13       143.50 o                         
 -11   7   6        282.53        282.70       103.90 o                         
  -9   7   6        360.77        368.22        72.80 o                         
  -7   7   6        689.53        871.13        72.14 o                         
  -5   7   6         39.87         62.72        24.75 o                         
  -3   7   6       9042.95       8615.85       220.94 o                         
  -1   7   6          4.62        122.99        21.88 o                         
   1   7   6        281.44        289.60        43.64 o                         
   3   7   6       3144.30       2991.74       252.75 o                         
   5   7   6       3077.54       3291.25       278.54 o                         
   7   7   6       7934.98       8568.79       485.76 o                         
   9   7   6        655.98        710.05       154.03 o                         
  11   7   6          9.87        238.78       118.16 o                         
 -14   8   6        801.72        875.05       185.56 o                         
 -12   8   6       1832.36       1709.81       149.58 o                         
 -10   8   6          1.13          3.52        41.64 o                         
  -8   8   6        345.98        324.07        69.83 o                         
  -6   8   6          6.96        148.19        61.29 o                         
  -4   8   6       7253.46       7250.78       170.26 o                         
  -2   8   6       8205.68       7970.08       225.78 o                         
   0   8   6        721.22        775.72        73.33 o                         
   2   8   6         12.78         54.91        31.88 o                         
   4   8   6       2383.55       2352.12       247.86 o                         
   6   8   6       2389.25       2429.49       268.19 o                         
   8   8   6       5754.53       5637.62       424.80 o                         
  10   8   6        476.54        632.01       176.43 o                         
 -13   9   6         13.70        -30.80       102.34 o                         
 -11   9   6        196.19        275.20       126.97 o                         
  -9   9   6         18.28        102.73        94.74 o                         
  -7   9   6          5.51         12.49        97.61 o                         
  -5   9   6        411.81        329.56        50.31 o                         
  -3   9   6        254.62        476.92        62.86 o                         
  -1   9   6         55.26         95.29        36.88 o                         
   1   9   6        255.59        235.05        44.05 o                         
   3   9   6       1134.04        964.70        89.55 o                         
   5   9   6         46.02        160.52        89.61 o                         
   7   9   6         32.34        365.34       141.77 o                         
   9   9   6        397.17        244.91        93.14 o                         
 -10  10   6        437.09        397.60       153.47 o                         
  -8  10   6          2.11         49.07        79.33 o                         
  -6  10   6        444.55        538.62       107.66 o                         
  -4  10   6       2538.83       2439.49       192.24 o                         
  -2  10   6       8838.32       8993.42       353.61 o                         
   0  10   6        126.10        166.73        41.20 o                         
   2  10   6         87.51        118.76        48.85 o                         
   4  10   6          9.90        102.23        48.55 o                         
   6  10   6        308.54        451.01       157.31 o                         
  -7  11   6         25.22         63.24        87.87 o                         
  -5  11   6        563.19        551.81       171.86 o                         
  -3  11   6       2487.05       3170.00       325.76 o                         
  -1  11   6         70.93        359.23       119.18 o                         
   1  11   6        956.85        934.03       166.87 o                         
   3  11   6        270.04        409.49       122.19 o                         
 -18   1   7        629.73        782.30       112.01 o                         
 -16   1   7        239.06        329.49       135.16 o                         
 -14   1   7       1532.39       1365.62       116.41 o                         
 -12   1   7       4184.47       4120.78       151.69 o                         
 -10   1   7       7468.02       7304.10       182.86 o                         
  -8   1   7      20944.71      20303.19       227.54 o                         
  -6   1   7       1266.00       1596.41        31.30 o                         
  -4   1   7      32917.99      33564.53       350.73 o                         
  -2   1   7       2857.89       3027.09        45.05 o                         
   0   1   7       9099.22       7869.57        87.28 o                         
   2   1   7      73326.30      74386.20       336.48 o                         
   4   1   7      29136.68      30625.16       230.42 o                         
   6   1   7      16453.84      15821.94       228.12 o                         
   8   1   7         70.98        133.56        18.07 o                         
  10   1   7       2450.54       2657.42        95.70 o                         
  12   1   7       9311.21       9180.18       291.45 o                         
  14   1   7       4070.78       3834.01       202.10 o                         
  16   1   7        305.43        348.90        81.46 o                         
 -17   2   7        320.67        411.84        85.09 o                         
 -15   2   7       2853.74       2953.11       149.79 o                         
 -13   2   7        617.04        637.02        67.47 o                         
 -11   2   7       2144.73       2367.39       111.46 o                         
  -9   2   7       4122.32       5130.73       150.72 o                         
  -7   2   7      47524.66      46977.77       304.91 o                         
  -5   2   7      15608.97      12577.56       165.57 o                         
  -3   2   7        591.73        661.36        23.21 o                         
  -1   2   7       5476.04       5551.60        80.78 o                         
   1   2   7       1153.49       1298.73        48.70 o                         
   3   2   7      28102.14      26846.25       228.79 o                         
   5   2   7      30065.42      31111.48       263.62 o                         
   7   2   7       9337.64       8944.86       167.60 o                         
   9   2   7         96.69        197.79        25.04 o                         
  11   2   7        783.54        713.38        63.74 o                         
  13   2   7       2898.42       3005.28       124.89 o                         
  15   2   7        366.02        165.19        54.36 o                         
 -18   3   7         13.89         86.34       160.67 o                         
 -16   3   7          0.89        107.78        57.38 o                         
 -14   3   7         48.94         77.13        37.78 o                         
 -12   3   7       1859.91       1806.80       105.62 o                         
 -10   3   7      30117.85      30735.54       384.98 o                         
  -8   3   7       2108.66       2753.22       129.94 o                         
  -6   3   7       4437.41       4629.11        98.13 o                         
  -4   3   7      16791.10      16193.11       196.10 o                         
  -2   3   7       3101.73       2620.26        66.35 o                         
   0   3   7     103672.16      98992.61       755.70 o                         
   2   3   7       7261.93       8485.32       137.37 o                         
   4   3   7         84.73         89.40        15.98 o                         
   6   3   7       9187.27       8732.79       218.73 o                         
   8   3   7       1804.71       1830.91       112.91 o                         
  10   3   7       4598.14       5098.75       157.28 o                         
  12   3   7       1309.85       1391.46       111.31 o                         
  14   3   7          8.00        -55.53        71.84 o                         
  16   3   7        168.37        242.39        94.12 o                         
 -17   4   7        556.66        632.05        89.52 o                         
 -15   4   7        252.80        340.78        73.90 o                         
 -13   4   7       3992.05       4156.22       169.98 o                         
 -11   4   7       1120.93       1223.75       113.04 o                         
  -9   4   7       9559.32       9220.86       196.08 o                         
  -7   4   7       8188.39       8956.04       129.82 o                         
  -5   4   7       1397.81       1428.81        52.95 o                         
  -3   4   7      20410.68      19301.79       226.32 o                         
  -1   4   7       2163.96       2453.39       102.21 o                         
   1   4   7      49455.32      47143.06       299.10 o                         
   3   4   7       1630.34       1790.45        66.95 o                         
   5   4   7         94.18        168.85        19.90 o                         
   7   4   7      10570.98      11145.54       267.06 o                         
   9   4   7       1253.49       1162.12        95.72 o                         
  11   4   7       7267.53       7346.84       211.77 o                         
  13   4   7        527.00        481.71       107.02 o                         
  15   4   7         19.93         75.01        86.74 o                         
 -16   5   7        430.23        437.81        68.60 o                         
 -14   5   7        550.44        389.39        66.67 o                         
 -12   5   7       2928.91       3207.03       141.82 o                         
 -10   5   7          7.14         53.60        28.39 o                         
  -8   5   7       1786.76       1668.61        72.40 o                         
  -6   5   7       2759.59       2900.57        84.15 o                         
  -4   5   7       1239.53       1167.37        49.65 o                         
  -2   5   7      19869.84      19314.92       295.89 o                         
   0   5   7       2569.20       3159.66       151.62 o                         
   2   5   7       7174.44       7202.84       132.76 o                         
   4   5   7       7139.60       6940.49       125.12 o                         
   6   5   7        135.63         90.68        23.63 o                         
   8   5   7       3274.54       3518.61       164.92 o                         
  10   5   7          0.41         19.02        37.92 o                         
  12   5   7        177.89        145.28        49.65 o                         
  14   5   7        134.73        151.46        78.87 o                         
 -17   6   7        145.50         74.97        75.24 o                         
 -15   6   7       1656.27       1748.73       126.10 o                         
 -13   6   7        584.85        505.01        61.53 o                         
 -11   6   7         40.23         42.84        28.05 o                         
  -9   6   7       2532.31       2429.60       106.93 o                         
  -7   6   7       2018.35       1846.78        73.49 o                         
  -5   6   7      14370.67      13907.78       326.52 o                         
  -3   6   7      15434.08      14855.82       275.37 o                         
  -1   6   7        140.59        193.44        34.74 o                         
   1   6   7      15912.26      16248.61       801.82 o                         
   3   6   7       3217.72       3333.56       246.91 o                         
   5   6   7        606.22        554.82        61.95 o                         
   7   6   7       2081.57       2225.30       123.92 o                         
   9   6   7       2212.86       2142.73       140.68 o                         
  11   6   7       1802.84       1871.58       145.95 o                         
  13   6   7        364.50        299.89        70.23 o                         
  15   6   7          5.70        -13.37        55.65 o                         
 -14   7   7        588.88        533.59       191.73 o                         
 -12   7   7        680.24        845.37       112.98 o                         
 -10   7   7       1437.85       1615.87       130.83 o                         
  -8   7   7          2.03         38.83        34.70 o                         
  -6   7   7       5564.56       5271.97       165.73 o                         
  -4   7   7       3090.60       3084.42       154.25 o                         
  -2   7   7       7915.91       7107.68       130.36 o                         
   0   7   7       6768.97       6616.19       199.57 o                         
   2   7   7       1625.67       1965.48       143.49 o                         
   4   7   7       4582.14       4531.10       321.87 o                         
   6   7   7       1477.40       1820.47       220.65 o                         
   8   7   7       9639.06      10367.88       544.89 o                         
  10   7   7          1.24         72.69        73.27 o                         
  12   7   7        112.86        371.47       146.41 o                         
 -13   8   7         18.03        153.97        65.30 o                         
 -11   8   7          0.92         41.00        44.31 o                         
  -9   8   7          6.31         74.35        36.19 o                         
  -7   8   7       4990.22       4845.06       170.77 o                         
  -5   8   7       1901.17       1911.32        91.31 o                         
  -3   8   7        717.68        828.01        78.57 o                         
  -1   8   7         12.49         27.14        31.97 o                         
   1   8   7        649.22        638.28        71.45 o                         
   3   8   7        647.10        600.72       100.89 o                         
   5   8   7       3711.58       3763.13       321.68 o                         
   7   8   7        651.63        798.11       181.03 o                         
   9   8   7        246.52        193.32        92.81 o                         
 -12   9   7         95.38         80.41        75.00 o                         
 -10   9   7          4.32        -90.35        90.35 o                         
  -8   9   7        719.39        846.26       162.02 o                         
  -6   9   7       1860.30       1878.85       121.53 o                         
  -4   9   7      13197.84      13171.58       449.16 o                         
  -2   9   7        552.84        532.28        65.71 o                         
   0   9   7       2182.06       2315.30       158.47 o                         
   2   9   7       1250.91       1288.59        99.03 o                         
   4   9   7          0.42         71.11        48.72 o                         
   6   9   7       8596.54       8521.81       538.39 o                         
   8   9   7        802.53        749.16       191.95 o                         
 -11  10   7          5.25        -88.16        99.59 o                         
  -9  10   7         21.97        173.58        85.93 o                         
  -7  10   7        549.88        593.62       105.58 o                         
  -5  10   7        594.96        717.22       115.91 o                         
  -3  10   7        320.81        389.49        88.77 o                         
  -1  10   7        719.88        630.96        70.82 o                         
   1  10   7          2.43         -6.47        37.55 o                         
   3  10   7       1167.82       1122.59       104.46 o                         
   5  10   7        302.29        358.27        97.27 o                         
  -6  11   7        325.59        356.42       130.93 o                         
  -4  11   7       2259.38       2651.62       299.24 o                         
  -2  11   7       1610.52       1488.45       203.16 o                         
   0  11   7         52.00         16.42        58.98 o                         
   2  11   7          5.58         78.19        96.88 o                         
 -18   0   8         30.61         46.51        70.74 o                         
 -16   0   8       3276.12       3032.06       274.90 o                         
 -14   0   8       1450.21       1569.37       183.23 o                         
 -12   0   8        725.16        853.69       121.40 o                         
 -10   0   8      24017.76      24500.20       457.97 o                         
  -8   0   8      11228.11      12410.84       406.21 o                         
  -6   0   8      34985.53      37498.11       255.53 o                         
  -4   0   8        197.61        225.66        15.02 o                         
   0   0   8       2875.99       2042.94        39.95 o                         
   2   0   8      35836.19      38261.81       896.30 o                         
   4   0   8      77140.82      77460.38       599.27 o                         
   6   0   8      12109.54      13057.08       357.78 o                         
   8   0   8       1915.69       1842.37       104.86 o                         
  10   0   8       9253.33      10430.14       829.60 o                         
  12   0   8      17888.89      17244.77       428.36 o                         
  14   0   8        616.33        646.19       128.84 o                         
  16   0   8          0.88         32.69        93.10 o                         
 -17   1   8       1310.28       1355.29       133.69 o                         
 -15   1   8          8.18        -44.64        44.64 o                         
 -13   1   8       1118.58       1281.11        94.31 o                         
 -11   1   8        265.84        331.06        26.00 o                         
  -9   1   8      12237.09      11391.19       218.91 o                         
  -7   1   8      20022.07      20504.46       212.95 o                         
  -5   1   8        273.63        376.13        16.54 o                         
  -3   1   8       2225.78       2804.82        47.15 o                         
  -1   1   8      26373.26      28163.35       148.02 o                         
   1   1   8       9288.54       9033.46       117.24 o                         
   3   1   8      24860.09      25633.26       192.50 o                         
   5   1   8       4717.62       4581.85        88.81 o                         
   7   1   8        121.41        110.32        22.23 o                         
   9   1   8       7015.47       6598.57       120.96 o                         
  11   1   8       2236.47       2364.60        94.55 o                         
  13   1   8        338.92        404.70        68.12 o                         
  15   1   8       1645.68       1542.83       133.97 o                         
 -18   2   8         11.39        119.98       103.08 o                         
 -16   2   8          9.83        -45.45        45.45 o                         
 -14   2   8        794.88        819.67        83.27 o                         
 -12   2   8       9110.55       9039.06       229.44 o                         
 -10   2   8       5519.64       5652.07       164.12 o                         
  -8   2   8        469.40        404.79        88.05 o                         
  -6   2   8        146.95        176.92        16.90 o                         
  -4   2   8       3616.11       3838.90        58.04 o                         
  -2   2   8      76722.80      78534.45       569.11 o                         
   0   2   8      71579.39      70570.37       766.09 o                         
   2   2   8      31719.62      32039.36       239.95 o                         
   4   2   8       6097.32       6143.09       135.63 o                         
   6   2   8      23906.54      24906.48       367.82 o                         
   8   2   8       3982.62       3964.44        99.00 o                         
  10   2   8       4915.43       4943.20       136.16 o                         
  12   2   8       3308.32       3126.75       240.25 o                         
  14   2   8        202.25        317.02       102.23 o                         
  16   2   8        402.76        381.06        99.80 o                         
 -17   3   8        571.96        698.62        87.85 o                         
 -15   3   8        454.77        414.83        63.49 o                         
 -13   3   8        358.08        377.96        49.05 o                         
 -11   3   8       7686.15       7325.03       201.29 o                         
  -9   3   8       8698.02       8778.61       292.13 o                         
  -7   3   8       3669.25       3191.64        77.84 o                         
  -5   3   8      11451.92      11969.15       257.67 o                         
  -3   3   8        114.69        153.09        14.43 o                         
  -1   3   8       1934.84       1738.06        59.54 o                         
   1   3   8      11677.91      11140.29       222.19 o                         
   3   3   8        956.86       1157.43        54.52 o                         
   5   3   8      15273.18      14126.23       443.78 o                         
   7   3   8       5810.21       5650.07       191.39 o                         
   9   3   8       1673.12       1875.41        92.77 o                         
  11   3   8       1884.02       1702.31       119.28 o                         
  13   3   8        369.83        380.64        73.10 o                         
  15   3   8        216.74        142.83        57.10 o                         
 -18   4   8         95.82         32.01        72.68 o                         
 -16   4   8        506.02        450.66       101.23 o                         
 -14   4   8         67.44         41.21        38.53 o                         
 -12   4   8       6612.37       6760.56       206.37 o                         
 -10   4   8       4796.02       4861.21       149.84 o                         
  -8   4   8       3623.05       3785.18       106.23 o                         
  -6   4   8      28780.34      27957.90       227.84 o                         
  -4   4   8       1097.80       1065.53        47.18 o                         
  -2   4   8      22210.70      23093.16       140.75 o                         
   0   4   8      18238.04      18182.40       157.77 o                         
   2   4   8       5136.92       5303.66       126.94 o                         
   4   4   8      25414.51      25668.11       515.49 o                         
   6   4   8       1393.13       1553.35        98.95 o                         
   8   4   8       1270.90       1289.00       100.06 o                         
  10   4   8       2775.76       2767.89       124.02 o                         
  12   4   8         24.85        -42.45        42.45 o                         
  14   4   8        144.50        240.65       100.50 o                         
 -17   5   8        163.34         26.10        55.48 o                         
 -15   5   8       2141.19       2472.45       148.87 o                         
 -13   5   8        300.71        283.96        60.13 o                         
 -11   5   8       2362.62       2553.65       118.94 o                         
  -9   5   8       2362.29       2292.07       100.74 o                         
  -7   5   8        370.86        494.83        39.15 o                         
  -5   5   8      14420.93      14532.31       194.25 o                         
  -3   5   8      13673.54      13835.26       168.17 o                         
  -1   5   8      58619.59      54622.39       594.79 o                         
   1   5   8       3476.33       3748.78       235.69 o                         
   3   5   8          8.72         73.80        23.50 o                         
   5   5   8       2623.84       2476.19        68.42 o                         
   7   5   8      14141.24      13784.43       305.27 o                         
   9   5   8       6439.59       6414.81       236.64 o                         
  11   5   8       1340.21       1377.69       120.69 o                         
  13   5   8        208.92        234.06       149.78 o                         
  15   5   8        208.71        232.39        92.54 o                         
 -16   6   8        198.13        272.60        68.04 o                         
 -14   6   8        960.49       1037.86        86.14 o                         
 -12   6   8       2634.77       2744.49       131.85 o                         
 -10   6   8          8.19         36.87        32.44 o                         
  -8   6   8        761.01        857.72        54.94 o                         
  -6   6   8        141.95        197.29        28.25 o                         
  -4   6   8      25214.46      24434.45       359.43 o                         
  -2   6   8       1908.21       1833.58        39.72 o                         
   0   6   8        440.72        436.87        49.67 o                         
   2   6   8       2250.46       2242.15       196.21 o                         
   4   6   8       1772.85       1739.59       111.13 o                         
   6   6   8       7301.64       7468.80       252.26 o                         
   8   6   8        396.30        403.55        59.62 o                         
  10   6   8        568.75        551.95        79.15 o                         
  12   6   8        292.94        250.43        58.74 o                         
  14   6   8         25.93         16.20        54.36 o                         
 -15   7   8         46.27         98.95        49.44 o                         
 -13   7   8          0.49         42.35        49.92 o                         
 -11   7   8        318.42        302.54        67.58 o                         
  -9   7   8       5146.73       4878.58       222.40 o                         
  -7   7   8       7525.69       7225.17       203.41 o                         
  -5   7   8       1009.17       1118.19        86.38 o                         
  -3   7   8          5.43        -21.21        33.49 o                         
  -1   7   8       1946.94       1774.69       107.88 o                         
   1   7   8      12946.39      12866.86       355.79 o                         
   3   7   8        954.44        986.96       143.52 o                         
   5   7   8       1542.59       1631.72       210.40 o                         
   7   7   8         31.26        231.64       105.80 o                         
   9   7   8         31.71         22.00        82.96 o                         
  11   7   8       1796.39       1913.91       270.92 o                         
 -14   8   8        355.46        379.28        84.62 o                         
 -12   8   8         58.53         16.21        57.52 o                         
 -10   8   8        629.92        673.59        95.83 o                         
  -8   8   8        809.50        733.59        71.26 o                         
  -6   8   8       9744.62       9960.56       215.16 o                         
  -4   8   8       2105.02       2138.48       120.52 o                         
  -2   8   8       1282.10       1494.42       101.86 o                         
   0   8   8       1692.18       1866.60       113.10 o                         
   2   8   8        269.20        334.84        65.22 o                         
   4   8   8      10143.10      10229.05       522.92 o                         
   6   8   8       6244.59       6060.76       426.56 o                         
   8   8   8       1912.82       1874.23       247.78 o                         
  10   8   8          5.87          9.88        76.68 o                         
 -13   9   8        164.98        411.71       142.19 o                         
 -11   9   8         84.55        153.06        92.15 o                         
  -9   9   8          4.20        -35.61        63.01 o                         
  -7   9   8          0.86         81.31        37.87 o                         
  -5   9   8        445.58        477.40        64.28 o                         
  -3   9   8          8.28         60.74        33.89 o                         
  -1   9   8        304.10        377.04        60.38 o                         
   1   9   8        319.32        238.17        49.08 o                         
   3   9   8        753.46        910.33        90.31 o                         
   5   9   8        184.19        174.15       108.64 o                         
   7   9   8        111.06         19.68        81.33 o                         
 -10  10   8         10.87        -89.48        97.59 o                         
  -8  10   8         17.55         89.21        90.38 o                         
  -6  10   8       5688.83       5445.03       296.22 o                         
  -4  10   8       2446.14       2443.98       189.94 o                         
  -2  10   8        183.22        168.47        57.09 o                         
   0  10   8          9.18          4.98        33.97 o                         
   2  10   8         35.32        -41.46        46.51 o                         
   4  10   8       5346.38       5630.20       233.52 o                         
  -7  11   8        258.95        186.36       115.88 o                         
  -5  11   8        573.84        639.82       154.70 o                         
  -3  11   8        116.51        226.10       111.07 o                         
  -1  11   8         61.29          5.29        72.24 o                         
   1  11   8       1657.45       1749.53       219.58 o                         
   3  11   8         13.81          3.31        82.89 o                         
 -18   1   9        839.13       1028.82       138.46 o                         
 -16   1   9         30.49         23.71        43.46 o                         
 -14   1   9        217.87        208.80        49.05 o                         
 -12   1   9      10510.97      11335.05       259.31 o                         
 -10   1   9       8689.21       8095.07       184.34 o                         
  -8   1   9       4702.12       3795.67        75.98 o                         
  -6   1   9       1321.90       1714.88        36.50 o                         
  -4   1   9        718.70        875.15        24.03 o                         
  -2   1   9      48131.06      47234.79       184.59 o                         
   0   1   9      35161.15      31917.65       174.58 o                         
   2   1   9        489.08        357.49        20.01 o                         
   4   1   9       2374.07       2372.23        55.77 o                         
   6   1   9          3.49         90.78        20.63 o                         
   8   1   9       8311.09       8070.82       180.56 o                         
  10   1   9      20495.49      19158.77       303.17 o                         
  12   1   9        897.63        807.04        72.49 o                         
  14   1   9        604.22        560.96       126.45 o                         
 -17   2   9        361.34        437.90        88.41 o                         
 -15   2   9        106.34        240.69        53.65 o                         
 -13   2   9        292.75        402.46        57.85 o                         
 -11   2   9       7343.31       7429.95       217.20 o                         
  -9   2   9        953.85        758.19        58.74 o                         
  -7   2   9       8328.55       8958.24       141.74 o                         
  -5   2   9        170.85        309.75        21.28 o                         
  -3   2   9      19968.45      19518.21       161.74 o                         
  -1   2   9      46909.78      44415.65       422.19 o                         
   1   2   9       2077.31       2024.51        72.91 o                         
   3   2   9      47387.47      50539.84       375.84 o                         
   5   2   9        742.53        622.89        94.42 o                         
   7   2   9      12053.78      12450.73       186.68 o                         
   9   2   9      11860.93      12209.50       298.37 o                         
  11   2   9        968.78        795.39        82.53 o                         
  13   2   9       1464.22       1472.03       124.55 o                         
  15   2   9          0.46        -22.70        59.53 o                         
 -18   3   9        165.20        136.63        53.36 o                         
 -16   3   9        117.39        114.66        49.55 o                         
 -14   3   9       3022.82       3184.04       153.66 o                         
 -12   3   9       5347.93       5351.06       180.79 o                         
 -10   3   9         27.55        165.40        39.25 o                         
  -8   3   9      15822.71      15232.56       286.34 o                         
  -6   3   9       2892.93       2305.87        60.09 o                         
  -4   3   9      35954.77      34921.86       302.71 o                         
  -2   3   9      59488.87      59321.30       461.88 o                         
   0   3   9       7794.92       8246.61        96.47 o                         
   2   3   9      54661.90      55898.18      1161.56 o                         
   4   3   9       7335.81       7263.65       267.73 o                         
   6   3   9       4442.94       4184.96       158.87 o                         
   8   3   9      13155.78      12403.23       303.26 o                         
  10   3   9        266.26        245.11        37.24 o                         
  12   3   9       3521.20       3341.26       177.98 o                         
  14   3   9        432.75        495.14       119.03 o                         
 -17   4   9        993.53       1234.25       116.59 o                         
 -15   4   9         81.82         41.87        38.88 o                         
 -13   4   9       5879.39       6158.18       207.63 o                         
 -11   4   9        673.66        696.23        63.42 o                         
  -9   4   9        266.47        472.24        49.23 o                         
  -7   4   9      17982.34      18384.16       231.95 o                         
  -5   4   9       9037.52       8179.94       151.44 o                         
  -3   4   9      17909.91      16621.14       145.41 o                         
  -1   4   9       1642.51       1717.65        50.42 o                         
   1   4   9       6174.43       6543.24       304.60 o                         
   3   4   9       4252.81       4580.92       134.82 o                         
   5   4   9      18348.46      16965.12       519.45 o                         
   7   4   9       4041.50       4243.63       172.33 o                         
   9   4   9        932.33        861.01        87.72 o                         
  11   4   9       1422.80       1431.82       121.26 o                         
  13   4   9         94.83        199.30        60.78 o                         
  15   4   9       2258.03       2350.48       242.49 o                         
 -16   5   9        317.11        317.99        65.13 o                         
 -14   5   9         84.30        105.45        37.97 o                         
 -12   5   9        464.15        513.03        74.60 o                         
 -10   5   9        757.08        802.18        65.24 o                         
  -8   5   9        257.57        167.89        23.49 o                         
  -6   5   9       7114.45       7041.00       149.10 o                         
  -4   5   9        218.99        224.68        18.01 o                         
  -2   5   9       5325.17       5485.19        97.74 o                         
   0   5   9       3175.33       3391.66       164.48 o                         
   2   5   9        578.91        556.47        55.40 o                         
   4   5   9       7220.63       7015.45       113.58 o                         
   6   5   9        193.24        215.24        56.16 o                         
   8   5   9         13.99         57.47        27.59 o                         
  10   5   9       1454.48       1447.39       122.66 o                         
  12   5   9          0.38        -39.28        98.49 o                         
  14   5   9        689.16        756.86       131.60 o                         
 -17   6   9        741.46        895.17       148.25 o                         
 -15   6   9        400.82        338.06        61.14 o                         
 -13   6   9       1001.35       1013.03        85.21 o                         
 -11   6   9        492.86        590.82        60.79 o                         
  -9   6   9        580.41        571.96        47.35 o                         
  -7   6   9       3425.73       3323.47        97.75 o                         
  -5   6   9       4116.05       4303.56       186.74 o                         
  -3   6   9       2815.85       2614.59        73.38 o                         
  -1   6   9      10937.03      10481.83       240.43 o                         
   1   6   9         21.90         32.47        33.25 o                         
   3   6   9       1830.81       2013.17        83.09 o                         
   5   6   9       2751.12       2783.72       245.17 o                         
   7   6   9        252.08        266.12        48.27 o                         
   9   6   9       3895.81       3867.07       187.94 o                         
  11   6   9         28.91         75.49        78.95 o                         
  13   6   9         59.79        114.60        76.64 o                         
 -14   7   9        247.00        219.01        71.77 o                         
 -12   7   9        531.71        432.47        87.77 o                         
 -10   7   9       1447.98       1422.23       123.06 o                         
  -8   7   9        866.51        810.94        74.16 o                         
  -6   7   9       9206.67       9269.61       230.68 o                         
  -4   7   9        543.81        415.30        48.65 o                         
  -2   7   9       9902.46       9268.05       260.73 o                         
   0   7   9        195.47        192.40        38.54 o                         
   2   7   9          6.18         26.18        84.11 o                         
   4   7   9      11628.33      12411.07       538.00 o                         
   6   7   9       6543.11       7021.53       426.25 o                         
   8   7   9        171.09        237.02        92.27 o                         
  10   7   9        135.34         67.15        74.87 o                         
 -15   8   9        130.01        -45.33        74.52 o                         
 -13   8   9        315.62        226.96        68.07 o                         
 -11   8   9        723.26        796.68       213.79 o                         
  -9   8   9        406.77        496.23        60.49 o                         
  -7   8   9       2584.37       2550.14       135.50 o                         
  -5   8   9        568.18        584.08        55.26 o                         
  -3   8   9       3045.42       3038.81       145.65 o                         
  -1   8   9       5379.35       5254.91       190.86 o                         
   1   8   9          0.60        -17.38        29.31 o                         
   3   8   9       4057.70       4100.16       240.05 o                         
   5   8   9         14.07        114.97        78.45 o                         
   7   8   9       1236.02       1382.15       219.60 o                         
   9   8   9        564.40        455.23       132.41 o                         
 -12   9   9        326.69        272.66        95.91 o                         
 -10   9   9        148.85        367.28       121.19 o                         
  -8   9   9       6001.99       6031.35       225.69 o                         
  -6   9   9       2627.28       2298.89       134.89 o                         
  -4   9   9       2941.40       3196.58       168.61 o                         
  -2   9   9        361.67        273.23        51.12 o                         
   0   9   9        247.29        400.04        59.65 o                         
   2   9   9       9522.05      10229.28       413.88 o                         
   4   9   9       2529.98       2358.66       181.75 o                         
   6   9   9       1871.53       1705.99       244.04 o                         
   8   9   9         22.86         -0.82        97.09 o                         
  -9  10   9        386.04        374.36       137.28 o                         
  -7  10   9        139.59        125.12        87.62 o                         
  -5  10   9        161.43        273.81        76.28 o                         
  -3  10   9        111.78        109.59        76.91 o                         
  -1  10   9       3372.72       3517.73       172.08 o                         
   1  10   9        188.39        156.74        55.40 o                         
   3  10   9          3.93         41.57        37.04 o                         
   5  10   9        100.16        191.47        60.56 o                         
  -8  11   9        636.74        538.53       146.73 o                         
  -6  11   9       2470.62       2172.24       281.34 o                         
  -4  11   9        350.30        164.43        91.15 o                         
  -2  11   9         18.87        -27.70        89.20 o                         
   0  11   9         28.21         -0.62        66.91 o                         
   2  11   9        214.83        190.74        84.32 o                         
 -18   0  10         37.47         23.10        80.92 o                         
 -16   0  10        135.15        177.99        78.77 o                         
 -14   0  10       3711.08       4028.51       294.45 o                         
 -12   0  10       9649.00       9352.67       402.36 o                         
 -10   0  10       9719.74      10522.61       523.09 o                         
  -8   0  10        165.87        161.77        27.86 o                         
  -4   0  10      15192.48      15127.53       145.96 o                         
  -2   0  10     140241.94     142649.84       358.22 o                         
   0   0  10       1238.94       1398.25        34.56 o                         
   2   0  10         25.41         99.66        22.38 o                         
   4   0  10         22.80        -23.07        23.07 o                         
   6   0  10       1454.00       1867.47       149.96 o                         
   8   0  10      52699.10      49940.39       815.69 o                         
  10   0  10       1049.01        860.81       113.36 o                         
  12   0  10         77.35        211.65        73.04 o                         
 -17   1  10         31.20        121.75        57.91 o                         
 -15   1  10          9.58         37.74        58.34 o                         
 -13   1  10       3241.36       3495.88       151.68 o                         
 -11   1  10          4.76         33.22        12.52 o                         
  -9   1  10       3437.85       3352.74        75.34 o                         
  -7   1  10       2524.73       2561.85        49.32 o                         
  -5   1  10       9579.70       8985.36        79.22 o                         
  -3   1  10      28639.70      27538.14       148.10 o                         
  -1   1  10       3316.73       3754.37        45.67 o                         
   1   1  10      23443.43      25838.49       169.53 o                         
   3   1  10       3882.25       4047.35        75.36 o                         
   5   1  10       3452.81       3258.56        94.84 o                         
   7   1  10       1137.20       1224.78        57.08 o                         
   9   1  10       4009.44       4037.13       166.46 o                         
  11   1  10        227.05        240.06        40.47 o                         
  13   1  10        629.20        606.57        79.34 o                         
 -18   2  10        243.62        264.05       109.47 o                         
 -16   2  10        208.80        161.64        43.01 o                         
 -14   2  10       3992.04       3734.58       165.97 o                         
 -12   2  10       6736.17       7795.22       260.93 o                         
 -10   2  10       4044.06       3686.53       136.54 o                         
  -8   2  10       2542.61       2297.85        73.40 o                         
  -6   2  10       1968.11       2029.51        68.23 o                         
  -4   2  10      36294.45      37520.91       215.46 o                         
  -2   2  10      16976.89      16706.40       127.35 o                         
   0   2  10      31051.39      32437.46       390.58 o                         
   2   2  10       1733.02       1631.86        87.57 o                         
   4   2  10       4001.34       4469.11       224.76 o                         
   6   2  10      13515.08      13283.19       199.36 o                         
   8   2  10       4829.31       4689.24        93.98 o                         
  10   2  10       8211.23       7712.68       247.49 o                         
  12   2  10         27.63          4.96        38.36 o                         
  14   2  10        179.57        262.71        90.84 o                         
 -17   3  10        178.10        197.81        71.67 o                         
 -15   3  10          3.40        108.71        56.91 o                         
 -13   3  10       2171.35       2495.22       131.16 o                         
 -11   3  10        157.49        134.78        31.84 o                         
  -9   3  10       7606.53       7313.29       210.12 o                         
  -7   3  10       5487.74       5875.65       135.76 o                         
  -5   3  10        186.64        257.08        19.02 o                         
  -1   3  10       4370.61       4001.09        90.60 o                         
   1   3  10      16306.40      15548.31       178.33 o                         
   3   3  10       9749.35      10558.54       212.99 o                         
   5   3  10       1179.67        919.75       116.66 o                         
   7   3  10       7514.55       7501.73       355.61 o                         
   9   3  10       5112.26       4820.22       139.82 o                         
  11   3  10          1.84         50.31        41.16 o                         
  13   3  10       1347.95       1360.51       121.59 o                         
  15   3  10        581.11        580.40        99.41 o                         
 -18   4  10         23.36          6.42        73.95 o                         
 -16   4  10         40.35         58.66        65.32 o                         
 -14   4  10        688.43        556.70        69.33 o                         
 -12   4  10        141.94        125.93        37.11 o                         
 -10   4  10       3090.62       2964.23       116.47 o                         
  -8   4  10          5.15         23.73        19.50 o                         
  -6   4  10         30.05         21.40        11.68 o                         
  -4   4  10      22972.54      22082.56       206.60 o                         
  -2   4  10       1566.93       1798.61        55.27 o                         
   0   4  10      14539.61      12789.64       166.76 o                         
   2   4  10        676.07        723.00        30.83 o                         
   4   4  10        754.00        750.33        62.25 o                         
   6   4  10      10860.05      10669.70       436.78 o                         
   8   4  10         78.30          4.83        30.73 o                         
  10   4  10       2243.93       2204.77       146.61 o                         
  12   4  10          2.91          7.30        53.29 o                         
  14   4  10        247.96        250.92        93.16 o                         
 -17   5  10        519.55        468.49        89.99 o                         
 -15   5  10       3189.30       3436.15       173.28 o                         
 -13   5  10        389.30        250.14        46.18 o                         
 -11   5  10        155.09        313.74        47.80 o                         
  -9   5  10       1588.56       1590.63        74.41 o                         
  -7   5  10      22862.46      22115.70       327.88 o                         
  -5   5  10       4683.66       4580.80       109.43 o                         
  -3   5  10      10339.45      10273.58        91.93 o                         
  -1   5  10       9838.50      11289.39       379.45 o                         
   1   5  10         54.06         70.47        19.83 o                         
   3   5  10      41013.41      37242.80      2197.25 o                         
   5   5  10        113.41        171.17        76.31 o                         
   7   5  10         89.98        120.50        77.56 o                         
   9   5  10        744.70        796.12        88.72 o                         
  11   5  10         12.22         -1.57       114.00 o                         
  13   5  10       4446.26       4556.85       242.43 o                         
  15   5  10         58.82        -26.78        58.78 o                         
 -16   6  10         76.50        119.44        58.94 o                         
 -14   6  10         29.54         67.60        36.86 o                         
 -12   6  10       1680.25       1737.79       103.10 o                         
 -10   6  10         96.59         77.31        56.60 o                         
  -8   6  10       9975.50      10451.16       186.33 o                         
  -6   6  10       2398.71       2645.93        76.11 o                         
  -4   6  10       1768.19       1712.26        66.68 o                         
  -2   6  10       3149.08       3188.17       132.70 o                         
   0   6  10         80.93        151.80       129.14 o                         
   2   6  10      15334.79      18187.01       577.53 o                         
   4   6  10       2778.84       2919.71       248.42 o                         
   6   6  10        139.00        278.45       102.52 o                         
   8   6  10        861.35        983.76       172.79 o                         
  10   6  10        319.52        440.56        69.35 o                         
  12   6  10       1504.13       1486.37       136.19 o                         
 -15   7  10        356.60        276.35       117.96 o                         
 -13   7  10        684.32        688.09        98.81 o                         
 -11   7  10         21.85        -39.77        39.77 o                         
  -9   7  10       2799.89       3014.20       142.26 o                         
  -7   7  10        122.65        141.89        33.14 o                         
  -5   7  10        758.15        730.54        70.93 o                         
  -3   7  10       3706.62       3574.92       149.96 o                         
  -1   7  10       1011.20        950.62        81.69 o                         
   1   7  10       2666.33       2575.02       164.03 o                         
   3   7  10          2.94        214.34        93.19 o                         
   5   7  10       2475.63       2623.22       259.58 o                         
   7   7  10       2879.37       3416.86       322.08 o                         
   9   7  10        902.06       1031.43       197.84 o                         
  11   7  10        372.72        320.72       140.56 o                         
 -14   8  10        143.41        261.08       103.75 o                         
 -12   8  10        257.23        220.17        66.62 o                         
 -10   8  10       1539.89       1603.73       140.17 o                         
  -8   8  10       5104.13       4986.98       187.11 o                         
  -6   8  10       3427.79       3495.80       133.84 o                         
  -4   8  10          7.38         71.07        34.99 o                         
  -2   8  10        982.06        917.34        84.32 o                         
   0   8  10        893.64        780.70        78.17 o                         
   2   8  10       4941.16       5008.85       243.07 o                         
   4   8  10      10872.78      11187.52       552.38 o                         
   6   8  10        237.52         82.97        76.12 o                         
   8   8  10        881.48        821.42       177.05 o                         
 -11   9  10         12.70         -8.34        71.01 o                         
  -9   9  10         56.25        174.99        76.90 o                         
  -7   9  10        142.49        143.51        47.18 o                         
  -5   9  10        366.92        440.23        64.33 o                         
  -3   9  10        236.73        202.99        43.09 o                         
  -1   9  10          6.42         13.20        43.06 o                         
   1   9  10       2858.32       2853.65       151.22 o                         
   3   9  10        284.81        395.07        85.58 o                         
   5   9  10          6.76        140.03        89.33 o                         
   7   9  10        284.31        246.97        95.82 o                         
  -8  10  10       1635.66       1476.43       235.90 o                         
  -6  10  10       1968.80       1927.06       172.99 o                         
  -4  10  10        504.72        489.56        69.79 o                         
  -2  10  10       1555.31       1584.40       115.34 o                         
   0  10  10       2099.43       1967.93       129.73 o                         
   2  10  10       3188.05       2889.33       160.28 o                         
   4  10  10       1202.71       1190.54       109.58 o                         
   6  10  10       1153.82        908.21       168.74 o                         
  -5  11  10         61.34        115.78        93.06 o                         
  -3  11  10       2388.87       2612.69       289.33 o                         
  -1  11  10        448.05        464.49       132.78 o                         
   1  11  10        574.09        427.63       117.29 o                         
   3  11  10        240.30        219.84        89.12 o                         
 -18   1  11          2.93          5.55        82.78 o                         
 -16   1  11        821.08        843.19       108.95 o                         
 -14   1  11      10238.92      10593.32       274.32 o                         
 -12   1  11        395.97        409.11        53.54 o                         
 -10   1  11         54.76         42.23        14.26 o                         
  -8   1  11          0.82         59.05        20.61 o                         
  -6   1  11       3412.85       3296.79        59.89 o                         
  -4   1  11     123291.77     119162.28       341.61 o                         
  -2   1  11       8400.18       9072.72        92.86 o                         
   2   1  11       4679.19       4530.70        84.79 o                         
   4   1  11       1024.90        918.84        79.90 o                         
   6   1  11      39124.55      37479.05       874.69 o                         
   8   1  11       8843.08       8597.56       438.45 o                         
  10   1  11        548.72        540.77        68.82 o                         
  12   1  11        905.65        742.42        90.52 o                         
 -17   2  11        191.50        345.60        83.35 o                         
 -15   2  11       2333.05       2412.61       141.35 o                         
 -13   2  11       1276.68       1212.64        92.10 o                         
 -11   2  11       4115.71       3951.37       149.68 o                         
  -9   2  11         11.24         38.91        11.49 o                         
  -7   2  11       9803.46       9872.91       145.15 o                         
  -5   2  11        954.89       1076.60        36.48 o                         
  -3   2  11      22905.92      23034.37       193.23 o                         
  -1   2  11       7423.08       7642.19       148.11 o                         
   1   2  11        572.12        535.42        38.41 o                         
   3   2  11       3979.47       3474.41       125.15 o                         
   5   2  11       4132.75       4382.90       240.24 o                         
   7   2  11      29421.21      30029.71       558.08 o                         
   9   2  11         37.24         97.68        26.68 o                         
  11   2  11        143.67        334.96        90.30 o                         
  13   2  11        808.12       1039.41       141.27 o                         
 -18   3  11         36.28        -62.22        66.54 o                         
 -16   3  11       1447.70       1428.39       133.73 o                         
 -14   3  11          9.23         85.58        49.54 o                         
 -12   3  11       1573.29       1968.85       112.41 o                         
 -10   3  11       2763.85       2984.06        75.87 o                         
  -8   3  11       1410.67       1313.83        53.63 o                         
  -6   3  11      25938.55      26158.94       239.76 o                         
  -4   3  11        135.34        172.24        21.94 o                         
  -2   3  11      26413.24      25018.70       757.10 o                         
   0   3  11       3974.21       5385.08        97.56 o                         
   2   3  11       2931.58       2796.13       107.05 o                         
   4   3  11      14607.94      13610.03       419.78 o                         
   6   3  11       1154.75       1253.91       147.00 o                         
   8   3  11       7666.95       7349.35       361.53 o                         
  10   3  11       1035.92        876.69       102.15 o                         
  12   3  11       1580.84       1425.31       176.15 o                         
 -17   4  11        544.74        608.33        82.14 o                         
 -15   4  11         89.29        102.40        42.63 o                         
 -13   4  11        374.30        503.38        72.38 o                         
 -11   4  11        255.90        198.14        33.73 o                         
  -9   4  11      23942.07      24399.84       284.43 o                         
  -7   4  11       1427.61       1414.11        59.81 o                         
  -5   4  11       2816.82       3045.77        76.69 o                         
  -3   4  11       4144.72       4032.85        84.28 o                         
  -1   4  11        265.27        480.21        59.15 o                         
   1   4  11      60541.51      61942.05       987.89 o                         
   3   4  11       1617.08       1742.95        89.24 o                         
   5   4  11        157.07        276.06        85.36 o                         
   7   4  11       1649.52       1703.09       188.02 o                         
   9   4  11        877.15        788.06       144.05 o                         
  11   4  11       4589.28       4437.94       354.12 o                         
  13   4  11        873.03        795.92       144.63 o                         
 -16   5  11          0.21         20.96        40.55 o                         
 -14   5  11        457.47        512.34        70.19 o                         
 -12   5  11         57.67        131.68        30.81 o                         
 -10   5  11       2409.96       2415.06       108.97 o                         
  -8   5  11       1513.87       1417.41        68.22 o                         
  -6   5  11         99.86        148.23        20.15 o                         
  -4   5  11       4632.54       4968.62        82.04 o                         
  -2   5  11          3.62         82.49        26.81 o                         
   0   5  11      10136.16       9603.52       148.24 o                         
   2   5  11       6087.65       6352.76       151.75 o                         
   4   5  11       1386.85       1223.52        96.73 o                         
   6   5  11        862.83        865.70       133.52 o                         
   8   5  11          1.60        -85.64        85.64 o                         
  10   5  11       1013.19        810.46       152.43 o                         
  12   5  11       1059.57       1385.13       215.28 o                         
 -15   6  11        674.95        578.99        77.52 o                         
 -13   6  11        108.58        121.65        42.79 o                         
 -11   6  11        133.72        131.19        36.96 o                         
  -9   6  11       4371.94       3980.67       121.81 o                         
  -7   6  11         59.33         16.98        19.11 o                         
  -5   6  11       3297.08       3458.51        69.48 o                         
  -3   6  11       3961.11       3717.20        76.48 o                         
  -1   6  11         50.47         97.29        27.68 o                         
   1   6  11      10065.79      10398.92       504.35 o                         
   3   6  11       2153.34       2041.81       199.76 o                         
   5   6  11        173.68        171.91        73.40 o                         
   7   6  11       1080.72       1125.81       177.89 o                         
   9   6  11         78.85        148.13        93.69 o                         
  11   6  11       1445.57       1101.37       195.33 o                         
 -14   7  11         26.31         15.17        69.15 o                         
 -12   7  11        127.81         56.63        81.65 o                         
 -10   7  11       5476.49       5393.99       262.42 o                         
  -8   7  11       7740.06       7715.33       272.97 o                         
  -6   7  11        127.14         58.07        41.53 o                         
  -4   7  11       1360.08       1292.23        93.12 o                         
  -2   7  11         42.15         32.15        26.33 o                         
   0   7  11       2015.58       2089.75       117.68 o                         
   2   7  11      11302.42      11918.49       410.84 o                         
   4   7  11         23.93         15.11        59.20 o                         
   6   7  11       1689.02       1777.36       228.00 o                         
   8   7  11         51.77        -80.05        85.53 o                         
  10   7  11        511.07        480.90       153.00 o                         
 -13   8  11        125.32        178.26        93.15 o                         
 -11   8  11        772.56        633.75        93.29 o                         
  -9   8  11          7.11        -39.75        40.90 o                         
  -7   8  11       1950.22       1948.70       102.05 o                         
  -5   8  11        174.05        203.64        43.77 o                         
  -3   8  11       1481.00       1315.09        97.62 o                         
  -1   8  11       1167.90       1258.20        95.72 o                         
   1   8  11        330.83        477.99        65.97 o                         
   3   8  11        938.87       1470.03       141.82 o                         
   5   8  11         27.50        163.01        83.00 o                         
   7   8  11       1998.90       2405.11       290.74 o                         
   9   8  11        538.25        498.50       152.23 o                         
  -8   9  11       1771.75       1917.71       132.66 o                         
  -6   9  11        190.93        140.71        44.56 o                         
  -4   9  11       5135.11       5165.17       203.66 o                         
  -2   9  11       1350.69       1350.00       104.33 o                         
   0   9  11       5611.92       5632.33       210.90 o                         
   2   9  11       5180.21       5305.60       210.14 o                         
   4   9  11       2838.78       3008.93       211.01 o                         
   6   9  11       2918.79       3057.38       334.18 o                         
  -7  10  11        114.74        186.54        77.26 o                         
  -5  10  11       1119.61       1117.94       102.67 o                         
  -3  10  11        697.21        586.32        95.01 o                         
  -1  10  11          2.97        -16.13        36.47 o                         
   1  10  11        735.10        736.28        83.23 o                         
   3  10  11        276.08        306.89        57.42 o                         
   5  10  11        237.52        281.72       109.39 o                         
  -4  11  11          0.41         11.20        75.52 o                         
  -2  11  11          3.44          3.07        66.68 o                         
   0  11  11       1366.19       1445.53       203.91 o                         
   2  11  11       1911.23       1685.61       223.12 o                         
 -18   0  12        230.54        442.47       130.25 o                         
 -16   0  12       9317.34       9982.31       498.93 o                         
 -14   0  12        240.96        150.97        75.37 o                         
 -12   0  12          4.52        109.76        65.66 o                         
 -10   0  12       1643.00       1581.11       112.07 o                         
  -6   0  12     115399.97     113385.95       961.14 o                         
  -4   0  12      10024.71      11778.33       103.43 o                         
  -2   0  12      10386.15      11341.30       102.01 o                         
   0   0  12        419.82        400.95        21.55 o                         
   2   0  12      48516.88      50368.42       458.51 o                         
   4   0  12      49032.37      46056.77       737.27 o                         
   6   0  12      14976.86      15564.61       448.66 o                         
   8   0  12       1118.54        966.71       126.36 o                         
  10   0  12          7.71        121.99        42.28 o                         
  12   0  12       9005.89       9362.63       419.99 o                         
 -17   1  12        579.33        726.66       106.57 o                         
 -15   1  12        196.71        169.38        54.92 o                         
 -13   1  12       1807.43       1962.19       116.18 o                         
 -11   1  12       1489.83       1480.27        91.61 o                         
  -9   1  12       2840.64       2900.36        89.88 o                         
  -7   1  12        716.05        856.04        34.51 o                         
  -5   1  12      14262.64      14708.90       107.77 o                         
  -3   1  12      11763.38      10844.49        95.01 o                         
  -1   1  12       2868.88       3213.46        46.18 o                         
   1   1  12       3273.95       2721.17        52.61 o                         
   3   1  12       4967.69       5586.35       103.54 o                         
   5   1  12      19337.86      19281.55       167.47 o                         
   7   1  12        631.75        612.51        68.52 o                         
   9   1  12       2646.94       3047.12       156.12 o                         
  11   1  12         42.69         57.43        46.85 o                         
  13   1  12         46.66         12.38        57.47 o                         
 -18   2  12        421.07        410.40       118.66 o                         
 -16   2  12        613.80        650.50        94.62 o                         
 -14   2  12       4738.46       4622.63       189.07 o                         
 -12   2  12        266.80        249.75        50.10 o                         
 -10   2  12       1078.71       1255.41        60.90 o                         
  -8   2  12       2196.45       1934.16        48.70 o                         
  -6   2  12       7883.52       8739.59       147.27 o                         
  -4   2  12      26846.23      25198.26       177.26 o                         
  -2   2  12       8213.47       8545.59       116.43 o                         
   0   2  12        126.36        165.03        26.25 o                         
   2   2  12       7061.58       7470.42       151.31 o                         
   4   2  12      17333.08      15515.11       434.56 o                         
   6   2  12      20614.64      21191.06       451.86 o                         
   8   2  12       1845.96       1680.97        88.06 o                         
  10   2  12        207.98        287.19        76.12 o                         
  12   2  12         47.84        232.91        84.86 o                         
  14   2  12        506.53        288.26       118.12 o                         
 -17   3  12        171.11        264.23        53.79 o                         
 -15   3  12        578.91        524.60        68.91 o                         
 -13   3  12        374.51        477.41        65.02 o                         
 -11   3  12       5470.92       5330.09       176.36 o                         
  -9   3  12       4672.01       4648.55        89.77 o                         
  -7   3  12       1798.35       1984.44        63.84 o                         
  -5   3  12       3112.81       2817.89        71.17 o                         
  -3   3  12        279.99        250.07        23.30 o                         
  -1   3  12       9926.09       9753.88       240.23 o                         
   1   3  12      15252.70      15503.92       187.30 o                         
   3   3  12        983.10       1016.10        71.12 o                         
   5   3  12       9416.22       9170.55       371.66 o                         
   7   3  12       2209.29       2453.28       212.49 o                         
   9   3  12        653.22        648.25        78.35 o                         
  11   3  12       1495.87       1540.47       176.38 o                         
  13   3  12        301.43        410.07       119.63 o                         
 -18   4  12         19.67        -64.87        72.00 o                         
 -16   4  12         82.03        123.75        48.85 o                         
 -14   4  12         29.40         20.46        43.85 o                         
 -12   4  12        185.16        168.08        40.28 o                         
 -10   4  12        639.42        543.52        45.37 o                         
  -8   4  12       2825.78       2787.31        82.89 o                         
  -6   4  12       2530.93       2542.72        74.90 o                         
  -4   4  12      23192.45      22241.58       264.73 o                         
  -2   4  12       2506.52       2853.76        77.44 o                         
   0   4  12       1632.98       2192.33        79.02 o                         
   2   4  12       4626.87       4946.11        96.74 o                         
   4   4  12       1483.37       1587.69       162.06 o                         
   6   4  12       2361.34       2489.25       224.17 o                         
   8   4  12       4342.01       4038.39       301.10 o                         
  10   4  12         99.49         71.88        63.81 o                         
  12   4  12        652.92        406.83       105.40 o                         
 -17   5  12        595.37        781.60       141.17 o                         
 -15   5  12        651.73        676.32        84.00 o                         
 -13   5  12        547.33        531.40        70.14 o                         
 -11   5  12       7401.41       7457.45       198.66 o                         
  -9   5  12        325.97        274.32        33.52 o                         
  -7   5  12       1765.12       1809.97        80.89 o                         
  -5   5  12       2288.22       2570.20        67.04 o                         
  -3   5  12      11474.47      10243.23       285.68 o                         
  -1   5  12      30560.50      29505.83       541.60 o                         
   1   5  12       5355.13       5453.61       124.54 o                         
   3   5  12       1579.13       1561.60       113.77 o                         
   5   5  12         60.23        165.96        73.00 o                         
   7   5  12       8979.97       9349.04       463.69 o                         
   9   5  12       6307.22       6232.10       410.90 o                         
  11   5  12       4935.81       4707.89       379.42 o                         
  13   5  12         36.00        158.97        82.57 o                         
 -14   6  12        207.58        126.17        66.59 o                         
 -12   6  12       3474.13       3757.07       152.35 o                         
 -10   6  12       6013.46       5826.03       154.06 o                         
  -8   6  12         31.48         89.73        26.10 o                         
  -6   6  12       2505.18       2618.14        83.99 o                         
  -4   6  12       3649.91       3611.64        95.41 o                         
  -2   6  12       5736.79       6000.22       185.36 o                         
   0   6  12      31992.99      33388.13       566.26 o                         
   2   6  12         51.72        140.59        52.14 o                         
   4   6  12       5495.63       5547.91       348.00 o                         
   6   6  12         16.91          6.60        60.48 o                         
   8   6  12         70.85         14.58        66.58 o                         
  10   6  12       4168.74       4475.62       380.29 o                         
 -15   7  12         64.57        138.90        67.19 o                         
 -13   7  12        244.16        412.55       117.54 o                         
 -11   7  12        142.99         96.85        44.48 o                         
  -9   7  12       2838.87       3073.85       144.41 o                         
  -7   7  12       1991.19       2111.22       121.46 o                         
  -5   7  12       3486.06       3406.52       149.44 o                         
  -3   7  12        121.27        121.75        35.99 o                         
  -1   7  12         16.21        117.33        38.44 o                         
   1   7  12       8704.28       9087.72       380.29 o                         
   3   7  12        656.02        615.00       126.36 o                         
   5   7  12       2399.67       2628.97       259.08 o                         
   7   7  12        367.94        203.47        60.45 o                         
   9   7  12        124.40         92.17        70.42 o                         
 -14   8  12         21.49         65.70        59.14 o                         
 -12   8  12        870.22        935.25       164.66 o                         
 -10   8  12       4734.08       4479.12       223.83 o                         
  -8   8  12       1110.88       1111.95        81.63 o                         
  -6   8  12       1269.48       1300.84       100.98 o                         
  -4   8  12        135.71        115.70        48.05 o                         
  -2   8  12        536.80        617.44        70.21 o                         
   0   8  12       5002.79       5437.23       199.46 o                         
   2   8  12       5432.08       5697.05       266.27 o                         
   4   8  12       1460.73       1358.23       202.90 o                         
   6   8  12        825.48       1037.09       194.57 o                         
   8   8  12        116.67        186.30        92.86 o                         
  -9   9  12          3.18        -37.28        45.68 o                         
  -7   9  12        800.79        766.04        81.73 o                         
  -5   9  12          3.17          1.32        29.21 o                         
  -3   9  12        215.44        281.75        54.84 o                         
  -1   9  12        306.89        386.86        66.52 o                         
   1   9  12        370.46        425.54        67.47 o                         
   3   9  12         12.42        120.01        63.30 o                         
   5   9  12        175.09        144.85        62.72 o                         
  -6  10  12        211.82        252.47        59.46 o                         
  -4  10  12          0.30        -32.54        41.19 o                         
  -2  10  12       2884.59       2774.09       157.93 o                         
   0  10  12       1868.21       1700.79       126.13 o                         
   2  10  12       2939.82       2871.85       163.13 o                         
   4  10  12          3.55         -7.98        43.12 o                         
   6  10  12         30.79         36.15        71.73 o                         
  -1  11  12         83.87         12.81        79.19 o                         
   1  11  12        112.54         -7.20        71.11 o                         
   3  11  12         50.98        -44.40        77.35 o                         
 -18   1  13       1988.46       2007.41       253.51 o                         
 -16   1  13       1956.31       1697.38       148.61 o                         
 -14   1  13         85.78        206.25        48.41 o                         
 -12   1  13         22.98         12.58        31.43 o                         
 -10   1  13        644.21        612.37        39.94 o                         
  -8   1  13      19086.37      19162.00       184.81 o                         
  -6   1  13      34087.59      33534.78       211.43 o                         
  -4   1  13       1436.93       1671.23        43.01 o                         
  -2   1  13          7.68         62.66         9.24 o                         
   0   1  13      17855.86      17736.94       125.03 o                         
   2   1  13      12851.73      12508.91       149.11 o                         
   4   1  13      33947.30      34233.92       580.63 o                         
   6   1  13       1642.47       1773.23       109.23 o                         
   8   1  13         23.19        121.40        43.15 o                         
  10   1  13       4421.73       4467.22       280.45 o                         
  12   1  13        186.77        197.24        64.89 o                         
 -17   2  13        741.89        849.91       103.72 o                         
 -15   2  13        253.07        389.61        61.84 o                         
 -13   2  13         77.01         75.29        36.34 o                         
 -11   2  13       6918.92       7091.06       202.07 o                         
  -9   2  13       1151.80       1205.80        43.87 o                         
  -7   2  13      11191.46      10637.48       118.46 o                         
  -5   2  13       3930.21       3890.23        92.44 o                         
  -3   2  13        701.35        920.80        39.39 o                         
  -1   2  13      12987.98      13159.13       170.84 o                         
   1   2  13       3128.37       2569.41        86.49 o                         
   3   2  13      29867.10      30004.31       413.53 o                         
   5   2  13       1194.39       1378.66        98.70 o                         
   7   2  13       2816.59       2744.70        97.66 o                         
   9   2  13        434.67        495.50        97.83 o                         
  11   2  13       2060.17       1897.78       191.76 o                         
  13   2  13       1200.40       1500.45       188.85 o                         
 -18   3  13          1.84         17.69        73.66 o                         
 -16   3  13        450.54        632.96        81.69 o                         
 -14   3  13         15.03         64.44        35.83 o                         
 -12   3  13       1925.40       1853.76       107.92 o                         
 -10   3  13       5195.17       5262.45       107.18 o                         
  -8   3  13        679.93        689.38        39.91 o                         
  -6   3  13      23104.29      23264.67       359.92 o                         
  -4   3  13       6826.48       6349.03       105.17 o                         
  -2   3  13       2154.18       1975.10        55.17 o                         
   0   3  13      20678.75      20255.47       257.82 o                         
   2   3  13        785.68       1011.67        54.04 o                         
   4   3  13      21088.44      20167.92       534.29 o                         
   6   3  13      17580.45      17894.71       549.57 o                         
   8   3  13         36.12        101.74        38.96 o                         
  10   3  13       1016.28       1084.49       148.73 o                         
  12   3  13         68.26        190.05        95.05 o                         
 -17   4  13        240.15        367.27        87.52 o                         
 -15   4  13        254.05        335.04        59.05 o                         
 -13   4  13       4076.07       4263.64       177.99 o                         
 -11   4  13        659.98        564.60        62.54 o                         
  -9   4  13        284.62        345.20        38.97 o                         
  -7   4  13       3899.71       4134.14       111.85 o                         
  -5   4  13      15405.63      15992.37       165.54 o                         
  -3   4  13      12209.71      11764.16       328.62 o                         
  -1   4  13      14172.34      13784.16       409.04 o                         
   1   4  13        170.71        235.73        19.15 o                         
   3   4  13        143.74        204.23        58.18 o                         
   5   4  13      19908.91      19807.12       591.30 o                         
   7   4  13       2764.22       2821.60       242.23 o                         
   9   4  13       4448.81       4302.88       325.97 o                         
  11   4  13        633.85        771.92       102.48 o                         
  13   4  13         19.61        -55.04        59.56 o                         
 -16   5  13         25.34         42.97        49.56 o                         
 -14   5  13        294.87        314.79        56.08 o                         
 -12   5  13        724.27        796.24        99.82 o                         
 -10   5  13        220.01        271.93        37.51 o                         
  -8   5  13        648.83        533.75        42.21 o                         
  -6   5  13         15.76         77.99        19.36 o                         
  -4   5  13       4043.11       3917.51        78.10 o                         
  -2   5  13      12539.84      13258.60       284.40 o                         
   0   5  13       3164.40       2858.33        88.72 o                         
   2   5  13       8208.79       8734.09       342.12 o                         
   4   5  13         93.04         96.93        44.81 o                         
   6   5  13        127.27        110.52        69.55 o                         
   8   5  13       2456.36       2685.79       259.39 o                         
  10   5  13        370.11        344.60       121.62 o                         
  12   5  13        944.71        899.72       125.25 o                         
 -15   6  13        160.87        164.39        77.20 o                         
 -13   6  13        868.73        956.62        95.70 o                         
 -11   6  13       2215.59       1983.47       104.72 o                         
  -9   6  13        870.25        771.45        56.62 o                         
  -7   6  13       1220.93       1292.65        70.82 o                         
  -5   6  13       6245.94       5897.38       109.98 o                         
  -3   6  13         89.55        141.32        36.78 o                         
  -1   6  13       8550.84       9008.10       406.52 o                         
   1   6  13        274.96        298.07        60.35 o                         
   3   6  13         93.98         59.09        47.46 o                         
   5   6  13        169.71         82.33        72.50 o                         
   7   6  13         96.46         40.13        74.59 o                         
   9   6  13       4475.81       4513.22       369.87 o                         
  11   6  13        360.98        160.84        71.19 o                         
  13   6  13          6.59         64.36        83.70 o                         
 -14   7  13        392.52        524.24       142.96 o                         
 -12   7  13       4115.24       4319.83       334.99 o                         
 -10   7  13        250.72        246.84        53.70 o                         
  -8   7  13        510.82        515.78        62.60 o                         
  -6   7  13        154.98        164.10        37.87 o                         
  -4   7  13          0.43         -6.33        28.22 o                         
  -2   7  13      10427.73      11097.92       269.98 o                         
   0   7  13        426.59        455.72        62.04 o                         
   2   7  13         21.64        -18.31        33.61 o                         
   4   7  13         66.03         22.09        54.94 o                         
   6   7  13        820.26        711.93       143.34 o                         
   8   7  13       2888.58       3137.53       320.42 o                         
  10   7  13        765.41        772.71       149.71 o                         
 -13   8  13         30.07         27.17        60.47 o                         
 -11   8  13        477.84        541.24       111.70 o                         
  -9   8  13        292.11        349.08        57.95 o                         
  -7   8  13       1548.40       1421.77        91.17 o                         
  -5   8  13       3200.65       3260.16       156.54 o                         
  -3   8  13        417.11        434.65        59.24 o                         
  -1   8  13       2340.86       2766.33       141.36 o                         
   1   8  13        539.90        580.94        68.59 o                         
   3   8  13       3246.01       3506.29       215.09 o                         
   5   8  13        194.79        152.23        85.45 o                         
   7   8  13         36.06        278.68       122.88 o                         
 -10   9  13       2765.91       2766.86       199.92 o                         
  -8   9  13       1024.26        995.81        90.92 o                         
  -6   9  13        629.29        472.10        56.63 o                         
  -4   9  13        581.81        498.60        69.14 o                         
  -2   9  13       1917.55       2183.46       133.93 o                         
   0   9  13      11518.79      11646.32       326.03 o                         
   2   9  13          3.37         12.98        37.36 o                         
   4   9  13        676.83        684.34       140.55 o                         
   6   9  13        346.41        269.12       114.24 o                         
  -7  10  13       1011.72        918.67       154.43 o                         
  -5  10  13        137.67        115.77        49.26 o                         
  -3  10  13         36.83         74.95        38.45 o                         
  -1  10  13        209.78        297.63        61.55 o                         
   1  10  13          7.49         27.01        65.99 o                         
   3  10  13       1012.52        947.38       117.23 o                         
   5  10  13          5.13        -63.87        63.98 o                         
   0  11  13       1156.76       1027.08       164.24 o                         
   2  11  13        413.41        440.88       142.53 o                         
 -16   0  14         61.86        321.44       115.31 o                         
 -14   0  14        197.16        140.78        57.27 o                         
 -12   0  14        858.12        876.05       123.46 o                         
 -10   0  14       7546.10       7650.63       244.25 o                         
  -8   0  14      20778.03      20896.50       693.10 o                         
  -6   0  14       3043.45       3287.03       115.18 o                         
  -4   0  14       6872.36       7146.04        80.17 o                         
  -2   0  14      32443.74      33412.27       303.14 o                         
   0   0  14        457.04        398.23        36.96 o                         
   2   0  14      35809.66      35085.35       405.68 o                         
   4   0  14       5653.38       5438.16       270.35 o                         
   6   0  14      14906.55      15069.72       475.43 o                         
   8   0  14       6534.07       7441.79       352.27 o                         
  10   0  14        990.59        980.25       103.21 o                         
  12   0  14       2888.18       3243.39       264.06 o                         
 -17   1  14        435.96        431.36       105.34 o                         
 -15   1  14        426.85        303.26        72.52 o                         
 -13   1  14        455.95        599.65        71.23 o                         
 -11   1  14       1785.46       1769.44       102.90 o                         
  -9   1  14        673.42        671.52        34.32 o                         
  -7   1  14       6300.84       6563.70        97.75 o                         
  -5   1  14        236.46        343.29        27.63 o                         
  -3   1  14       8904.91       9515.68       105.80 o                         
  -1   1  14       4623.44       4403.23        57.32 o                         
   1   1  14      13862.71      14546.44       145.44 o                         
   3   1  14        201.67        183.71        33.63 o                         
   5   1  14       6328.36       6594.83       261.68 o                         
   7   1  14        288.25        379.72        61.05 o                         
   9   1  14       5533.53       4950.30       211.65 o                         
  11   1  14        178.95        104.85        98.86 o                         
  13   1  14         33.81         35.02        64.85 o                         
 -18   2  14        281.13        435.40       122.18 o                         
 -16   2  14        371.95        413.84        69.33 o                         
 -14   2  14       1447.48       1532.40       107.79 o                         
 -12   2  14          5.46         87.59        33.15 o                         
 -10   2  14       1437.24       1320.10        65.81 o                         
  -8   2  14      17916.06      17303.83       159.42 o                         
  -6   2  14      12025.35      11540.29       132.77 o                         
  -4   2  14         38.86        131.22        19.14 o                         
  -2   2  14       2844.00       2643.18        48.16 o                         
   0   2  14        414.54        399.30        21.12 o                         
   2   2  14      29136.24      28541.57       237.71 o                         
   4   2  14      22060.31      22111.74       411.37 o                         
   6   2  14       1374.74       1241.23       102.29 o                         
   8   2  14         20.80        -33.28        54.89 o                         
  10   2  14        221.08        341.54       105.37 o                         
  12   2  14       2086.99       2250.71       224.17 o                         
 -17   3  14         54.47         32.35        46.09 o                         
 -15   3  14        100.06         40.84        44.14 o                         
 -13   3  14       3258.21       3437.65       156.65 o                         
 -11   3  14       1128.79        988.66        80.88 o                         
  -9   3  14       3801.22       3643.40        87.53 o                         
  -7   3  14       1260.19       1635.05        69.59 o                         
  -5   3  14        193.66        234.75        21.51 o                         
  -3   3  14       4072.20       3903.33        73.66 o                         
  -1   3  14       7592.31       8091.07       152.53 o                         
   1   3  14       1783.52       1762.15        70.59 o                         
   3   3  14       9518.19       8975.31       345.00 o                         
   5   3  14       1164.52       1169.50       136.08 o                         
   7   3  14       1114.77       1206.20       107.78 o                         
   9   3  14        653.21        768.44        95.66 o                         
  11   3  14        117.01        118.43        62.12 o                         
  13   3  14        828.13        823.56       154.48 o                         
 -18   4  14        355.98        400.36       122.18 o                         
 -16   4  14        359.98        365.13        65.40 o                         
 -14   4  14        240.05        227.81        45.98 o                         
 -12   4  14       1104.73       1222.15        91.91 o                         
 -10   4  14        209.22        180.91        24.25 o                         
  -8   4  14       2220.45       2191.81        90.17 o                         
  -6   4  14      22463.32      22298.62       271.20 o                         
  -4   4  14         52.40         91.58        22.37 o                         
  -2   4  14       9968.79       9583.09       196.39 o                         
   0   4  14       5532.33       5359.87        97.41 o                         
   2   4  14       6151.06       6386.36       125.44 o                         
   4   4  14      12098.45      12651.74       456.39 o                         
   6   4  14        708.15        720.30       123.51 o                         
   8   4  14       1062.95       1114.58       169.49 o                         
  10   4  14       1290.58       1230.09       246.93 o                         
  12   4  14       1067.08       1039.07       170.35 o                         
 -17   5  14        781.72        879.93       152.17 o                         
 -15   5  14        691.97        876.97        92.06 o                         
 -13   5  14       1164.64       1201.64        97.95 o                         
 -11   5  14        749.28        881.77        65.34 o                         
  -9   5  14       1447.99       1358.84        71.05 o                         
  -7   5  14      19530.18      19226.60       503.08 o                         
  -5   5  14         44.78         82.80        14.62 o                         
  -3   5  14      23454.22      24202.34       389.33 o                         
  -1   5  14         97.74        136.86        26.83 o                         
   1   5  14         23.67         95.10        23.90 o                         
   3   5  14       9085.39       8872.20       387.87 o                         
   5   5  14        172.90        275.44        81.01 o                         
   7   5  14      10814.05       9885.60       488.10 o                         
   9   5  14       1825.53       1931.67       234.39 o                         
  11   5  14       1304.48       1222.62       129.84 o                         
  13   5  14       1134.56       1020.67       172.85 o                         
 -14   6  14       2355.00       2497.90       258.21 o                         
 -12   6  14         37.20        124.26        45.04 o                         
 -10   6  14       1541.22       1598.90        83.12 o                         
  -8   6  14         52.23         81.47        22.64 o                         
  -6   6  14        973.55       1030.19        52.77 o                         
  -4   6  14      10875.90      10581.59       185.14 o                         
  -2   6  14        939.33       1224.08        84.41 o                         
   0   6  14       2630.19       2881.57       172.34 o                         
   2   6  14         30.01         61.45        37.60 o                         
   4   6  14        987.70        944.92       149.44 o                         
   6   6  14       4220.38       4103.27       319.87 o                         
   8   6  14        788.65        926.18       160.62 o                         
  10   6  14        505.39        773.20       169.37 o                         
 -13   7  14        827.06        681.70       143.38 o                         
 -11   7  14        895.27        805.12       109.18 o                         
  -9   7  14       1669.36       1566.93       103.41 o                         
  -7   7  14        219.46        241.87        49.46 o                         
  -5   7  14         89.62        138.26        43.18 o                         
  -3   7  14       2572.75       2407.42       126.14 o                         
  -1   7  14       5042.27       5227.61       186.66 o                         
   1   7  14        661.14        695.40        90.13 o                         
   3   7  14          0.56         47.63        36.88 o                         
   5   7  14        449.44        387.57       107.28 o                         
   7   7  14       1854.56       1640.94       238.25 o                         
   9   7  14        936.08        810.92       174.60 o                         
 -12   8  14       2115.85       1963.26       232.86 o                         
 -10   8  14          0.93         50.62        41.08 o                         
  -8   8  14        828.30        755.17        78.10 o                         
  -6   8  14          0.16         45.86        33.96 o                         
  -4   8  14       2815.73       2680.94       143.48 o                         
  -2   8  14       7082.94       8002.23       244.42 o                         
   0   8  14        641.53        536.77       109.36 o                         
   2   8  14        188.99        132.44        76.20 o                         
   4   8  14        418.82        456.57       176.60 o                         
   6   8  14        917.44       1102.63       201.87 o                         
   8   8  14       3937.47       4086.68       387.69 o                         
  -9   9  14        153.88        225.53        55.24 o                         
  -7   9  14        595.87        667.35        76.71 o                         
  -5   9  14         43.41        -19.67        42.25 o                         
  -3   9  14         16.82         42.68        39.84 o                         
  -1   9  14        399.54        415.30        64.79 o                         
   1   9  14        201.17        205.80        52.53 o                         
   3   9  14         95.92        100.51        54.85 o                         
   5   9  14          4.60        -29.32        55.43 o                         
  -8  10  14        233.09        267.96       100.51 o                         
  -6  10  14        360.56        406.71       120.13 o                         
  -4  10  14        887.44        709.03        97.80 o                         
  -2  10  14       5560.11       5340.81       273.37 o                         
   0  10  14        822.43        857.11        94.93 o                         
   2  10  14        445.24        541.33        94.35 o                         
   4  10  14        205.29        244.46        77.92 o                         
   1  11  14        797.33        737.65       146.89 o                         
 -16   1  15         22.29         45.85       106.49 o                         
 -14   1  15       1814.04       2151.95       129.67 o                         
 -12   1  15       1018.80       1214.30        86.94 o                         
 -10   1  15      11786.62      10581.59       209.72 o                         
  -8   1  15       5232.51       5458.63        89.37 o                         
  -6   1  15       1925.55       1616.35        59.77 o                         
  -4   1  15      13208.26      13497.09       169.50 o                         
   0   1  15      29010.71      28556.79       170.13 o                         
   2   1  15      25757.98      26472.21       288.86 o                         
   4   1  15       7801.37       7222.81       181.09 o                         
   6   1  15       1531.69       1557.90        93.26 o                         
   8   1  15       1738.13       1659.07       191.54 o                         
  10   1  15       2225.21       2249.58       154.96 o                         
  12   1  15       3253.64       3180.34       207.78 o                         
 -17   2  15         60.74        -29.19        46.40 o                         
 -15   2  15       1029.82       1141.49       103.07 o                         
 -13   2  15       5082.96       4674.12       183.10 o                         
 -11   2  15       2045.95       2159.95       114.25 o                         
  -9   2  15         76.52         61.33        14.13 o                         
  -7   2  15         75.91        107.68        17.04 o                         
  -5   2  15       1820.80       1911.20        69.19 o                         
  -3   2  15      38807.12      38934.50       434.27 o                         
  -1   2  15       8184.82       7521.38        89.62 o                         
   1   2  15       4022.60       4613.06        80.37 o                         
   3   2  15        719.68        707.57        35.43 o                         
   5   2  15       1431.59       1500.46       105.88 o                         
   7   2  15       5760.08       5853.85       229.08 o                         
   9   2  15       1112.19       1097.23       151.69 o                         
  11   2  15        395.21        485.62       109.77 o                         
  13   2  15        170.50        217.66        99.76 o                         
 -18   3  15        262.42        145.92        98.05 o                         
 -16   3  15        372.32        434.27        72.52 o                         
 -14   3  15        304.41        324.21        60.56 o                         
 -12   3  15        317.19        218.50        39.89 o                         
 -10   3  15       1983.92       2136.81        75.88 o                         
  -8   3  15      25973.86      25925.31       239.52 o                         
  -6   3  15        178.20        210.52        40.71 o                         
  -4   3  15       4127.03       4145.46        77.98 o                         
  -2   3  15       2445.84       2432.16        69.07 o                         
   0   3  15       1515.58       1774.30        78.54 o                         
   2   3  15      32608.06      33059.30       410.55 o                         
   4   3  15          7.06        -23.68        49.72 o                         
   6   3  15        989.19        933.74        92.84 o                         
   8   3  15        340.65        414.79        72.83 o                         
  10   3  15         83.79         32.36        63.03 o                         
  12   3  15       3754.93       3768.44       311.20 o                         
 -17   4  15         52.29         62.94        65.45 o                         
 -15   4  15        732.15        938.25        96.21 o                         
 -13   4  15         20.78         43.84        33.99 o                         
 -11   4  15        101.35        153.09        33.43 o                         
  -9   4  15      12330.41      12356.83       256.91 o                         
  -7   4  15         45.42         26.98        18.49 o                         
  -5   4  15       6797.63       6515.81       106.17 o                         
  -3   4  15       2203.51       2090.23        71.10 o                         
  -1   4  15        643.12        643.79        42.14 o                         
   1   4  15      15534.74      16458.43       192.85 o                         
   3   4  15       7650.24       7133.75       189.28 o                         
   5   4  15       3237.10       3445.40       253.35 o                         
   7   4  15       5425.71       4497.97       313.66 o                         
   9   4  15       3368.81       3568.31       327.24 o                         
  11   4  15       1020.46       1200.64       179.39 o                         
  13   4  15        852.84        678.68       147.87 o                         
 -16   5  15        220.42        163.11        78.22 o                         
 -14   5  15        130.37        249.65        54.35 o                         
 -12   5  15        825.48        969.63        84.48 o                         
 -10   5  15        730.15        660.34        54.73 o                         
  -8   5  15        219.65        201.84        31.41 o                         
  -6   5  15       6441.43       6225.90       112.78 o                         
  -4   5  15       3748.28       3680.15        80.56 o                         
  -2   5  15       5762.54       6280.33       178.63 o                         
   0   5  15       1721.99       1640.10        78.26 o                         
   2   5  15        613.37        706.37        61.59 o                         
   4   5  15       2373.55       2536.87       226.35 o                         
   6   5  15       1729.08       1853.22       213.54 o                         
   8   5  15       1322.87       1546.19       205.81 o                         
  10   5  15        492.45        438.11       111.78 o                         
  12   5  15          9.87        132.33        85.35 o                         
 -15   6  15        586.09        448.12       120.95 o                         
 -13   6  15        320.35        337.11        85.24 o                         
 -11   6  15        157.53        212.12        64.02 o                         
  -9   6  15       1494.89       1439.79        75.86 o                         
  -7   6  15        406.77        375.55        34.49 o                         
  -5   6  15       2248.94       2240.53        72.05 o                         
  -3   6  15       2569.36       2830.15       128.38 o                         
  -1   6  15        477.64        520.19        55.86 o                         
   1   6  15        282.95        268.33       128.21 o                         
   3   6  15         45.20        147.25        74.32 o                         
   5   6  15       2720.41       2494.99       243.08 o                         
   7   6  15       3721.71       3875.25       328.42 o                         
   9   6  15         99.95         44.43        77.33 o                         
 -14   7  15        478.79        246.20        95.96 o                         
 -12   7  15        110.35        167.48        93.04 o                         
 -10   7  15        164.94        203.72        55.97 o                         
  -8   7  15       1283.21       1275.09       101.57 o                         
  -6   7  15       2502.72       2484.51       130.36 o                         
  -4   7  15       3751.52       3824.25       160.33 o                         
  -2   7  15       2048.23       2241.52       123.68 o                         
   0   7  15       1412.55       1223.26        92.60 o                         
   2   7  15       1727.53       1494.24       136.55 o                         
   4   7  15       1502.07       1486.70       210.66 o                         
   6   7  15       2222.09       2406.72       262.45 o                         
   8   7  15        629.12        677.23       154.65 o                         
 -13   8  15        845.61        770.39       153.61 o                         
 -11   8  15        282.63        248.09        70.81 o                         
  -9   8  15         12.82         38.28        39.79 o                         
  -7   8  15         12.48        115.91        61.01 o                         
  -5   8  15        358.03        413.44        63.52 o                         
  -3   8  15       7800.55       7789.69       241.21 o                         
  -1   8  15       1209.38       1333.58       101.15 o                         
   1   8  15         44.65        -26.96        32.04 o                         
   3   8  15        343.34        353.08        90.13 o                         
   5   8  15        308.15        264.71       120.77 o                         
   7   8  15       1065.11       1152.47       197.58 o                         
 -10   9  15         92.17        145.10        50.78 o                         
  -8   9  15        152.06        145.72        48.81 o                         
  -6   9  15        120.14         34.60        49.55 o                         
  -4   9  15       6475.34       6118.22       286.39 o                         
  -2   9  15       1333.19       1254.82       104.75 o                         
   0   9  15        455.63        527.73        70.32 o                         
   2   9  15          5.71         13.67        35.08 o                         
   4   9  15          7.06         59.19        51.90 o                         
   6   9  15       4735.04       4787.24       399.21 o                         
  -9  10  15         72.53         61.68        68.37 o                         
  -7  10  15        262.32        175.66        82.85 o                         
  -5  10  15         22.12         -5.65        58.37 o                         
  -3  10  15        471.41        399.23        84.81 o                         
  -1  10  15        273.56        347.26        87.25 o                         
   1  10  15          8.24         39.67        64.94 o                         
   3  10  15        265.79        385.46       119.24 o                         
  -2  11  15       1174.95       1010.02       174.77 o                         
   0  11  15         17.57        -33.29        59.54 o                         
 -16   0  16       1137.44       1518.80       198.01 o                         
 -14   0  16         36.08         88.74        62.48 o                         
 -12   0  16       5183.91       4984.24       303.00 o                         
 -10   0  16       1121.47       1180.53        71.25 o                         
  -8   0  16      19960.62      19333.40       275.67 o                         
  -6   0  16       1304.77       1263.83        45.52 o                         
  -4   0  16        784.05        853.22        58.61 o                         
  -2   0  16      53153.29      54103.07       432.70 o                         
   0   0  16      35504.08      36780.32       655.27 o                         
   2   0  16      37361.08      38391.26       454.96 o                         
   4   0  16        968.11        891.46       120.28 o                         
   6   0  16       4327.73       3887.58       258.39 o                         
   8   0  16       3801.21       3546.43       253.62 o                         
  10   0  16       4457.07       4363.09       228.54 o                         
  12   0  16       5683.98       6291.41       378.88 o                         
 -17   1  16        168.73        114.50        63.56 o                         
 -15   1  16        881.68        901.72       104.93 o                         
 -13   1  16        894.71       1018.92        82.98 o                         
 -11   1  16        209.13        240.56        40.66 o                         
  -9   1  16         55.77         77.63        18.70 o                         
  -7   1  16        555.02        694.67        28.92 o                         
  -5   1  16      24522.73      25901.04       213.64 o                         
  -3   1  16        777.78        623.23        28.32 o                         
  -1   1  16          7.65         20.32        16.86 o                         
   1   1  16        174.44        243.24        19.79 o                         
   3   1  16       8568.60       8575.51       110.93 o                         
   5   1  16       2591.93       2710.82       149.35 o                         
   7   1  16        876.73        748.28        68.56 o                         
   9   1  16          8.34         53.80        58.08 o                         
  11   1  16         29.06         45.42        41.72 o                         
  13   1  16        294.77        440.16       118.76 o                         
 -16   2  16         54.93          3.11        62.44 o                         
 -14   2  16         34.54         33.23        37.08 o                         
 -12   2  16       3442.08       3769.66       158.49 o                         
 -10   2  16      15008.36      13795.46       246.83 o                         
  -8   2  16        103.14        198.52        21.97 o                         
  -6   2  16       1015.59        985.82        46.96 o                         
  -4   2  16        556.16        506.59        33.21 o                         
   0   2  16      27549.31      27140.01       183.35 o                         
   2   2  16       5339.91       5490.65        92.08 o                         
   4   2  16        340.07        407.13        59.92 o                         
   6   2  16          5.65         23.46        78.55 o                         
   8   2  16          9.12        -15.19        63.77 o                         
  10   2  16       4922.16       5051.38       332.12 o                         
  12   2  16        605.13        504.71       107.74 o                         
 -17   3  16         29.15        -29.94       103.87 o                         
 -15   3  16        707.76        778.04        87.34 o                         
 -13   3  16        129.20        222.92        43.39 o                         
 -11   3  16       3602.09       3491.40       148.69 o                         
  -9   3  16        338.31        411.83        42.78 o                         
  -7   3  16       1613.03       1687.07        81.37 o                         
  -5   3  16       3110.46       2670.38       100.73 o                         
  -3   3  16        124.12        161.53        15.85 o                         
  -1   3  16      14135.11      13927.44       219.30 o                         
   1   3  16       9628.24      10683.62       205.06 o                         
   3   3  16        714.42        768.10       107.48 o                         
   5   3  16       6065.33       5907.36       222.47 o                         
   7   3  16        841.54        886.58        96.71 o                         
   9   3  16        493.49        230.56        69.51 o                         
  11   3  16       1055.81       1085.72       164.44 o                         
  13   3  16        256.99        266.44       100.76 o                         
 -16   4  16         40.45        117.31        45.71 o                         
 -14   4  16        368.26        402.48        80.86 o                         
 -12   4  16        111.33        174.38        41.98 o                         
 -10   4  16       4445.58       4029.96       126.30 o                         
  -8   4  16       1572.21       1654.92       109.88 o                         
  -6   4  16       1568.34       1455.77        59.18 o                         
  -4   4  16       6122.72       5967.03       115.99 o                         
  -2   4  16       2512.28       2789.95       105.70 o                         
   0   4  16      15318.73      15425.98       251.85 o                         
   2   4  16        481.31        641.41        55.73 o                         
   4   4  16        593.01        578.00       105.30 o                         
   6   4  16        775.97        857.44       138.51 o                         
   8   4  16         48.14         76.71        43.61 o                         
  10   4  16       2590.42       2426.71       181.54 o                         
  12   4  16        656.33        403.20       108.62 o                         
 -17   5  16       1127.15       1031.35       169.44 o                         
 -15   5  16        387.38        319.47        62.88 o                         
 -13   5  16        402.66        461.54        65.92 o                         
 -11   5  16       4149.68       4547.22       174.55 o                         
  -9   5  16       3533.23       3083.95       105.00 o                         
  -7   5  16       2504.86       2508.41        86.64 o                         
  -5   5  16       4853.03       4831.86       112.74 o                         
  -3   5  16      10524.10      10552.48       224.39 o                         
  -1   5  16       2725.51       2584.72       157.96 o                         
   1   5  16       2209.77       2356.83       148.63 o                         
   3   5  16       7335.15       7437.05       370.03 o                         
   5   5  16       3370.15       3697.67       280.08 o                         
   7   5  16       5462.77       5049.56       347.32 o                         
   9   5  16        184.50        143.70        76.71 o                         
  11   5  16       2175.30       2303.31       185.13 o                         
  13   5  16         20.03         21.16        76.55 o                         
 -14   6  16        254.58        298.64        83.81 o                         
 -12   6  16        242.89        389.74       121.12 o                         
 -10   6  16        487.40        467.79        81.25 o                         
  -8   6  16       4382.35       4691.99       227.54 o                         
  -6   6  16       2351.44       2140.13       108.23 o                         
  -4   6  16       3306.37       3457.85       141.69 o                         
  -2   6  16       2234.35       2747.87       125.46 o                         
   0   6  16       2121.81       2353.20       157.18 o                         
   2   6  16       3565.08       3803.21       207.06 o                         
   4   6  16       1270.62       1452.00       188.89 o                         
   6   6  16       2674.71       2827.87       271.65 o                         
   8   6  16       2756.26       2890.08       292.08 o                         
  10   6  16        396.45        552.54       152.37 o                         
 -13   7  16         58.84         11.35        71.39 o                         
 -11   7  16        133.19        137.17        49.55 o                         
  -9   7  16         37.71         94.61        36.33 o                         
  -7   7  16        383.45        449.72        78.95 o                         
  -5   7  16       4576.24       4699.85       173.81 o                         
  -3   7  16        213.12        237.49        41.03 o                         
  -1   7  16        419.67        377.69        49.94 o                         
   1   7  16       1350.92       1396.24       134.44 o                         
   3   7  16        928.52       1017.43       117.33 o                         
   5   7  16       4242.45       4544.87       348.43 o                         
   7   7  16         11.26        152.71        93.55 o                         
 -12   8  16         22.00        127.86        93.75 o                         
 -10   8  16        473.20        463.18        67.11 o                         
  -8   8  16         70.60        138.38        49.71 o                         
  -6   8  16       5836.84       5674.49       270.90 o                         
  -4   8  16       3404.52       3301.40       204.08 o                         
  -2   8  16        422.57        503.24        79.74 o                         
   0   8  16         10.31        -38.43        38.43 o                         
   2   8  16          3.06        -32.40        43.58 o                         
   4   8  16       6258.57       6505.31       310.79 o                         
   6   8  16       4120.51       4184.34       372.14 o                         
 -11   9  16         42.63          8.54        56.02 o                         
  -9   9  16        485.10        399.19        84.17 o                         
  -7   9  16         39.78        138.70        72.10 o                         
  -5   9  16        341.22        404.94        85.27 o                         
  -3   9  16        381.94        340.13        82.78 o                         
  -1   9  16         44.20         28.36        42.93 o                         
   1   9  16        705.87        685.41        79.76 o                         
   3   9  16        139.07        159.82        64.49 o                         
   5   9  16          5.23        228.96       119.81 o                         
  -8  10  16         49.34        -41.93        88.18 o                         
  -6  10  16        862.07        743.92       162.84 o                         
  -4  10  16       2302.78       2181.66       252.98 o                         
  -2  10  16        126.70         54.75        56.91 o                         
   0  10  16        192.61         53.41        69.12 o                         
   2  10  16         90.87        230.68       116.74 o                         
  -3  11  16         34.25          4.43        57.55 o                         
 -16   1  17        244.14        338.38        80.72 o                         
 -14   1  17       2339.93       2468.38       138.88 o                         
 -12   1  17       4892.71       4424.92       256.07 o                         
 -10   1  17       8374.71       7384.62       241.03 o                         
  -8   1  17       1068.52       1176.20        47.29 o                         
  -6   1  17       3991.50       3609.30        84.09 o                         
  -4   1  17      11777.42      10996.61       139.09 o                         
  -2   1  17      19056.47      18909.54       176.51 o                         
   0   1  17      52415.06      52251.41       692.63 o                         
   2   1  17       2215.57       2491.53        63.10 o                         
   4   1  17        525.45        736.10        82.34 o                         
   6   1  17       1329.68       1453.97       117.24 o                         
   8   1  17       2863.20       2645.74       165.05 o                         
  10   1  17       7124.06       7099.86       276.83 o                         
  12   1  17        409.61        420.96        84.65 o                         
 -17   2  17        518.77        555.10       101.32 o                         
 -15   2  17        100.65        113.74        32.86 o                         
 -13   2  17        721.02        588.75        69.03 o                         
 -11   2  17        617.41        733.17        70.83 o                         
  -9   2  17        298.99        286.46        31.06 o                         
  -7   2  17       9278.68       9064.05       203.15 o                         
  -5   2  17         11.70         27.04        22.41 o                         
  -3   2  17       4050.36       3969.68        92.12 o                         
  -1   2  17       5376.01       5476.68        81.62 o                         
   1   2  17       7703.96       7649.40       113.52 o                         
   3   2  17      10608.14      11257.16       575.33 o                         
   5   2  17       2277.17       2111.85       134.07 o                         
   7   2  17        681.09        889.53       136.00 o                         
   9   2  17         25.61         54.13        66.14 o                         
  11   2  17       1156.35       1111.58       169.24 o                         
  13   2  17        431.06        547.62       137.19 o                         
 -16   3  17          0.85         -0.47        45.69 o                         
 -14   3  17          1.29         57.08        34.05 o                         
 -12   3  17       2768.31       3125.29       147.66 o                         
 -10   3  17        451.01        430.53        38.84 o                         
  -8   3  17        626.50        737.09        54.70 o                         
  -6   3  17        794.89        754.40        61.42 o                         
  -4   3  17       1060.69       1016.04        47.97 o                         
  -2   3  17      14686.68      14351.16       171.86 o                         
   0   3  17       1424.21       1611.16        80.37 o                         
   2   3  17        186.49        216.66        32.84 o                         
   4   3  17         30.02         94.04        40.22 o                         
   6   3  17       2351.40       2217.62       145.88 o                         
   8   3  17       4037.61       4154.52       214.18 o                         
  10   3  17       3062.11       2771.33       258.46 o                         
  12   3  17        104.70        125.20        90.10 o                         
 -17   4  17        326.26        233.29        94.18 o                         
 -15   4  17        570.70        605.43        85.83 o                         
 -13   4  17       1668.20       1730.68       117.24 o                         
 -11   4  17       3523.70       3724.64       139.61 o                         
  -9   4  17        754.24       1011.46        69.64 o                         
  -7   4  17       1750.30       1764.10        63.34 o                         
  -5   4  17      13492.67      13117.13       194.96 o                         
  -3   4  17       1097.98       1254.76        67.25 o                         
  -1   4  17       7672.21       7878.91       219.06 o                         
   1   4  17        573.25        600.36        75.91 o                         
   3   4  17        180.39        198.79        57.73 o                         
   5   4  17      10856.64      11390.83       469.42 o                         
   7   4  17        140.18        136.81        57.88 o                         
   9   4  17       2873.41       2784.41       187.85 o                         
  11   4  17         99.45        -62.47        62.47 o                         
  13   4  17         23.83         61.42        74.75 o                         
 -16   5  17        262.91        382.84       116.45 o                         
 -14   5  17        295.27        378.45        75.00 o                         
 -12   5  17        361.33        403.45        58.95 o                         
 -10   5  17       1641.39       1480.57        96.41 o                         
  -8   5  17       1529.09       1582.93        90.48 o                         
  -6   5  17       3382.92       3389.29        97.35 o                         
  -4   5  17       3885.45       3665.06        97.36 o                         
  -2   5  17         22.64         -6.18        34.10 o                         
   0   5  17       3342.74       3442.46       183.82 o                         
   2   5  17        597.16        678.97        86.78 o                         
   4   5  17       2827.13       2843.54       239.50 o                         
   6   5  17       2107.56       1887.61       216.54 o                         
   8   5  17         18.54         51.91        80.56 o                         
  10   5  17        186.36        219.73        67.34 o                         
  12   5  17         44.67        111.90        91.04 o                         
 -13   6  17        152.38        188.39        69.56 o                         
 -11   6  17       1086.31        966.21       123.21 o                         
  -9   6  17       1712.55       1796.35       229.05 o                         
  -7   6  17       2241.23       2085.65       154.00 o                         
  -5   6  17       1771.26       1840.64       100.77 o                         
  -3   6  17         85.95        107.28        33.47 o                         
  -1   6  17       6261.97       6417.97       197.12 o                         
   1   6  17         13.87         27.18        92.67 o                         
   3   6  17       2341.42       2398.97       172.16 o                         
   5   6  17       2735.77       2564.99       254.99 o                         
   7   6  17         21.15        -32.23        89.57 o                         
   9   6  17       1490.84       1381.51       204.28 o                         
 -12   7  17        425.92        467.21        90.96 o                         
 -10   7  17        146.59        199.93        51.74 o                         
  -8   7  17       2367.83       2349.30       176.12 o                         
  -6   7  17       2010.89       1751.66       150.65 o                         
  -4   7  17       5729.24       5961.19       263.60 o                         
  -2   7  17         24.29         -3.22        33.31 o                         
   0   7  17        197.69        171.54        46.44 o                         
   2   7  17       6981.53       7055.00       301.16 o                         
   4   7  17       3412.51       3819.58       231.76 o                         
   6   7  17       4821.44       4498.05       371.38 o                         
   8   7  17         16.82         36.32        71.78 o                         
 -11   8  17          0.94         95.25        49.17 o                         
  -9   8  17        489.00        456.50        72.25 o                         
  -7   8  17        997.91       1101.10       131.05 o                         
  -5   8  17        114.04         91.91        62.73 o                         
  -3   8  17         13.96         23.90        51.28 o                         
  -1   8  17        154.76        186.59        57.61 o                         
   1   8  17        638.72        693.74        77.13 o                         
   3   8  17       1125.04       1475.23       188.72 o                         
   5   8  17        264.52        360.63        96.76 o                         
 -10   9  17        346.32        462.11        93.90 o                         
  -8   9  17       1615.77       1586.55       121.76 o                         
  -6   9  17       3303.70       3205.05       213.54 o                         
  -4   9  17          4.01         10.76        67.99 o                         
  -2   9  17          7.92         -0.92       118.09 o                         
   0   9  17       1007.28        968.85       119.92 o                         
   2   9  17        408.74        438.82        87.48 o                         
   4   9  17       4214.87       3900.66       363.95 o                         
  -7  10  17         55.32         77.20        68.93 o                         
  -5  10  17        119.53         25.85        84.06 o                         
  -3  10  17         15.91        -22.62        76.03 o                         
  -1  10  17         27.99         24.17        88.07 o                         
   1  10  17        365.35        336.04       124.77 o                         
 -16   0  18        946.35       1311.29       196.23 o                         
 -14   0  18        992.93        886.29       139.76 o                         
 -12   0  18       3370.34       3531.96       258.25 o                         
 -10   0  18       1673.03       1389.33       152.20 o                         
  -8   0  18       5636.93       6007.77       161.69 o                         
  -6   0  18       2407.50       2407.56       102.58 o                         
  -4   0  18      11557.44      12599.40       229.45 o                         
  -2   0  18      47679.88      48959.11       870.64 o                         
   0   0  18      30387.77      30937.11       489.12 o                         
   2   0  18       3227.74       2956.44       213.93 o                         
   4   0  18        366.91        456.20        97.64 o                         
   6   0  18         79.91          0.77        61.05 o                         
   8   0  18      11054.38      10911.36       475.26 o                         
  10   0  18       5444.03       5406.35       700.97 o                         
  12   0  18       1095.25        884.22       152.22 o                         
 -17   1  18          7.70         39.84        45.61 o                         
 -15   1  18        235.64         97.13        42.65 o                         
 -13   1  18         15.90         32.91        39.91 o                         
 -11   1  18       3064.37       2967.43       210.30 o                         
  -9   1  18        176.96        197.24        21.54 o                         
  -7   1  18       1350.55       1116.63        48.89 o                         
  -5   1  18         27.42        120.33        27.81 o                         
  -3   1  18        252.84        296.79        25.08 o                         
  -1   1  18       3184.41       3208.87        59.26 o                         
   1   1  18        848.27        861.57        33.48 o                         
   3   1  18        665.01        615.17        98.10 o                         
   5   1  18         26.93         52.78        33.92 o                         
   7   1  18         26.11        109.00       114.52 o                         
   9   1  18        888.03        890.18        98.14 o                         
  11   1  18        225.06        205.23        48.53 o                         
  13   1  18        650.85        638.70       138.72 o                         
 -16   2  18          6.56        -33.12        43.03 o                         
 -14   2  18       2934.79       2821.18       149.52 o                         
 -12   2  18       2707.97       2450.16       130.64 o                         
 -10   2  18         28.76        134.08        26.77 o                         
  -8   2  18        795.82        860.20        57.87 o                         
  -6   2  18        489.14        563.04        36.90 o                         
  -4   2  18      12482.31      11874.46       161.60 o                         
  -2   2  18      16180.63      16010.03       186.06 o                         
   0   2  18       6617.85       6469.07       100.85 o                         
   2   2  18        648.73        592.14        43.85 o                         
   4   2  18         23.73         51.29        34.85 o                         
   6   2  18       6421.50       7021.16       255.03 o                         
   8   2  18       5683.39       6344.66       366.80 o                         
  10   2  18       1809.44       1756.56       209.92 o                         
  12   2  18         31.89          3.26        72.76 o                         
 -17   3  18         26.29         45.34        59.54 o                         
 -15   3  18        324.96        311.63        59.83 o                         
 -13   3  18       1342.43       1285.43       102.59 o                         
 -11   3  18        127.22        186.45        38.28 o                         
  -9   3  18       7287.63       7209.70       161.85 o                         
  -7   3  18       3669.09       3470.45        94.81 o                         
  -5   3  18         94.28        115.46        21.08 o                         
  -3   3  18       4088.87       4317.81       112.92 o                         
  -1   3  18       3876.35       3457.99        72.76 o                         
   1   3  18       2366.74       2055.54        60.53 o                         
   3   3  18      19338.33      19385.71       301.17 o                         
   5   3  18       1121.31       1249.50       109.26 o                         
   7   3  18        203.40        212.38        58.48 o                         
   9   3  18        725.16        683.91       142.89 o                         
  11   3  18          0.95        215.77       108.71 o                         
  13   3  18        712.76        687.39       157.05 o                         
 -16   4  18         26.26         23.74        55.15 o                         
 -14   4  18       1554.83       1844.82       126.73 o                         
 -12   4  18       1116.04        987.03        85.62 o                         
 -10   4  18        926.32        944.70        57.94 o                         
  -8   4  18       1313.37       1357.19        69.13 o                         
  -6   4  18        641.74        511.31        54.58 o                         
  -4   4  18       3015.25       2997.77        85.64 o                         
  -2   4  18       1001.90       1197.37        62.07 o                         
   0   4  18        871.90        940.25        59.35 o                         
   2   4  18        677.32        680.62        55.09 o                         
   4   4  18         26.76         19.81        24.40 o                         
   6   4  18         94.10         90.05        70.30 o                         
   8   4  18       1314.39       1295.50       131.71 o                         
  10   4  18        142.71        110.51        76.11 o                         
  12   4  18        253.07        275.81        99.88 o                         
 -15   5  18         43.09         30.73        50.59 o                         
 -13   5  18       1726.13       1898.21       133.68 o                         
 -11   5  18        326.04        371.99        48.26 o                         
  -9   5  18        153.17        213.09        49.04 o                         
  -7   5  18       4245.57       4407.91       144.69 o                         
  -5   5  18        243.03        245.25        32.72 o                         
  -3   5  18      15357.50      14946.29       259.83 o                         
  -1   5  18         43.73        105.79        43.57 o                         
   1   5  18        184.61        259.64        79.24 o                         
   3   5  18       2359.83       2634.26       224.23 o                         
   5   5  18       1705.86       1810.01       204.06 o                         
   7   5  18       6734.90       6526.02       408.03 o                         
   9   5  18       1154.40       1196.72       131.45 o                         
  11   5  18         73.23        -11.03        85.73 o                         
 -14   6  18        322.63        418.20       123.28 o                         
 -12   6  18        107.77         27.00        44.77 o                         
 -10   6  18       1112.30       1193.02       132.40 o                         
  -8   6  18       1735.02       1787.51       146.93 o                         
  -6   6  18      11179.99      10752.84       344.71 o                         
  -4   6  18          6.85         -4.08        44.88 o                         
  -2   6  18       1472.02       1533.85        97.81 o                         
   0   6  18       7026.22       7075.25       277.97 o                         
   2   6  18       1734.50       1826.22       148.90 o                         
   4   6  18       7434.00       8183.74       436.90 o                         
   6   6  18        350.07        243.29        99.31 o                         
   8   6  18         57.81        109.02       100.85 o                         
  10   6  18         73.41        142.66       101.82 o                         
 -13   7  18        221.75        152.70        85.65 o                         
 -11   7  18        432.21        393.30        83.88 o                         
  -9   7  18       2288.38       2565.69       151.39 o                         
  -7   7  18        663.37        598.59        91.36 o                         
  -5   7  18         27.52         82.78        46.29 o                         
  -3   7  18        164.70        368.11        81.42 o                         
  -1   7  18       1145.54       1107.44        88.60 o                         
   1   7  18       1946.97       2111.38       167.39 o                         
   3   7  18       2001.93       2193.50       198.55 o                         
   5   7  18        114.49        224.24        95.71 o                         
   7   7  18         95.45        -23.89        91.05 o                         
 -12   8  18        368.53        291.17        65.22 o                         
 -10   8  18        731.48        717.86        90.37 o                         
  -8   8  18       2694.68       2824.43       203.22 o                         
  -6   8  18        989.73       1025.01       118.37 o                         
  -4   8  18         15.47         43.00        43.12 o                         
  -2   8  18        616.70        783.71       116.15 o                         
   0   8  18        823.11        891.86       114.88 o                         
   2   8  18       6052.69       6027.08       296.00 o                         
   4   8  18       2907.13       2627.50       202.21 o                         
 -11   9  18          2.47        -74.90        74.90 o                         
  -9   9  18         15.96         99.34        51.50 o                         
  -7   9  18        226.28        220.96        79.68 o                         
  -5   9  18         15.66         80.82        57.61 o                         
  -3   9  18        170.45        356.84        91.63 o                         
  -1   9  18          9.24        -10.25        41.80 o                         
   1   9  18         26.43        -46.92        47.42 o                         
   3   9  18        141.45        100.03        78.26 o                         
  -6  10  18        159.00        102.99        74.20 o                         
  -4  10  18          0.68         47.67        67.54 o                         
  -2  10  18        344.46        206.99        99.75 o                         
   0  10  18         29.85        -55.34        84.52 o                         
 -16   1  19        424.64        371.88        75.30 o                         
 -14   1  19       2214.46       2130.48       160.93 o                         
 -12   1  19       1266.37       1292.44        99.81 o                         
 -10   1  19       2944.46       2539.49       107.65 o                         
  -8   1  19         38.61         10.20        21.79 o                         
  -6   1  19       7855.66       7672.51       121.96 o                         
  -4   1  19      23096.08      23334.17       210.65 o                         
  -2   1  19      24255.55      24232.03       227.62 o                         
   0   1  19        686.88        592.34        27.66 o                         
   2   1  19         46.33         62.47        16.12 o                         
   4   1  19       2570.94       2677.74       155.90 o                         
   6   1  19       8347.30       7950.19       230.48 o                         
   8   1  19       8250.79       8435.30       414.71 o                         
  10   1  19         10.32         29.02        44.46 o                         
  12   1  19        368.85        275.51        84.61 o                         
 -17   2  19        293.95        146.87        90.43 o                         
 -15   2  19        195.23        133.08        41.11 o                         
 -13   2  19       1082.48       1096.63        91.67 o                         
 -11   2  19       3471.14       3151.50       127.23 o                         
  -9   2  19       6133.49       5944.58       245.95 o                         
  -7   2  19          9.48         17.92        26.31 o                         
  -5   2  19          6.07         30.06        19.89 o                         
  -3   2  19       5287.54       5016.37       106.91 o                         
  -1   2  19        810.68        788.43        30.32 o                         
   1   2  19      10630.22      10100.82       155.11 o                         
   3   2  19       2243.12       2491.96       112.81 o                         
   5   2  19       1701.67       1548.37       119.60 o                         
   7   2  19        892.01        853.47       136.72 o                         
   9   2  19         26.16         42.05        67.11 o                         
  11   2  19       1244.62       1204.60       182.96 o                         
  13   2  19        159.95        296.86       116.33 o                         
 -16   3  19       1651.05       2056.39       142.57 o                         
 -14   3  19       1613.56       1520.41       116.54 o                         
 -12   3  19        287.63        304.87        50.16 o                         
 -10   3  19       1812.63       1797.36        77.43 o                         
  -8   3  19       1175.32       1259.89        59.63 o                         
  -6   3  19       3122.76       3274.77       119.96 o                         
  -4   3  19       6220.73       6383.61       139.99 o                         
  -2   3  19       1628.70       1560.60        41.01 o                         
   0   3  19       4484.78       4134.93       100.08 o                         
   2   3  19       2456.54       2491.85        97.04 o                         
   4   3  19        404.96        409.43        84.79 o                         
   6   3  19       3282.90       3317.95       184.71 o                         
   8   3  19       1910.75       2417.04       240.43 o                         
  10   3  19        721.51        756.05       154.34 o                         
  12   3  19          4.97          9.03        72.04 o                         
 -17   4  19         77.99        131.09        88.32 o                         
 -15   4  19       1416.21       1366.92       114.52 o                         
 -13   4  19         40.21         65.49        33.25 o                         
 -11   4  19         29.67         86.52        29.44 o                         
  -9   4  19       2968.78       3016.61       110.98 o                         
  -7   4  19       2843.71       2767.28       116.97 o                         
  -5   4  19       6741.98       7336.89       244.50 o                         
  -3   4  19       1387.54       1420.69        63.90 o                         
  -1   4  19          2.36        -13.11        17.82 o                         
   1   4  19       3637.14       3591.15       138.30 o                         
   3   4  19       4459.74       4781.48       169.62 o                         
   5   4  19       4289.90       4261.40       213.44 o                         
   7   4  19       1987.27       1841.02       152.52 o                         
   9   4  19        768.37        807.53       108.50 o                         
  11   4  19        533.51        638.17       147.17 o                         
 -14   5  19         25.22        -29.16        56.50 o                         
 -12   5  19        419.97        364.00        50.20 o                         
 -10   5  19        682.06        692.79        71.96 o                         
  -8   5  19       2715.23       2802.28       121.86 o                         
  -6   5  19       1127.30       1102.28        82.23 o                         
  -4   5  19        256.80        244.51        58.75 o                         
  -2   5  19        729.38        827.27        64.77 o                         
   0   5  19         40.72        109.21        43.85 o                         
   2   5  19       1800.08       1702.44       138.57 o                         
   4   5  19        506.92        356.69        84.41 o                         
   6   5  19        648.16        808.15       149.72 o                         
   8   5  19        499.70        386.84        79.01 o                         
  10   5  19        287.61        359.60       119.48 o                         
 -13   6  19        289.76        285.87        75.81 o                         
 -11   6  19        378.72        156.86        59.23 o                         
  -9   6  19        979.89       1113.63       116.54 o                         
  -7   6  19        485.86        451.39        72.86 o                         
  -5   6  19       4114.19       3890.96       210.78 o                         
  -3   6  19       3030.63       3246.24       189.10 o                         
  -1   6  19         29.37         37.58        38.56 o                         
   1   6  19       1959.41       2048.60       156.89 o                         
   3   6  19       3059.92       3008.80       198.80 o                         
   5   6  19       1194.14       1490.24       197.90 o                         
   7   6  19       2425.24       2717.34       285.35 o                         
   9   6  19        289.91        143.93        62.40 o                         
 -12   7  19        490.46        520.10       113.30 o                         
 -10   7  19       1016.11        907.26       100.70 o                         
  -8   7  19       3047.02       3157.40       208.65 o                         
  -6   7  19         88.09         63.39        40.81 o                         
  -4   7  19         93.42        144.93        72.81 o                         
  -2   7  19       1900.75       1895.73       153.27 o                         
   0   7  19       3776.26       3525.62       212.88 o                         
   2   7  19      11025.03      11214.78       390.32 o                         
   4   7  19       2680.34       2860.58       205.34 o                         
   6   7  19        535.19        670.63       166.08 o                         
 -11   8  19        561.65        583.63        86.01 o                         
  -9   8  19        467.24        484.78        77.07 o                         
  -7   8  19         31.13         12.82       138.85 o                         
  -5   8  19        756.51        855.79       143.52 o                         
  -3   8  19        356.66        248.32        65.05 o                         
  -1   8  19        666.71        733.79       105.24 o                         
   1   8  19        532.00        767.64       113.63 o                         
   3   8  19        140.61        258.73        83.05 o                         
   5   8  19        451.58        498.27       106.15 o                         
 -10   9  19       1750.19       1931.61       246.18 o                         
  -8   9  19        564.83        608.00        86.23 o                         
  -6   9  19        609.70        664.34       150.11 o                         
  -4   9  19        223.03        420.85        91.96 o                         
  -2   9  19         86.22         90.28        44.82 o                         
   0   9  19       3259.57       3004.93       213.84 o                         
   2   9  19       1290.78       1396.50       147.41 o                         
  -3  10  19        381.82        344.31       117.39 o                         
 -16   0  20       1409.40       1533.60       209.20 o                         
 -14   0  20       1167.45        955.68       154.05 o                         
 -12   0  20       2171.71       2021.58       197.85 o                         
 -10   0  20        860.14        558.99        97.44 o                         
  -8   0  20       1616.17       1761.51        61.95 o                         
  -6   0  20       7885.88       8344.10       234.80 o                         
  -4   0  20      35225.20      36744.86       527.21 o                         
  -2   0  20       1333.08       1475.01       109.66 o                         
   0   0  20       1394.70       1534.14        78.40 o                         
   2   0  20       3450.00       3259.17       170.37 o                         
   4   0  20        605.15        552.29       117.75 o                         
   6   0  20      18188.77      19092.79       619.17 o                         
   8   0  20        168.72        300.81        93.78 o                         
  10   0  20       1489.39       1498.85       201.98 o                         
  12   0  20        155.86        262.06       107.62 o                         
 -17   1  20          2.33        -30.44        77.67 o                         
 -15   1  20        197.00        221.49        70.95 o                         
 -13   1  20        236.51        245.30        43.96 o                         
 -11   1  20         96.45         54.66        27.73 o                         
  -9   1  20         11.43         28.15        28.92 o                         
  -7   1  20       2622.22       2370.85        70.79 o                         
  -5   1  20       6517.96       6747.09       118.64 o                         
  -3   1  20          8.68         22.31        15.79 o                         
  -1   1  20       6035.85       5914.50        84.17 o                         
   1   1  20         25.47         62.30        14.38 o                         
   3   1  20       4443.90       4350.69       199.99 o                         
   5   1  20        277.09        352.15        62.57 o                         
   7   1  20         77.60        182.79        52.51 o                         
   9   1  20        695.26        733.18       108.45 o                         
  11   1  20        193.61        185.59       102.02 o                         
  13   1  20          9.28        172.83        94.56 o                         
 -16   2  20       1062.62       1170.51       109.12 o                         
 -14   2  20        676.95        569.10        75.00 o                         
 -12   2  20        375.71        302.97        51.54 o                         
 -10   2  20        460.63        363.46        40.00 o                         
  -8   2  20       7921.37       8065.95       161.62 o                         
  -6   2  20      18100.78      17525.16       207.41 o                         
  -4   2  20       9037.72       9554.71       155.49 o                         
  -2   2  20       3623.09       3685.74        95.08 o                         
   0   2  20       5609.39       5750.94       133.89 o                         
   2   2  20         39.73         59.94        17.77 o                         
   4   2  20      11769.02      11485.80       310.47 o                         
   6   2  20       6385.22       6986.90       383.88 o                         
   8   2  20       3031.56       3021.64       268.32 o                         
  10   2  20         97.66        214.54        83.73 o                         
  12   2  20         77.28         22.39        70.41 o                         
 -17   3  20         58.09        123.29        98.73 o                         
 -15   3  20        580.24        656.24        87.31 o                         
 -13   3  20         58.17         84.67        35.13 o                         
 -11   3  20       4727.03       4344.02       153.89 o                         
  -9   3  20       2060.38       1828.27        88.89 o                         
  -7   3  20          4.97         54.24        21.81 o                         
  -5   3  20       2044.86       1984.97        82.75 o                         
  -3   3  20         68.60        109.80        26.06 o                         
  -1   3  20       5353.39       5707.20       139.54 o                         
   1   3  20      10406.48      10436.22       268.13 o                         
   3   3  20        152.10        172.26        33.13 o                         
   5   3  20       3532.07       3370.42       182.66 o                         
   7   3  20        561.41        609.81        87.40 o                         
   9   3  20        443.93        414.04       120.78 o                         
  11   3  20       1112.47        883.16       177.44 o                         
 -16   4  20        640.47        586.63       128.75 o                         
 -14   4  20        154.95        254.18        66.67 o                         
 -12   4  20       1118.85       1214.89        86.12 o                         
 -10   4  20         20.11         15.21        20.70 o                         
  -8   4  20          5.67          0.11        21.00 o                         
  -6   4  20       1961.81       2011.07       103.78 o                         
  -4   4  20         85.81         86.28        48.62 o                         
  -2   4  20        747.09        818.50        70.10 o                         
   0   4  20         17.43        -15.45        21.71 o                         
   2   4  20        853.03        819.72        81.81 o                         
   4   4  20       1359.37       1501.03       128.17 o                         
   6   4  20        410.33        349.06        66.79 o                         
   8   4  20        915.04        778.64       106.61 o                         
  10   4  20        132.04        121.87        89.69 o                         
 -13   5  20          0.08         28.53        47.61 o                         
 -11   5  20        666.56        662.93        65.70 o                         
  -9   5  20       1565.29       1635.48        81.86 o                         
  -7   5  20       4907.00       4975.16       158.64 o                         
  -5   5  20       6151.75       5935.48       187.16 o                         
  -3   5  20        654.32        688.12        89.61 o                         
  -1   5  20        139.07         97.52        64.02 o                         
   1   5  20       3509.19       3911.41       203.96 o                         
   3   5  20        633.42        634.10       100.24 o                         
   5   5  20       3246.57       2815.68       266.09 o                         
   7   5  20       1120.16       1192.35       132.62 o                         
   9   5  20         74.99         -8.45        51.12 o                         
 -12   6  20         39.60          6.42        55.95 o                         
 -10   6  20       2722.46       2743.86       156.80 o                         
  -8   6  20        750.50        874.83       105.93 o                         
  -6   6  20          6.46        -10.00        40.68 o                         
  -4   6  20       2353.01       2479.86       168.16 o                         
  -2   6  20       1252.90       1184.96       120.43 o                         
   0   6  20       8419.29       9299.42       327.72 o                         
   2   6  20       1997.16       2141.61       167.06 o                         
   4   6  20         65.49         52.51        99.21 o                         
   6   6  20        451.89        744.04       155.50 o                         
   8   6  20          8.32          9.43        55.94 o                         
 -11   7  20        830.25        880.38        95.27 o                         
  -9   7  20        217.60        119.53        52.33 o                         
  -7   7  20        426.69        296.28        65.03 o                         
  -5   7  20       1630.50       1726.40       149.93 o                         
  -3   7  20        151.30        119.49        42.33 o                         
  -1   7  20       2385.66       2500.85       186.20 o                         
   1   7  20       1347.46       1512.39       144.82 o                         
   3   7  20        486.61        495.89        95.40 o                         
   5   7  20       1651.05       1678.60       164.09 o                         
 -12   8  20        713.07        796.37       162.16 o                         
 -10   8  20       1215.83       1550.95       130.56 o                         
  -8   8  20        523.49        429.18        87.74 o                         
  -6   8  20        183.05        141.08        88.60 o                         
  -4   8  20          5.03        -55.97        55.97 o                         
  -2   8  20       2475.59       2761.47       194.92 o                         
   0   8  20       4671.39       4634.78       252.79 o                         
   2   8  20       3137.95       3698.34       236.32 o                         
   4   8  20         29.23        -28.56        60.97 o                         
  -9   9  20          0.17         53.89        95.44 o                         
  -7   9  20         85.75         80.93        84.26 o                         
  -5   9  20          1.38         49.43        66.89 o                         
  -3   9  20         15.93         11.00        64.70 o                         
  -1   9  20        277.28        298.38        78.27 o                         
   1   9  20         27.81        -47.35        63.31 o                         
 -16   1  21       1001.69       1033.99       123.87 o                         
 -14   1  21        169.76        230.53        54.01 o                         
 -12   1  21        483.54        375.99        72.36 o                         
 -10   1  21         78.93        112.25        38.26 o                         
  -8   1  21       7040.58       6794.17       124.81 o                         
  -6   1  21      25801.57      25924.92       221.61 o                         
  -4   1  21       4328.02       4255.52        92.84 o                         
  -2   1  21         13.21         19.65        14.32 o                         
   0   1  21        106.97        154.11        19.19 o                         
   2   1  21       3669.77       3921.40       133.54 o                         
   4   1  21      16215.41      16817.78       407.40 o                         
   6   1  21       4129.48       3754.74       231.20 o                         
   8   1  21         49.86         15.39        52.59 o                         
  10   1  21        332.00        341.28        72.93 o                         
  12   1  21          1.25         51.73        69.16 o                         
 -17   2  21        463.97        432.45       114.85 o                         
 -15   2  21         33.58        -27.47        38.20 o                         
 -13   2  21       1739.44       1568.56       109.81 o                         
 -11   2  21        568.82        472.13        55.63 o                         
  -9   2  21        696.51        662.64        48.64 o                         
  -7   2  21       2120.67       2056.98        74.02 o                         
  -5   2  21        405.87        445.94        34.48 o                         
  -3   2  21       5896.26       5876.83       120.82 o                         
  -1   2  21        498.72        433.81        35.68 o                         
   1   2  21       1805.31       1728.53        74.70 o                         
   3   2  21        660.07        693.54        70.34 o                         
   5   2  21       1647.67       1600.04       189.57 o                         
   7   2  21       1199.46        942.03       159.35 o                         
   9   2  21        287.96        320.52        99.46 o                         
  11   2  21        947.89        893.96       169.08 o                         
 -16   3  21        638.92        330.08       116.35 o                         
 -14   3  21       1328.36       1255.96       124.17 o                         
 -12   3  21         23.77         -5.69        27.39 o                         
 -10   3  21          2.22         26.16        30.27 o                         
  -8   3  21       2589.08       2631.86        87.55 o                         
  -6   3  21        263.71        269.50        34.47 o                         
  -4   3  21       3810.92       3873.18       114.42 o                         
  -2   3  21        360.15        376.97        39.20 o                         
   0   3  21         33.38        107.16        28.23 o                         
   2   3  21       4768.54       4984.73       143.30 o                         
   4   3  21        767.27        692.17        64.27 o                         
   6   3  21       4318.07       4590.36       225.03 o                         
   8   3  21          0.87        -81.22        81.22 o                         
  10   3  21        198.15        113.27        78.93 o                         
 -17   4  21        216.72        253.92        95.99 o                         
 -15   4  21         16.63        201.81        82.90 o                         
 -13   4  21        785.33        805.75        86.54 o                         
 -11   4  21       3091.57       2939.31       133.00 o                         
  -9   4  21        515.72        613.40        48.02 o                         
  -7   4  21       1883.55       1774.12        81.31 o                         
  -5   4  21       5043.19       5357.24       173.74 o                         
  -3   4  21        324.47        316.07        43.32 o                         
  -1   4  21      10127.16      10682.36       193.07 o                         
   1   4  21        220.50        191.45        36.77 o                         
   3   4  21       1436.87       1363.67       102.93 o                         
   5   4  21       2820.52       2475.07       164.76 o                         
   7   4  21        187.71        266.06        72.59 o                         
   9   4  21       2113.69       2333.62       263.75 o                         
 -14   5  21         65.11        127.88        66.80 o                         
 -12   5  21        601.75        655.45        71.45 o                         
 -10   5  21        367.83        354.54        48.98 o                         
  -8   5  21        718.89        833.18        64.83 o                         
  -6   5  21        920.00        797.03        78.39 o                         
  -4   5  21        301.53        331.35        62.69 o                         
  -2   5  21       1931.42       2256.76       179.74 o                         
   0   5  21        292.48        355.70        68.81 o                         
   2   5  21        560.09        700.33       144.82 o                         
   4   5  21       1555.41       1540.19       113.95 o                         
   6   5  21        622.85        464.36        84.45 o                         
   8   5  21       1284.44       1231.89       137.07 o                         
 -13   6  21         62.23        119.56       100.56 o                         
 -11   6  21        868.77        984.24       100.21 o                         
  -9   6  21          3.36        -29.45        44.92 o                         
  -7   6  21       2018.40       1767.49       147.32 o                         
  -5   6  21        155.48        138.28        56.72 o                         
  -3   6  21        451.17        495.36        81.54 o                         
  -1   6  21       4882.47       5122.92       242.97 o                         
   1   6  21       1048.36       1213.33       126.63 o                         
   3   6  21       2067.15       2298.46       175.02 o                         
   5   6  21       2338.59       2177.65       246.22 o                         
   7   6  21          1.30         66.44       107.10 o                         
 -12   7  21       1271.52       1202.16       135.87 o                         
 -10   7  21       1307.19       1237.90       112.60 o                         
  -8   7  21        119.05         98.86       104.14 o                         
  -6   7  21         56.94        102.07        86.18 o                         
  -4   7  21        791.45        788.70       106.47 o                         
  -2   7  21       5736.11       5943.40       275.58 o                         
   0   7  21       8921.82       8321.11       333.32 o                         
   2   7  21        174.93        126.97       139.33 o                         
   4   7  21         49.15        145.70        68.85 o                         
   6   7  21         54.17         76.11        85.17 o                         
 -11   8  21          6.67        -65.98        74.38 o                         
  -9   8  21        212.37        148.83        57.45 o                         
  -7   8  21        110.19         60.96       112.10 o                         
  -5   8  21        225.02        196.96        62.68 o                         
  -3   8  21        858.16       1054.68       161.88 o                         
  -1   8  21         71.20        312.25        84.69 o                         
   1   8  21        616.20        624.73       105.08 o                         
   3   8  21         10.34         51.99        56.89 o                         
  -6   9  21        363.90        319.30        75.54 o                         
  -4   9  21        710.96        712.49       147.42 o                         
  -2   9  21       1788.34       1697.63       166.57 o                         
   0   9  21       1945.48       1993.93       248.51 o                         
 -16   0  22         57.95        -23.27        61.05 o                         
 -14   0  22         13.71         23.42        58.37 o                         
 -12   0  22        138.82        246.25        93.25 o                         
 -10   0  22       1025.12       1073.57       183.33 o                         
  -8   0  22      24002.34      23500.78       692.52 o                         
  -6   0  22      11423.00      11797.29       315.95 o                         
  -4   0  22        776.19        809.00        89.91 o                         
  -2   0  22         82.50         65.69        39.15 o                         
   0   0  22       5065.79       4793.88       328.41 o                         
   2   0  22      19082.14      19214.18       646.56 o                         
   4   0  22       9364.86       8275.41       414.42 o                         
   6   0  22        206.46        213.65        89.54 o                         
   8   0  22        916.01       1126.81       181.61 o                         
  10   0  22        451.67        291.63       105.81 o                         
  12   0  22       1949.09       1723.36       232.59 o                         
 -15   1  22        724.59        743.79       101.53 o                         
 -13   1  22         74.44         69.83        69.77 o                         
 -11   1  22        542.21        543.12        52.66 o                         
  -9   1  22          5.75         97.56        35.61 o                         
  -7   1  22       3107.32       3129.24        77.75 o                         
  -5   1  22        125.60        143.71        28.77 o                         
  -3   1  22          7.19          4.67        18.11 o                         
  -1   1  22       2155.60       2034.03        66.18 o                         
   1   1  22        135.32        157.12        33.57 o                         
   3   1  22        125.70        179.22        48.85 o                         
   5   1  22        111.51        101.52        97.38 o                         
   7   1  22         39.32          0.70        42.25 o                         
   9   1  22        412.41        444.36        89.11 o                         
  11   1  22        131.97         85.43        81.25 o                         
 -16   2  22        279.17        196.23        85.41 o                         
 -14   2  22        233.17        250.40        48.49 o                         
 -12   2  22        835.37        759.52        77.05 o                         
 -10   2  22       2078.19       1956.18        76.41 o                         
  -8   2  22       3748.87       3666.30       117.61 o                         
  -6   2  22       3937.15       3957.18       100.65 o                         
  -4   2  22          2.07         18.80        15.34 o                         
  -2   2  22       2928.83       2664.00        83.99 o                         
   0   2  22         83.59         56.14        19.28 o                         
   2   2  22       6250.25       6300.97       169.60 o                         
   4   2  22       7061.18       7169.96       207.43 o                         
   6   2  22        454.74        352.43        96.12 o                         
   8   2  22        495.01        442.17       135.38 o                         
  10   2  22         65.21        -11.80        80.71 o                         
 -17   3  22        215.34         32.98        88.50 o                         
 -15   3  22        101.95        103.49        43.03 o                         
 -13   3  22        927.41        798.80       107.51 o                         
 -11   3  22        215.10        218.87        44.33 o                         
  -9   3  22       1721.45       1784.13        75.28 o                         
  -7   3  22       3036.26       2915.67       106.36 o                         
  -5   3  22         20.02         11.37        16.86 o                         
  -3   3  22       1784.68       1726.07        79.81 o                         
  -1   3  22       1852.92       1842.57        84.24 o                         
   1   3  22        763.65        775.04        59.58 o                         
   3   3  22       8432.28       8595.12       198.98 o                         
   5   3  22         85.43         42.02        34.19 o                         
   7   3  22       1339.93       1426.87       199.86 o                         
   9   3  22       1515.10       1604.45       224.48 o                         
 -16   4  22         63.52         28.18        67.95 o                         
 -14   4  22         51.58          1.44        36.86 o                         
 -12   4  22        204.57        186.13        57.10 o                         
 -10   4  22       1407.99       1404.95        84.50 o                         
  -8   4  22        611.44        622.42        48.36 o                         
  -6   4  22       1367.02       1489.96        92.73 o                         
  -4   4  22        599.26        713.00        65.59 o                         
  -2   4  22         21.14         -6.02        27.35 o                         
   0   4  22       5213.42       5082.81       180.40 o                         
   2   4  22        369.03        361.09        55.83 o                         
   4   4  22       1951.86       2025.43       146.40 o                         
   6   4  22       1500.60       1305.68       124.71 o                         
   8   4  22          2.82        -65.52        65.52 o                         
 -13   5  22       2081.53       2274.39       163.64 o                         
 -11   5  22         44.28         69.03        40.06 o                         
  -9   5  22        351.67        345.71        42.28 o                         
  -7   5  22        505.20        508.90        60.87 o                         
  -5   5  22        459.83        511.39        59.59 o                         
  -3   5  22      13285.52      14213.80       383.18 o                         
  -1   5  22       1447.33       1603.97       133.37 o                         
   1   5  22        318.26        324.69        66.75 o                         
   3   5  22        721.04        837.75        89.71 o                         
   5   5  22       1484.04       1479.13       143.19 o                         
   7   5  22        920.20        876.79       115.15 o                         
 -12   6  22        482.75        617.86        75.02 o                         
 -10   6  22         26.73         75.45        48.64 o                         
  -8   6  22        260.65        405.04        78.52 o                         
  -6   6  22          2.01         33.34        39.39 o                         
  -4   6  22       2764.43       2562.40       271.61 o                         
  -2   6  22       4319.66       4411.61       235.94 o                         
   0   6  22        163.44        165.43        52.17 o                         
   2   6  22       1467.11       1348.09       131.05 o                         
   4   6  22          1.95         31.57        51.22 o                         
   6   6  22        744.46        797.93       120.78 o                         
 -13   7  22        153.62        135.51        90.67 o                         
 -11   7  22         73.84         46.43        52.54 o                         
  -9   7  22        609.75        708.89       105.04 o                         
  -7   7  22       1090.77        988.04       117.84 o                         
  -5   7  22          5.18        -32.97        77.47 o                         
  -3   7  22         85.98        190.66       137.67 o                         
  -1   7  22       1519.86       1410.97       137.69 o                         
   1   7  22        112.22         80.70        45.10 o                         
   3   7  22       1451.20       1422.32       156.78 o                         
   5   7  22        187.66        104.24        86.69 o                         
 -10   8  22         53.13         47.22        51.28 o                         
  -8   8  22         17.04         12.78        98.86 o                         
  -6   8  22        474.59        459.53        92.78 o                         
  -4   8  22       2471.46       2432.15       187.08 o                         
  -2   8  22       5865.14       6249.68       483.88 o                         
   0   8  22       1207.91       1186.23       184.42 o                         
   2   8  22        269.23        100.52        81.52 o                         
  -5   9  22        140.91        107.54        73.71 o                         
  -3   9  22         81.10        159.18        92.12 o                         
 -16   1  23         45.50        -39.35        91.01 o                         
 -14   1  23         90.10        119.12        55.08 o                         
 -12   1  23         19.82         21.55        32.34 o                         
 -10   1  23       8642.29       8973.82       534.60 o                         
  -8   1  23       6645.50       6342.67       172.40 o                         
  -6   1  23        506.24        545.07        52.06 o                         
  -4   1  23         63.22         57.54        14.21 o                         
  -2   1  23        199.98        164.51        23.72 o                         
   0   1  23      10312.69      10351.26       221.51 o                         
   2   1  23       8774.11       9166.22       286.39 o                         
   4   1  23       1642.02       1643.14       133.54 o                         
   6   1  23        296.09        227.88        53.74 o                         
   8   1  23        751.93        866.96       112.52 o                         
  10   1  23        835.30        757.44       150.95 o                         
 -15   2  23         29.68         22.85        36.91 o                         
 -13   2  23        217.85        180.20        41.88 o                         
 -11   2  23        420.11        404.89        55.95 o                         
  -9   2  23       4838.47       5161.23       180.27 o                         
  -7   2  23          6.65         56.11        19.18 o                         
  -5   2  23        180.17        189.64        26.40 o                         
  -3   2  23        837.25        836.90        49.45 o                         
  -1   2  23         23.88         46.44        33.59 o                         
   1   2  23       5451.92       5570.66       134.02 o                         
   3   2  23        207.19        160.99        37.23 o                         
   5   2  23        302.16        152.70        71.24 o                         
   7   2  23        798.58        776.20       157.82 o                         
   9   2  23        831.23        855.28       159.16 o                         
 -16   3  23          0.18          7.79        61.85 o                         
 -14   3  23        102.45        127.79        44.61 o                         
 -12   3  23        888.32        983.19        96.78 o                         
 -10   3  23        665.69        587.87        54.32 o                         
  -8   3  23       2578.57       2644.25       102.99 o                         
  -6   3  23        749.06        759.14        48.92 o                         
  -4   3  23       3119.36       3042.15        95.07 o                         
  -2   3  23        757.16        802.28        49.18 o                         
   0   3  23       3505.51       3414.59       118.45 o                         
   2   3  23       5593.20       5390.63       157.21 o                         
   4   3  23       3304.04       3636.00       191.87 o                         
   6   3  23         27.65        184.05        78.66 o                         
   8   3  23         52.68       -102.07       102.07 o                         
 -15   4  23       1837.44       1753.70       206.53 o                         
 -13   4  23        585.25        678.28        75.32 o                         
 -11   4  23        143.07        215.17        38.33 o                         
  -9   4  23        401.13        360.55        38.35 o                         
  -7   4  23       1331.88       1136.45        62.34 o                         
  -5   4  23       5035.66       5291.90       174.36 o                         
  -3   4  23       3618.31       3670.21       147.97 o                         
  -1   4  23          5.89         28.11        35.64 o                         
   1   4  23       1477.35       1422.65       103.01 o                         
   3   4  23       2599.01       2623.24       142.38 o                         
   5   4  23       1037.70       1027.94       114.57 o                         
   7   4  23       1677.95       1874.52       163.48 o                         
 -12   5  23          6.19          0.05        43.99 o                         
 -10   5  23        215.69        102.62        41.57 o                         
  -8   5  23        375.90        365.25        54.02 o                         
  -6   5  23       1321.80       1389.60        77.62 o                         
  -4   5  23       3624.15       3382.22       154.04 o                         
  -2   5  23        833.20        994.09        87.00 o                         
   0   5  23       1230.78       1311.14       107.76 o                         
   2   5  23        592.81        662.11        74.20 o                         
   4   5  23       1620.45       1595.40       119.05 o                         
   6   5  23       1084.45        949.51       122.58 o                         
   8   5  23        695.20        843.78       169.54 o                         
 -11   6  23         49.96        -41.45        41.45 o                         
  -9   6  23        534.45        502.94        83.05 o                         
  -7   6  23         95.26        164.14        45.29 o                         
  -5   6  23       2684.27       2842.74       184.10 o                         
  -3   6  23       3933.00       3834.74       214.27 o                         
  -1   6  23        100.68        132.26        54.56 o                         
   1   6  23        927.10        968.10       118.99 o                         
   3   6  23       2032.76       1786.97       155.90 o                         
   5   6  23        405.05        415.21        72.87 o                         
   7   6  23       1479.43       1537.18       229.14 o                         
 -12   7  23        222.67         80.85        59.76 o                         
 -10   7  23         24.69        -27.65        97.35 o                         
  -8   7  23         57.91         77.48        55.17 o                         
  -6   7  23        791.13        734.57       103.27 o                         
  -4   7  23       5580.95       6087.87       284.99 o                         
  -2   7  23       1954.38       1933.74       162.46 o                         
   0   7  23         77.62        -50.31        50.31 o                         
   2   7  23        172.17        245.84        73.69 o                         
   4   7  23         13.00         -1.18        63.59 o                         
 -11   8  23        115.68        -10.12        64.38 o                         
  -9   8  23        454.65        485.94       122.04 o                         
  -7   8  23         15.24         43.66        53.31 o                         
  -5   8  23          0.03         44.24        53.35 o                         
  -3   8  23        238.86        316.86        70.09 o                         
  -1   8  23        105.00        177.69        86.61 o                         
   1   8  23        249.14        308.95       111.01 o                         
  -4   9  23       1346.22       1180.23       190.22 o                         
 -14   0  24          4.80        -34.61        63.68 o                         
 -12   0  24       4861.59       3975.98       286.28 o                         
 -10   0  24       8370.68       8041.01       440.15 o                         
  -8   0  24       1499.26       1286.27       183.73 o                         
  -6   0  24        256.21        245.15       101.49 o                         
  -4   0  24       7048.91       6926.78       256.06 o                         
  -2   0  24       3864.02       3902.44       240.28 o                         
   0   0  24      14444.05      14463.86       378.70 o                         
   2   0  24       1414.67       1499.36       128.63 o                         
   4   0  24        202.77        204.28        59.66 o                         
   6   0  24       2901.72       3068.42       277.47 o                         
   8   0  24        119.94        246.60        96.76 o                         
  10   0  24       4284.78       4056.13       354.48 o                         
 -15   1  24        135.59        181.28        75.60 o                         
 -13   1  24         33.31        -15.91        37.25 o                         
 -11   1  24        391.85        401.73        56.37 o                         
  -9   1  24         14.17        -25.73        38.56 o                         
  -7   1  24         49.25         71.03        24.13 o                         
  -5   1  24        105.44        144.98        31.99 o                         
  -3   1  24         17.77          1.79        24.07 o                         
  -1   1  24       4768.65       4646.38       151.90 o                         
   1   1  24        111.76        168.56        36.65 o                         
   3   1  24          2.09        -34.32        34.32 o                         
   5   1  24       1197.65       1139.06        97.70 o                         
   7   1  24       1621.50       1847.99       161.28 o                         
   9   1  24        110.34         97.02        53.10 o                         
 -16   2  24        286.09        334.31       103.58 o                         
 -14   2  24         47.43         16.84        31.57 o                         
 -12   2  24        298.59        311.24        50.63 o                         
 -10   2  24       3295.31       3092.91       123.02 o                         
  -8   2  24       1068.83       1057.52        73.72 o                         
  -6   2  24          4.65         14.70        21.51 o                         
  -4   2  24        392.62        346.47        31.76 o                         
  -2   2  24       1280.58       1370.91        62.06 o                         
   0   2  24       9600.47       9619.34       198.53 o                         
   2   2  24       5056.33       4798.91       146.71 o                         
   4   2  24         30.36         -1.92        36.87 o                         
   6   2  24        167.48        251.39        83.73 o                         
   8   2  24        157.42         51.61        73.44 o                         
 -15   3  24        452.38        514.70       132.97 o                         
 -13   3  24          3.72        -13.27        33.83 o                         
 -11   3  24       2677.35       2626.04       145.17 o                         
  -9   3  24       1563.80       1276.63       124.67 o                         
  -7   3  24         55.91         46.94        28.80 o                         
  -5   3  24       2082.70       2092.63        81.23 o                         
  -3   3  24       1003.45       1010.19        55.46 o                         
  -1   3  24        968.96       1067.21        59.21 o                         
   1   3  24       4538.95       4786.51       153.55 o                         
   3   3  24         59.22         85.32        43.31 o                         
   5   3  24       1841.48       1491.85       131.46 o                         
   7   3  24        948.75        992.82       172.90 o                         
 -16   4  24         13.24         15.30        72.07 o                         
 -14   4  24        647.79        562.81       110.63 o                         
 -12   4  24        679.53        511.45        63.11 o                         
 -10   4  24        880.88        857.64        84.79 o                         
  -8   4  24       1156.62       1130.66        63.42 o                         
  -6   4  24         11.78         39.32        25.94 o                         
  -4   4  24       1578.49       1653.91       102.70 o                         
  -2   4  24       3537.37       3750.77       202.82 o                         
   0   4  24       2362.56       2358.93       129.45 o                         
   2   4  24       3809.47       4018.18       173.11 o                         
   4   4  24       1473.72       1393.37       111.69 o                         
   6   4  24        499.17        508.64       107.82 o                         
 -11   5  24         20.15        118.47        67.47 o                         
  -9   5  24        654.99        647.91        65.79 o                         
  -7   5  24       2850.13       3104.16       145.37 o                         
  -5   5  24       6642.33       6957.54       217.54 o                         
  -3   5  24        183.59        195.50        46.59 o                         
  -1   5  24        319.49        272.29        50.05 o                         
   1   5  24       2941.92       3049.21       157.14 o                         
   3   5  24          3.95         13.26        37.96 o                         
   5   5  24       1972.50       1919.41       138.28 o                         
   7   5  24        219.93        230.07       112.04 o                         
 -10   6  24          0.02         -2.51        43.46 o                         
  -8   6  24        178.85        160.15        44.55 o                         
  -6   6  24       4418.68       5153.39       343.30 o                         
  -4   6  24        346.62        345.34        73.75 o                         
  -2   6  24        417.42        383.29        72.35 o                         
   0   6  24         49.94         83.81        48.91 o                         
   2   6  24         15.01         60.74        68.70 o                         
   4   6  24       1475.26       1500.54       125.18 o                         
   6   6  24        915.18        973.36       184.66 o                         
  -9   7  24          4.19         22.67        58.88 o                         
  -7   7  24         14.49         58.03        67.92 o                         
  -5   7  24       1128.15       1212.17       129.48 o                         
  -3   7  24        710.63        783.05       107.19 o                         
  -1   7  24        325.37        281.00        79.91 o                         
   1   7  24        206.71        201.85        66.47 o                         
   3   7  24         18.83        176.61       100.12 o                         
 -10   8  24          7.47         28.64        67.35 o                         
  -8   8  24        176.50        154.30        77.70 o                         
  -6   8  24       1519.20       1636.85       203.17 o                         
  -4   8  24       2409.07       2309.05       235.05 o                         
  -2   8  24         28.52        178.02        82.70 o                         
   0   8  24        395.20        204.28        70.69 o                         
   2   8  24         15.88       -108.09       108.09 o                         
 -14   1  25        340.70        413.24        76.47 o                         
 -12   1  25       2743.55       2157.00       153.35 o                         
 -10   1  25        835.26        829.03       106.90 o                         
  -8   1  25         22.78         16.85        23.78 o                         
  -6   1  25       1681.92       1774.10        93.41 o                         
  -4   1  25        264.90        313.92        44.09 o                         
  -2   1  25       8439.06       8920.32       211.20 o                         
   0   1  25       3346.74       3634.14       138.35 o                         
   2   1  25        750.77        805.89        67.90 o                         
   4   1  25       1441.85       1421.30        96.20 o                         
   6   1  25        140.68        222.22        92.44 o                         
   8   1  25       2048.98       2143.34       176.60 o                         
 -15   2  25        107.76        216.31        75.37 o                         
 -13   2  25        820.86        850.51        99.24 o                         
 -11   2  25        552.23        521.38        71.93 o                         
  -9   2  25        597.30        596.35        67.28 o                         
  -7   2  25        102.50         88.24        33.83 o                         
  -5   2  25        875.20        922.57        66.99 o                         
  -3   2  25        934.89        991.64        54.03 o                         
  -1   2  25        385.55        381.87        36.55 o                         
   1   2  25         61.23        -11.54        24.17 o                         
   3   2  25        652.31        657.51        76.17 o                         
   5   2  25       2642.56       2841.50       183.19 o                         
   7   2  25          1.28        109.99        92.08 o                         
 -16   3  25         35.15        -13.51        71.74 o                         
 -14   3  25        286.89        288.66        66.67 o                         
 -12   3  25       2231.32       1862.72       112.35 o                         
 -10   3  25       3374.08       3213.52       183.53 o                         
  -8   3  25        140.64         70.61        32.56 o                         
  -6   3  25        786.56        900.73        77.57 o                         
  -4   3  25        766.80        728.05        48.79 o                         
  -2   3  25       6773.42       6815.46       145.99 o                         
   0   3  25      11695.30      11485.86       189.84 o                         
   2   3  25        451.01        478.16        61.80 o                         
   4   3  25        369.11        256.13        63.58 o                         
   6   3  25        211.84         73.67        87.52 o                         
 -15   4  25          8.76        -71.48        71.48 o                         
 -13   4  25        193.09        215.73        52.02 o                         
 -11   4  25       1001.32        983.56        94.09 o                         
  -9   4  25        814.04        767.86        64.06 o                         
  -7   4  25       4304.40       4611.94       190.80 o                         
  -5   4  25        842.11        721.96        61.38 o                         
  -3   4  25        276.99        179.16        69.55 o                         
  -1   4  25       7141.16       7538.85       227.03 o                         
   1   4  25        378.55        252.97        52.09 o                         
   3   4  25       2461.34       2230.88       134.80 o                         
   5   4  25       1118.95       1103.28       117.98 o                         
 -12   5  25          8.72        -52.08        52.08 o                         
 -10   5  25        444.89        501.38       103.99 o                         
  -8   5  25       1004.58        961.46        93.44 o                         
  -6   5  25       1009.65       1277.06        95.72 o                         
  -4   5  25       1272.06       1271.47        95.52 o                         
  -2   5  25        462.35        436.57        64.92 o                         
   0   5  25        348.75        359.46        56.30 o                         
   2   5  25       2240.97       2047.56       134.64 o                         
   4   5  25        642.27        651.92        84.94 o                         
   6   5  25        628.79        528.51       124.94 o                         
  -9   6  25         37.18         35.63        92.54 o                         
  -7   6  25       3258.49       3656.39       169.77 o                         
  -5   6  25       1499.04       1381.05       106.74 o                         
  -3   6  25         87.38        140.65        42.37 o                         
  -1   6  25        675.76        859.31        89.47 o                         
   1   6  25        683.80        638.23        82.18 o                         
   3   6  25        927.68       1073.49       104.98 o                         
   5   6  25        554.04        602.72       137.76 o                         
  -8   7  25        865.15       1135.89       116.31 o                         
  -6   7  25       1446.94       1402.74       144.95 o                         
  -4   7  25        305.20        439.97        92.63 o                         
  -2   7  25          9.59         56.20        49.98 o                         
   0   7  25        525.45        646.91       100.44 o                         
   2   7  25        291.90        459.81       129.97 o                         
   4   7  25       1902.78       1763.75       224.54 o                         
  -7   8  25         21.03        -19.14        65.48 o                         
  -5   8  25        331.56        308.82       102.49 o                         
  -3   8  25        166.39        187.73        77.35 o                         
  -1   8  25          3.42        102.14        63.74 o                         
   1   8  25         22.89         58.37        67.19 o                         
 -14   0  26        682.99        608.47       126.95 o                         
 -12   0  26        306.58        160.87        62.65 o                         
 -10   0  26         56.42         65.39        74.69 o                         
  -8   0  26       3061.81       2998.77       277.35 o                         
  -6   0  26        962.84        899.96       157.16 o                         
  -4   0  26       4647.43       5095.53       231.49 o                         
  -2   0  26       5823.73       6156.69       255.86 o                         
   0   0  26        435.41        593.03        83.73 o                         
   2   0  26       1468.22       1389.96       128.66 o                         
   4   0  26       2490.39       2476.09       178.74 o                         
   6   0  26       2085.74       2152.38       247.78 o                         
   8   0  26       5073.25       4906.70       563.82 o                         
 -15   1  26        369.37        202.38        89.81 o                         
 -13   1  26        203.51        108.14        54.24 o                         
 -11   1  26        156.84        150.47        60.71 o                         
  -9   1  26          6.35         38.80        36.69 o                         
  -7   1  26        793.56        869.00        70.28 o                         
  -5   1  26       1756.13       1782.82        93.61 o                         
  -3   1  26       2771.10       2635.43       138.05 o                         
  -1   1  26        128.13         84.99        41.24 o                         
   1   1  26        121.89         88.03        41.29 o                         
   3   1  26       2655.65       2626.66       126.08 o                         
   5   1  26        203.15        257.09        42.04 o                         
   7   1  26          1.84        123.74        58.16 o                         
 -14   2  26       1510.49       1457.43       162.72 o                         
 -12   2  26       3678.37       3278.59       196.80 o                         
 -10   2  26        205.93        206.41        53.98 o                         
  -8   2  26         46.95         42.03        38.62 o                         
  -6   2  26        268.16        278.51        41.89 o                         
  -4   2  26       3389.22       3579.65       131.27 o                         
  -2   2  26      10048.31      10165.85       213.92 o                         
   0   2  26       2533.59       2424.01       103.35 o                         
   2   2  26         45.04         66.67        39.73 o                         
   4   2  26          9.44         26.97        66.85 o                         
   6   2  26        743.63        896.35       171.81 o                         
 -15   3  26         17.11        -57.76        60.56 o                         
 -13   3  26        806.61        739.67        73.05 o                         
 -11   3  26        111.25         93.17        48.63 o                         
  -9   3  26        467.80        474.11        55.05 o                         
  -7   3  26       2263.31       2602.54       139.70 o                         
  -5   3  26         60.69         50.89        31.45 o                         
  -3   3  26        923.75        820.35        52.64 o                         
  -1   3  26       1419.55       1538.75        82.22 o                         
   1   3  26        334.97        340.64        58.78 o                         
   3   3  26       2438.14       2279.66       134.37 o                         
   5   3  26        144.24        194.84        78.99 o                         
 -14   4  26        117.27         24.48        62.71 o                         
 -12   4  26        628.63        560.10        75.02 o                         
 -10   4  26        193.68        123.19        45.75 o                         
  -8   4  26        181.68        178.01        38.71 o                         
  -6   4  26       1145.81       1054.95        92.00 o                         
  -4   4  26       1748.12       1608.04        89.77 o                         
  -2   4  26       4419.67       4359.75       144.48 o                         
   0   4  26       1346.62       1250.97        96.81 o                         
   2   4  26       1812.64       1700.67       119.79 o                         
   4   4  26        629.14        586.64        77.34 o                         
   6   4  26        114.96        257.33        96.65 o                         
 -11   5  26         58.12         90.47        58.43 o                         
  -9   5  26       1479.62       1604.30       166.58 o                         
  -7   5  26       1087.20        947.09        97.19 o                         
  -5   5  26         32.19         35.66        32.13 o                         
  -3   5  26       1970.69       1943.32       123.81 o                         
  -1   5  26       1071.72       1267.97       101.30 o                         
   1   5  26        712.61        864.59        89.34 o                         
   3   5  26       1884.00       1976.71       137.30 o                         
   5   5  26        634.99        612.67       144.05 o                         
 -10   6  26        719.19        842.66       186.57 o                         
  -8   6  26       1424.83       1612.73       155.38 o                         
  -6   6  26        873.21        936.33       144.72 o                         
  -4   6  26         75.15         45.94        46.16 o                         
  -2   6  26        177.15        238.72        55.53 o                         
   0   6  26        510.14        516.15        73.72 o                         
   2   6  26        335.61        420.94        71.00 o                         
   4   6  26        870.58        703.88       144.21 o                         
  -7   7  26       1702.91       2028.54       238.89 o                         
  -5   7  26         77.66         55.13        47.86 o                         
  -3   7  26         17.84          5.24        60.68 o                         
  -1   7  26        372.98        370.12        81.52 o                         
   1   7  26         95.80          8.38        69.07 o                         
   3   7  26        785.03        722.98       150.61 o                         
  -6   8  26        306.58        290.90        90.67 o                         
  -4   8  26          1.24         61.34        84.56 o                         
  -2   8  26        494.66        665.50       148.23 o                         
   0   8  26         10.47        -80.71        87.78 o                         
 -14   1  27        973.44        704.01       125.88 o                         
 -12   1  27        566.21        495.83        71.66 o                         
 -10   1  27        285.95        503.82        97.45 o                         
  -8   1  27        599.01        611.68        60.93 o                         
  -6   1  27       1607.16       1783.36        95.92 o                         
  -4   1  27       5187.56       5352.75       197.86 o                         
  -2   1  27       3926.96       3905.24       169.80 o                         
   0   1  27          0.25         23.71        30.72 o                         
   2   1  27        740.40        742.19        67.51 o                         
   4   1  27        400.80        413.40        47.13 o                         
   6   1  27       3297.89       2912.22       175.86 o                         
 -15   2  27        200.68        113.65        60.19 o                         
 -13   2  27        129.63         95.55        39.34 o                         
 -11   2  27        128.16        124.40        38.90 o                         
  -9   2  27        445.65        507.90        64.04 o                         
  -7   2  27        256.23        268.22        41.97 o                         
  -5   2  27       1090.30       1244.39        82.47 o                         
  -3   2  27        425.63        448.52        51.67 o                         
  -1   2  27        231.39        329.85        54.80 o                         
   1   2  27       1759.71       1772.24       117.09 o                         
   3   2  27       1004.31        934.67        85.84 o                         
   5   2  27         82.30         39.81       100.36 o                         
 -14   3  27       1203.88       1019.31       163.60 o                         
 -12   3  27        134.39        116.53        40.93 o                         
 -10   3  27         44.17          6.59        37.20 o                         
  -8   3  27        690.06        681.22        74.00 o                         
  -6   3  27       1137.53       1030.23        76.83 o                         
  -4   3  27       8793.01       8696.81       207.76 o                         
  -2   3  27       3150.64       3122.09       143.88 o                         
   0   3  27        218.47        238.58        45.45 o                         
   2   3  27        102.70         45.24        39.82 o                         
   4   3  27         36.73         74.10        57.69 o                         
   6   3  27       2260.57       2288.25       278.95 o                         
 -11   4  27       1016.91       1039.31       104.64 o                         
  -9   4  27       1587.86       1554.89       114.47 o                         
  -7   4  27       1224.08       1184.86       101.43 o                         
  -5   4  27       1321.01       1217.87       103.04 o                         
  -3   4  27       2931.60       2996.36       153.00 o                         
  -1   4  27        293.29        330.38        57.19 o                         
   1   4  27       2944.55       3083.10       157.89 o                         
   3   4  27       1816.31       1724.95       123.70 o                         
   5   4  27         37.21          1.84        50.78 o                         
 -10   5  27        421.42        652.13       114.49 o                         
  -8   5  27        268.24        290.01        63.31 o                         
  -6   5  27        308.44        261.13        56.26 o                         
  -4   5  27        135.47        241.66       118.67 o                         
  -2   5  27        648.57        550.40        71.38 o                         
   0   5  27       1400.48       1353.39       110.35 o                         
   2   5  27       1070.74        912.03        98.89 o                         
   4   5  27        389.43        522.93       131.22 o                         
   6   5  27         18.99        -73.53        73.53 o                         
  -9   6  27       1913.49       1750.94       250.51 o                         
  -7   6  27        823.41       1157.07       218.84 o                         
  -5   6  27         40.00        123.73        68.33 o                         
  -3   6  27        743.97        722.09        79.84 o                         
  -1   6  27          4.93         36.22        43.01 o                         
   1   6  27        587.42        544.72        94.13 o                         
   3   6  27        297.11        319.31       100.23 o                         
  -6   7  27        131.11        198.51        86.35 o                         
  -4   7  27        395.17        651.84       207.63 o                         
  -2   7  27          2.39        -59.72        59.72 o                         
   0   7  27        721.86        692.65       134.81 o                         
   2   7  27       1289.76       1183.03       181.27 o                         
  -3   8  27         62.51        -27.10        63.24 o                         
  -1   8  27         97.35        179.40       106.45 o                         
 -14   0  28        849.58        693.64       142.44 o                         
 -12   0  28         24.55         -2.97        45.23 o                         
 -10   0  28        879.00        857.31       159.32 o                         
  -8   0  28       1796.91       1898.22       231.48 o                         
  -6   0  28       5470.37       5973.75       393.53 o                         
  -4   0  28       7647.59       7639.73       295.54 o                         
  -2   0  28         24.15        -25.67        47.16 o                         
   0   0  28       2428.88       2587.15       172.59 o                         
   2   0  28        148.90        142.23        58.91 o                         
   4   0  28       2344.29       2296.51       268.06 o                         
   6   0  28       5760.05       5867.93       671.68 o                         
 -13   1  28        510.35        455.03        77.57 o                         
 -11   1  28        117.40        161.35        56.03 o                         
  -9   1  28         25.08         69.19       117.47 o                         
  -7   1  28        301.23        349.23        59.42 o                         
  -5   1  28        301.08        297.95        55.58 o                         
  -3   1  28        588.79        579.25        68.27 o                         
  -1   1  28        958.98        971.25        87.39 o                         
   1   1  28        303.97        319.74        50.16 o                         
   3   1  28         93.30        102.18        35.49 o                         
   5   1  28        246.61        199.90        44.17 o                         
   7   1  28        776.45        792.73       162.42 o                         
 -14   2  28        511.00        237.85        89.67 o                         
 -12   2  28          3.34         39.60        38.89 o                         
 -10   2  28         43.98         32.73        36.36 o                         
  -8   2  28          6.74        -30.38        30.92 o                         
  -6   2  28       3527.58       3637.26       140.42 o                         
  -4   2  28       4247.91       4569.00       153.57 o                         
  -2   2  28       1198.16       1140.13        96.51 o                         
   0   2  28         25.90        124.76        45.32 o                         
   2   2  28         79.76         99.71        61.63 o                         
   4   2  28       2567.71       2272.22       180.42 o                         
   6   2  28       2320.48       2477.77       288.67 o                         
 -15   3  28        268.03        145.97        77.14 o                         
 -13   3  28          0.17        191.79        87.86 o                         
 -11   3  28        612.31        641.70        77.55 o                         
  -9   3  28        293.05        283.40        43.66 o                         
  -7   3  28        546.99        609.83        61.94 o                         
  -5   3  28       1266.87       1267.92       102.56 o                         
  -3   3  28        256.65        280.32        58.71 o                         
  -1   3  28       1945.14       1856.13       160.14 o                         
   1   3  28       3288.12       3419.52       215.53 o                         
   3   3  28          2.21        101.93        58.63 o                         
   5   3  28        540.50        495.53       139.68 o                         
 -10   4  28        343.14        406.44        65.67 o                         
  -8   4  28        191.64        186.21        41.01 o                         
  -6   4  28       1394.67       1431.26       114.40 o                         
  -4   4  28       1469.12       1473.04       111.23 o                         
  -2   4  28        245.43        158.20        97.95 o                         
   0   4  28        968.47        910.31       119.21 o                         
   2   4  28         38.20        -60.21        60.21 o                         
   4   4  28        450.64        503.84       140.73 o                         
  -9   5  28       2245.60       2519.75       228.24 o                         
  -7   5  28          1.02         27.36        69.42 o                         
  -5   5  28       1702.23       1740.88       129.67 o                         
  -3   5  28          7.41         13.66        41.24 o                         
  -1   5  28        339.13        392.59        88.00 o                         
   1   5  28       1522.91       1335.33       111.88 o                         
   3   5  28        255.42        361.82       107.43 o                         
   5   5  28        957.25        940.42       164.92 o                         
  -8   6  28        928.89       1169.17       197.49 o                         
  -6   6  28         63.50        157.98        78.58 o                         
  -4   6  28         88.87        121.15        56.51 o                         
  -2   6  28        974.20       1253.48       187.28 o                         
   0   6  28        748.59        637.15       127.38 o                         
   2   6  28       1559.04       1663.02       203.59 o                         
   4   6  28         16.60         73.86        85.14 o                         
  -7   7  28         45.80        165.02       113.39 o                         
  -5   7  28        161.40        255.54       119.11 o                         
  -1   7  28        658.25        702.32       145.87 o                         
   1   7  28        501.59        443.70       106.76 o                         
 -12   1  29        135.28        153.82        46.85 o                         
 -10   1  29         94.82        210.54        62.88 o                         
  -8   1  29       1867.20       1908.39       162.88 o                         
  -6   1  29       5108.13       5514.07       212.94 o                         
  -4   1  29       1883.62       2008.21       125.64 o                         
  -2   1  29        504.51        521.80        78.59 o                         
   0   1  29         56.10         14.96        37.79 o                         
   2   1  29        630.30        599.27        64.65 o                         
   4   1  29       4976.52       5132.40       187.18 o                         
   6   1  29       2314.45       1967.98       253.06 o                         
 -13   2  29        190.61        127.68        58.13 o                         
 -11   2  29        236.14        236.10        55.42 o                         
  -9   2  29         39.58        -34.43        48.36 o                         
  -7   2  29        441.26        449.71        55.27 o                         
  -5   2  29        671.09        691.49        63.42 o                         
  -3   2  29        433.19        426.04        81.89 o                         
  -1   2  29       1241.58       1502.86       110.40 o                         
   1   2  29        222.42        100.40        75.75 o                         
   3   2  29         30.71        -13.78        50.24 o                         
   5   2  29        774.74        743.42       168.28 o                         
 -14   3  29          3.59         12.52        63.10 o                         
 -12   3  29         67.30         68.60        67.27 o                         
 -10   3  29         20.85         33.92        34.75 o                         
  -8   3  29       1645.43       1642.73       119.11 o                         
  -6   3  29       2873.16       2932.64       155.70 o                         
  -4   3  29       1061.77        952.10        87.24 o                         
  -2   3  29        386.90        405.46        84.96 o                         
   0   3  29          1.16        -43.50        48.72 o                         
   2   3  29       1190.59        933.58       120.04 o                         
   4   3  29       1844.18       1739.04       236.83 o                         
 -11   4  29       1034.73        998.62       172.94 o                         
  -9   4  29         40.52          8.67       104.32 o                         
  -7   4  29       1293.44       1315.62       108.45 o                         
  -5   4  29        160.83        241.98        53.81 o                         
  -3   4  29        195.49        238.27        76.72 o                         
  -1   4  29       3889.46       3927.95       239.96 o                         
   1   4  29        707.75        680.06       121.16 o                         
 -10   5  29        238.83        424.03       138.29 o                         
  -8   5  29         39.59        141.51        79.56 o                         
  -6   5  29        318.04        306.72        81.42 o                         
  -4   5  29        386.39        291.32        84.69 o                         
  -2   5  29        768.91        852.98       120.71 o                         
   0   5  29       1422.61       1312.36       151.11 o                         
  -7   6  29       1053.80       1295.25       143.18 o                         
  -5   6  29        526.52        429.99       139.78 o                         
  -3   6  29        239.00        264.15       105.98 o                         
  -6   7  29        133.55        311.07       126.73 o                         
 -12   0  30         47.11        -64.67        64.67 o                         
 -10   0  30        611.44        784.60       174.76 o                         
  -8   0  30       5036.17       4734.91       380.46 o                         
  -6   0  30       3889.95       3815.18       325.60 o                         
  -4   0  30        422.01        514.92        79.80 o                         
  -2   0  30        358.11        442.45        84.66 o                         
   0   0  30         63.09         20.75        46.11 o                         
   2   0  30       2966.38       2734.83       192.67 o                         
   4   0  30       4694.99       4504.58       347.40 o                         
   6   0  30        255.34        193.17        94.08 o                         
 -13   1  30        188.35        149.13        73.66 o                         
 -11   1  30        128.45        129.56        55.52 o                         
  -9   1  30          9.55         50.15        45.00 o                         
  -7   1  30        131.97        107.22        54.25 o                         
  -5   1  30        131.05         79.19        39.45 o                         
  -3   1  30        774.44        827.61        87.72 o                         
  -1   1  30        101.46        105.29        53.47 o                         
   1   1  30        126.65         74.94        42.98 o                         
   3   1  30        454.57        381.08        68.69 o                         
   5   1  30         67.31        -11.29        72.05 o                         
 -12   2  30         20.82        -47.33       118.49 o                         
 -10   2  30        730.21        793.38       111.29 o                         
  -8   2  30       2250.11       2412.73       125.34 o                         
  -6   2  30       1773.24       1706.40        99.96 o                         
  -4   2  30        187.49        169.00        42.96 o                         
  -2   2  30        204.43        188.14        52.01 o                         
   0   2  30        604.79        695.28       109.95 o                         
   2   2  30       3233.15       3351.88       330.74 o                         
   4   2  30       2018.36       1806.93       234.07 o                         
 -13   3  30        565.71        520.10       125.58 o                         
 -11   3  30          1.04         46.05        39.19 o                         
  -9   3  30        508.02        424.54        89.69 o                         
  -7   3  30        765.03        813.76        85.82 o                         
  -5   3  30         87.54         85.67        53.59 o                         
  -3   3  30       2958.47       3525.33       221.85 o                         
  -1   3  30       1806.96       1898.78       167.55 o                         
   1   3  30        230.63        218.94        76.36 o                         
   3   3  30       1357.03       1432.29       221.92 o                         
 -10   4  30        139.67         83.71        63.49 o                         
  -8   4  30        883.03        967.24        98.64 o                         
  -6   4  30        836.42        741.99        87.79 o                         
  -4   4  30        892.76        948.80       122.34 o                         
  -2   4  30        562.61        633.00       103.07 o                         
   0   4  30        215.06         88.23        55.65 o                         
  -9   5  30        394.67        546.14       123.72 o                         
  -7   5  30        832.28        814.74       110.28 o                         
  -5   5  30         49.78        -52.01        52.01 o                         
  -3   5  30        396.37        482.91       134.30 o                         
  -1   5  30        684.50        670.91       151.70 o                         
  -6   6  30         39.98         82.67        70.53 o                         
  -4   6  30        256.33        225.17       110.73 o                         
 -12   1  31        227.71        205.08        79.33 o                         
 -10   1  31       1779.90       1775.96       175.23 o                         
  -8   1  31       3392.10       3529.66       232.73 o                         
  -6   1  31        198.67        118.29        40.95 o                         
  -4   1  31        460.55        402.29        65.54 o                         
  -2   1  31          0.05         -3.66        39.31 o                         
   0   1  31       1119.96        999.34        97.67 o                         
   2   1  31       4669.75       4725.47       202.17 o                         
   4   1  31        802.72        751.67       147.41 o                         
 -13   2  31        110.88         84.11        61.05 o                         
 -11   2  31        121.33         46.32        51.05 o                         
  -9   2  31        104.93         70.31        45.48 o                         
  -7   2  31         18.75         25.25        34.19 o                         
  -5   2  31       1905.53       2109.74       146.58 o                         
  -3   2  31       1290.29       1334.11       144.38 o                         
  -1   2  31        110.12        185.78        61.65 o                         
   1   2  31        722.73        763.95       113.93 o                         
   3   2  31        860.50        923.60       168.38 o                         
 -12   3  31         18.28        -10.80        47.06 o                         
 -10   3  31        952.22       1009.05       180.29 o                         
  -8   3  31        762.43        691.78        83.07 o                         
  -6   3  31        816.65        968.10        95.13 o                         
  -4   3  31         34.21         36.40        48.15 o                         
  -2   3  31        275.42        190.63        56.27 o                         
   0   3  31       2281.97       2497.89       210.50 o                         
   2   3  31       1605.02       1812.57       245.44 o                         
  -9   4  31        950.60       1088.22       175.79 o                         
  -7   4  31        237.10        249.02        67.69 o                         
  -5   4  31        160.01        118.29        94.62 o                         
  -3   4  31       1646.74       1702.28       165.41 o                         
  -1   4  31          0.42        -51.09        59.94 o                         
  -8   5  31        138.29        -20.06        84.93 o                         
  -6   5  31        193.85        177.73        55.55 o                         
  -4   5  31        505.36        471.84       142.72 o                         
  -7   6  31        131.35        139.70       139.25 o                         
 -10   0  32       3990.80       4388.70       392.32 o                         
  -8   0  32        761.03        781.28       169.90 o                         
  -6   0  32         46.69         81.55        81.11 o                         
  -4   0  32         53.00        -63.10        63.10 o                         
  -2   0  32        488.04        458.50        98.54 o                         
   0   0  32       3794.39       3731.58       226.21 o                         
   2   0  32       2155.37       2236.30       246.32 o                         
   4   0  32          0.39         18.46        85.56 o                         
 -11   1  32         52.59        -50.70        50.70 o                         
  -9   1  32         15.28        126.94        70.51 o                         
  -7   1  32        547.45        566.30        97.51 o                         
  -5   1  32        244.96        207.68        54.32 o                         
  -3   1  32        281.89        308.88        65.12 o                         
  -1   1  32         34.09          4.55        40.55 o                         
   1   1  32        246.71        248.55        87.03 o                         
   3   1  32         19.85         18.08        64.97 o                         
 -12   2  32       1028.55        796.50       139.83 o                         
  -8   2  32        593.48        526.20       118.87 o                         
  -6   2  32        113.40        140.93        66.35 o                         
  -4   2  32        200.34        245.05        89.90 o                         
  -2   2  32       1164.19       1128.39       134.54 o                         
   0   2  32       3179.96       3156.63       218.30 o                         
   2   2  32       1781.56       1657.56       230.34 o                         
 -11   3  32        225.10        183.30        73.99 o                         
  -9   3  32        140.92        118.09        86.33 o                         
  -7   3  32        314.52        360.92        65.47 o                         
  -5   3  32       1257.47       1123.62       133.29 o                         
  -3   3  32        220.47        371.70        80.95 o                         
  -1   3  32       1332.66       1310.26       158.55 o                         
  -8   4  32        759.37        645.73        92.93 o                         
  -6   4  32        662.60        651.34       146.99 o                         
  -4   4  32        620.87        601.81       133.80 o                         
  -7   5  32          9.87        -19.03        73.51 o                         
  -5   5  32       1546.11       2048.94       250.99 o                         
 -10   1  33       1040.63        989.70       202.20 o                         
  -8   1  33          6.41          6.85       138.99 o                         
  -6   1  33        179.31        149.04        59.34 o                         
  -4   1  33         89.03        122.13        52.69 o                         
  -2   1  33       3038.60       2969.92       167.39 o                         
   0   1  33       3029.14       3164.86       307.16 o                         
   2   1  33        230.14        249.51        98.75 o                         
 -11   2  33         96.69        -64.11        64.11 o                         
  -7   2  33        520.94        457.78       117.19 o                         
  -5   2  33        834.32        866.99       144.08 o                         
  -3   2  33         65.63          5.60        47.61 o                         
  -1   2  33       1567.89       1537.44       225.09 o                         
 -10   3  33        539.15        466.82        81.12 o                         
  -8   3  33         69.26        131.41        52.90 o                         
  -6   3  33          0.34         84.78        78.20 o                         
  -4   3  33        414.82        411.05       109.10 o                         
  -9   4  33         18.01         -5.06        60.92 o                         
  -7   4  33        884.24        874.29       162.74 o                         
  -5   4  33        384.68        486.85       119.47 o                         
  -8   0  34        142.05        128.03        94.13 o                         
  -6   0  34          6.17         23.52        91.98 o                         
  -4   0  34       1377.31       1189.64       197.08 o                         
  -2   0  34       1703.05       1596.60       223.85 o                         
   0   0  34        879.12        676.67       139.16 o                         
  -9   1  34        148.35        207.97        94.70 o                         
  -7   1  34        165.29         96.45        56.09 o                         
  -5   1  34         17.53        -24.01        39.73 o                         
  -3   1  34        206.74        225.52        66.16 o                         
  -1   1  34        191.44        163.32        89.25 o                         
   1   1  34        362.66        264.38       110.63 o                         
  -8   2  34         55.75         35.03        82.23 o                         
  -6   2  34          2.61        -66.50        66.50 o                         
  -4   2  34       1267.86       1369.81       150.66 o                         
  -2   2  34       3808.37       3080.55       333.97 o                         
  -7   3  34        592.97        450.64       120.71 o                         
  -5   3  34         47.56        202.28        92.49 o                         
  -8   1  35        197.61        277.26        87.40 o                         
  -6   1  35        396.89        298.70       143.23 o                         
  -4   1  35       2886.64       3006.75       317.48 o                         
  -2   1  35       1682.21       1758.66       242.90 o                         
  -7   2  35        181.59        284.25       109.57 o                         
  -6   0  36       2120.55       2310.37       283.65 o                         
  -4   0  36       1133.25       1012.10       190.19 o                         
  -2   0  36        561.24        453.86       117.28 o                         
                                                                                
