# Supplementary material for: Crystal structure of bis­{μ-2-[bis­(2-hy­droxy­eth­yl)amino]­ethano­lato}bis­(μ-3,5-di­methyl­pyrazolato)tricopper(II) dibromide sesquihydrate
Source: Acta Crystallogr E Crystallogr Commun. 2020 Sep 11;76(Pt 10):1641–4. doi: 10.1107/S2056989020012323 (PMC7534225; doi:10.1107/S2056989020012323)
Supplement: Supplementary file 3 [file e-76-01641-sup3.mol]

shi_4349_vapa.mol
  ChemDraw08032011203D

 39 48  0  0  0  0  0  0  0  0999 V2000
   -3.5337    0.5140   -0.6724 Cu  0  0  0  0  0  0  0  0  0  0  0  0
    0.0787   -0.1198   -0.1650 Cu  0  0  0  0  0  0  0  0  0  0  0  0
   -1.5436    1.3243   -0.2912 O   0  0  0  0  0  3  0  0  0  0  0  0
   -2.6688   -1.3079   -1.4792 N   0  0  0  0  0  0  0  0  0  0  0  0
   -1.1510   -1.5339   -1.3641 N   0  0  0  0  0  4  0  0  0  0  0  0
   -4.6560    1.2990    2.7610 O   0  0  0  0  0  3  0  0  0  0  0  0
   -5.4297   -0.3934    0.3404 O   0  0  0  0  0  3  0  0  0  0  0  0
   -6.3584   -1.6165    2.1473 H   0  0  0  0  0  1  0  0  0  0  0  0
   -4.3315    2.4425    0.2257 N   0  0  0  0  0  4  0  0  0  0  0  0
   -3.2498   -2.4321   -2.3137 C   0  0  0  0  0  0  0  0  0  0  0  0
   -2.0944   -3.3945   -2.7610 C   0  0  0  0  0  0  0  0  0  0  0  0
   -0.7971   -2.8113   -2.1331 C   0  0  0  0  0  0  0  0  0  0  0  0
   -1.5951    2.7479    0.4468 C   0  0  0  0  0  0  0  0  0  0  0  0
   -3.1074    2.9275    1.2466 C   0  0  0  0  0  2  0  0  0  0  0  0
   -4.5923    3.5656   -1.0100 C   0  0  0  0  0  0  0  0  0  0  0  0
   -4.8969   -2.4995   -2.6694 C   0  0  0  0  0  0  0  0  0  0  0  0
   -5.3096    2.8656   -2.3346 C   0  0  0  0  0  2  0  0  0  0  0  0
    0.7900   -3.3667   -2.2765 C   0  0  0  0  0  0  0  0  0  0  0  0
   -5.7538    2.1425    1.0789 C   0  0  0  0  0  0  0  0  0  0  0  0
   -5.8525    0.5959    1.5789 C   0  0  0  0  0  0  0  0  0  0  0  0
    3.7015    0.4215    0.3733 Cu  0  0  0  0  0  0  0  0  0  0  0  0
    1.7263    1.2864    0.0364 O   0  0  0  0  0  3  0  0  0  0  0  0
    2.8036   -1.4244    1.0827 N   0  0  0  0  0  4  0  0  0  0  0  0
    1.2821   -1.6170    0.9566 N   0  0  0  0  0  0  0  0  0  0  0  0
    4.8534    1.2246    2.7610 O   0  0  0  0  0  3  0  0  0  0  0  0
    5.5812   -0.4645   -0.6870 O   0  0  0  0  0  3  0  0  0  0  0  0
    6.3584   -1.6853    2.5028 H   0  0  0  0  0  1  0  0  0  0  0  0
    4.5337    2.3807   -0.4221 N   0  0  0  0  0  4  0  0  0  0  0  0
    3.3641   -2.6013    1.8565 C   0  0  0  0  0  0  0  0  0  0  0  0
    2.1915   -3.5656    2.2527 C   0  0  0  0  0  0  0  0  0  0  0  0
    0.9051   -2.9268    1.6570 C   0  0  0  0  0  0  0  0  0  0  0  0
    1.8034    2.7458   -0.6253 C   0  0  0  0  0  0  0  0  0  0  0  0
    3.3190    2.9406   -1.4150 C   0  0  0  0  0  0  0  0  0  0  0  0
    4.8141    3.4319    0.8712 C   0  0  0  0  0  0  0  0  0  0  0  0
    5.0095   -2.7170    2.2072 C   0  0  0  0  0  0  0  0  0  0  0  0
    5.5181    2.6501    2.1567 C   0  0  0  0  0  0  0  0  0  0  0  0
   -0.6917   -3.4606    1.7717 C   0  0  0  0  0  0  0  0  0  0  0  0
    5.9509    2.1010   -1.2904 C   0  0  0  0  0  0  0  0  0  0  0  0
    6.0220    0.5813   -1.8716 C   0  0  0  0  0  2  0  0  0  0  0  0
  1  3  1  0      
  1  4  1  0      
  1  6  1  0      
  1  7  1  0      
  1  9  1  0      
  2  3  1  0      
  2  5  1  0      
  2 22  1  0      
  2 24  1  0      
  3 13  1  0      
  4  5  1  0      
  4 10  1  0      
  5 12  2  0      
  6 17  1  0      
  7  8  1  0      
  7 20  1  0      
  9 14  1  0      
  9 15  1  0      
  9 19  1  0      
 10 11  2  0      
 10 16  1  0      
 11 12  1  0      
 12 18  1  0      
 13 14  1  0      
 15 17  1  0      
 19 20  1  0      
 21 22  1  0      
 21 23  1  0      
 21 25  1  0      
 21 26  1  0      
 21 28  1  0      
 22 32  1  0      
 23 24  1  0      
 23 29  2  0      
 24 31  1  0      
 25 36  1  0      
 26 27  1  0      
 26 39  1  0      
 28 33  1  0      
 28 34  1  0      
 28 38  1  0      
 29 30  1  0      
 29 35  1  0      
 30 31  2  0      
 31 37  1  0      
 32 33  1  0      
 34 36  1  0      
 38 39  1  0      
M  STY  1   1 GEN
M  SLB  1   1   1
M  SAL   1 15   1   2   3   4   5   6   7   8   9  10  11  12  13  14  15
M  SAL   1 15  16  17  18  19  20  21  22  23  24  25  26  27  28  29  30
M  SAL   1  9  31  32  33  34  35  36  37  38  39
M  SDI   1  4    7.0659    3.8589    7.0659   -4.2424
M  SDI   1  4   -7.0682   -4.2424   -7.0682    3.8589
M  END
