# Supplementary material for: Crystal structure of bis­{μ-2-[bis­(2-hy­droxy­eth­yl)amino]­ethano­lato}bis­(μ-3,5-di­methyl­pyrazolato)tricopper(II) dibromide sesquihydrate
Source: Acta Crystallogr E Crystallogr Commun. 2020 Sep 11;76(Pt 10):1641–4. doi: 10.1107/S2056989020012323 (PMC7534225; doi:10.1107/S2056989020012323)
Supplement: Supplementary file 4 [file e-76-01641-sup4.txt]

PE IR       SPECTRUM    SPECTRUM    ASCII       PEDS        1.60        
  -1
AB121Y.ASC
19/05/27
14:38:18.00
19/05/27
14:58:48.00
Admin

400.000000
8


1005,2.19
DTGS
MIR
KBR
0
0.300000
1
4.000000
STRONG
RATIO
SPECTRUM


DOUBLE
8
BI DIRECTIONAL
2

0


#HDR
-1
-1
#GR
CM-1
%T
0.00002384185791015625
0.0
4000.000000
-1.000000
3601
8
102.593490
0.012838
#DATA
4000.000000	101.545319 
3999.000000	101.524646 
3998.000000	101.517523 
3997.000000	101.527695 
3996.000000	101.552035 
3995.000000	101.585173 
3994.000000	101.621051 
3993.000000	101.651254 
3992.000000	101.664062 
3991.000000	101.647253 
3990.000000	101.595471 
3989.000000	101.512018 
3988.000000	101.415022 
3987.000000	101.331275 
3986.000000	101.288542 
3985.000000	101.302184 
3984.000000	101.358443 
3983.000000	101.428285 
3982.000000	101.480944 
3981.000000	101.500192 
3980.000000	101.497493 
3979.000000	101.490847 
3978.000000	101.485979 
3977.000000	101.477915 
3976.000000	101.458091 
3975.000000	101.426703 
3974.000000	101.400043 
3973.000000	101.392403 
3972.000000	101.395987 
3971.000000	101.390791 
3970.000000	101.359008 
3969.000000	101.295892 
3968.000000	101.218918 
3967.000000	101.153104 
3966.000000	101.115396 
3965.000000	101.106365 
3964.000000	101.104232 
3963.000000	101.085115 
3962.000000	101.044020 
3961.000000	100.993518 
3960.000000	100.958574 
3959.000000	100.954069 
3958.000000	100.965235 
3957.000000	100.967776 
3956.000000	100.950039 
3955.000000	100.918893 
3954.000000	100.899234 
3953.000000	100.911601 
3952.000000	100.949905 
3951.000000	100.991054 
3950.000000	101.007657 
3949.000000	100.984641 
3948.000000	100.935757 
3947.000000	100.891270 
3946.000000	100.882316 
3945.000000	100.917963 
3944.000000	100.966228 
3943.000000	100.987910 
3942.000000	100.971714 
3941.000000	100.931646 
3940.000000	100.899435 
3939.000000	100.897244 
3938.000000	100.917613 
3937.000000	100.949091 
3936.000000	100.997444 
3935.000000	101.066254 
3934.000000	101.132122 
3933.000000	101.158857 
3932.000000	101.122619 
3931.000000	101.029794 
3930.000000	100.932511 
3929.000000	100.889309 
3928.000000	100.919867 
3927.000000	100.997841 
3926.000000	101.051450 
3925.000000	101.022591 
3924.000000	100.925371 
3923.000000	100.819041 
3922.000000	100.773045 
3921.000000	100.820922 
3920.000000	100.919821 
3919.000000	100.999009 
3918.000000	101.010299 
3917.000000	100.945476 
3916.000000	100.846955 
3915.000000	100.766403 
3914.000000	100.728259 
3913.000000	100.727771 
3912.000000	100.736761 
3911.000000	100.737315 
3910.000000	100.749850 
3909.000000	100.810012 
3908.000000	100.936926 
3907.000000	101.118854 
3906.000000	101.301191 
3905.000000	101.419632 
3904.000000	101.437237 
3903.000000	101.355840 
3902.000000	101.224077 
3901.000000	101.084787 
3900.000000	100.937070 
3899.000000	100.775591 
3898.000000	100.635114 
3897.000000	100.568580 
3896.000000	100.608483 
3895.000000	100.749697 
3894.000000	100.929392 
3893.000000	101.061468 
3892.000000	101.080601 
3891.000000	100.986323 
3890.000000	100.881714 
3889.000000	100.881006 
3888.000000	101.007727 
3887.000000	101.193322 
3886.000000	101.301369 
3885.000000	101.260700 
3884.000000	101.171496 
3883.000000	101.150452 
3882.000000	101.177188 
3881.000000	101.166020 
3880.000000	101.072620 
3879.000000	100.932378 
3878.000000	100.862536 
3877.000000	100.944963 
3876.000000	101.118977 
3875.000000	101.280002 
3874.000000	101.383232 
3873.000000	101.437181 
3872.000000	101.470760 
3871.000000	101.479052 
3870.000000	101.405096 
3869.000000	101.233891 
3868.000000	101.077723 
3867.000000	101.050261 
3866.000000	101.129801 
3865.000000	101.220220 
3864.000000	101.233474 
3863.000000	101.142217 
3862.000000	101.013628 
3861.000000	100.931821 
3860.000000	100.933024 
3859.000000	101.028809 
3858.000000	101.229359 
3857.000000	101.539159 
3856.000000	101.908501 
3855.000000	102.191077 
3854.000000	102.149075 
3853.000000	101.679858 
3852.000000	101.041193 
3851.000000	100.566248 
3850.000000	100.373526 
3849.000000	100.423437 
3848.000000	100.602830 
3847.000000	100.810787 
3846.000000	100.995192 
3845.000000	101.132855 
3844.000000	101.217799 
3843.000000	101.264643 
3842.000000	101.318436 
3841.000000	101.408241 
3840.000000	101.500240 
3839.000000	101.534651 
3838.000000	101.474095 
3837.000000	101.327561 
3836.000000	101.165948 
3835.000000	101.060741 
3834.000000	101.024528 
3833.000000	101.029086 
3832.000000	101.031865 
3831.000000	101.016971 
3830.000000	101.018837 
3829.000000	101.066302 
3828.000000	101.131608 
3827.000000	101.173984 
3826.000000	101.194400 
3825.000000	101.235140 
3824.000000	101.349027 
3823.000000	101.514578 
3822.000000	101.581464 
3821.000000	101.443317 
3820.000000	101.207335 
3819.000000	101.046303 
3818.000000	101.024459 
3817.000000	101.085830 
3816.000000	101.086636 
3815.000000	100.940257 
3814.000000	100.736315 
3813.000000	100.610293 
3812.000000	100.609155 
3811.000000	100.720306 
3810.000000	100.907224 
3809.000000	101.106391 
3808.000000	101.220783 
3807.000000	101.201810 
3806.000000	101.133064 
3805.000000	101.135949 
3804.000000	101.254563 
3803.000000	101.418355 
3802.000000	101.448585 
3801.000000	101.249409 
3800.000000	100.974487 
3799.000000	100.821830 
3798.000000	100.817825 
3797.000000	100.873769 
3796.000000	100.881360 
3795.000000	100.796464 
3794.000000	100.686984 
3793.000000	100.632064 
3792.000000	100.630547 
3791.000000	100.646435 
3790.000000	100.666026 
3789.000000	100.695540 
3788.000000	100.742006 
3787.000000	100.799651 
3786.000000	100.845091 
3785.000000	100.861778 
3784.000000	100.864947 
3783.000000	100.885350 
3782.000000	100.941706 
3781.000000	101.013183 
3780.000000	101.026639 
3779.000000	100.933450 
3778.000000	100.784977 
3777.000000	100.663126 
3776.000000	100.609154 
3775.000000	100.633884 
3774.000000	100.732842 
3773.000000	100.890596 
3772.000000	101.067409 
3771.000000	101.207628 
3770.000000	101.257303 
3769.000000	101.203582 
3768.000000	101.109695 
3767.000000	101.036109 
3766.000000	100.975015 
3765.000000	100.907941 
3764.000000	100.867892 
3763.000000	100.904583 
3762.000000	101.024821 
3761.000000	101.180698 
3760.000000	101.274347 
3759.000000	101.239444 
3758.000000	101.124145 
3757.000000	101.031787 
3756.000000	101.054245 
3755.000000	101.233491 
3754.000000	101.519116 
3753.000000	101.798376 
3752.000000	101.930163 
3751.000000	101.828209 
3750.000000	101.557499 
3749.000000	101.281158 
3748.000000	101.185953 
3747.000000	101.341096 
3746.000000	101.572936 
3745.000000	101.650550 
3744.000000	101.488448 
3743.000000	101.164157 
3742.000000	100.902571 
3741.000000	100.890371 
3740.000000	101.110434 
3739.000000	101.443477 
3738.000000	101.761605 
3737.000000	101.957038 
3736.000000	101.957478 
3735.000000	101.760533 
3734.000000	101.478697 
3733.000000	101.225824 
3732.000000	101.024650 
3731.000000	100.874957 
3730.000000	100.818556 
3729.000000	100.890590 
3728.000000	101.046352 
3727.000000	101.202533 
3726.000000	101.289233 
3725.000000	101.280813 
3724.000000	101.218317 
3723.000000	101.151562 
3722.000000	101.094133 
3721.000000	101.044572 
3720.000000	101.014499 
3719.000000	101.019506 
3718.000000	101.066258 
3717.000000	101.165828 
3716.000000	101.337739 
3715.000000	101.578917 
3714.000000	101.822207 
3713.000000	101.968427 
3712.000000	101.933907 
3711.000000	101.696486 
3710.000000	101.346834 
3709.000000	101.009874 
3708.000000	100.775843 
3707.000000	100.694097 
3706.000000	100.763090 
3705.000000	100.940672 
3704.000000	101.134964 
3703.000000	101.248293 
3702.000000	101.228653 
3701.000000	101.088700 
3700.000000	100.925582 
3699.000000	100.835705 
3698.000000	100.839340 
3697.000000	100.912661 
3696.000000	101.023891 
3695.000000	101.155843 
3694.000000	101.307189 
3693.000000	101.471569 
3692.000000	101.611654 
3691.000000	101.667653 
3690.000000	101.579933 
3689.000000	101.326085 
3688.000000	100.969099 
3687.000000	100.616183 
3686.000000	100.374218 
3685.000000	100.300323 
3684.000000	100.356652 
3683.000000	100.477757 
3682.000000	100.625926 
3681.000000	100.786393 
3680.000000	100.953039 
3679.000000	101.133056 
3678.000000	101.336903 
3677.000000	101.505880 
3676.000000	101.478817 
3675.000000	101.178897 
3674.000000	100.795232 
3673.000000	100.563924 
3672.000000	100.525553 
3671.000000	100.563423 
3670.000000	100.490039 
3669.000000	100.208847 
3668.000000	99.838453  
3667.000000	99.545167  
3666.000000	99.377955  
3665.000000	99.302483  
3664.000000	99.259123  
3663.000000	99.205252  
3662.000000	99.134673  
3661.000000	99.062373  
3660.000000	99.004659  
3659.000000	98.952773  
3658.000000	98.858750  
3657.000000	98.678259  
3656.000000	98.426870  
3655.000000	98.178439  
3654.000000	98.045442  
3653.000000	98.092221  
3652.000000	98.239128  
3651.000000	98.329804  
3650.000000	98.212460  
3649.000000	97.821784  
3648.000000	97.258175  
3647.000000	96.682035  
3646.000000	96.216934  
3645.000000	95.918747  
3644.000000	95.753629  
3643.000000	95.651096  
3642.000000	95.540643  
3641.000000	95.379203  
3640.000000	95.171338  
3639.000000	94.942523  
3638.000000	94.719289  
3637.000000	94.514200  
3636.000000	94.319045  
3635.000000	94.120838  
3634.000000	93.921521  
3633.000000	93.751889  
3632.000000	93.655375  
3631.000000	93.598154  
3630.000000	93.405737  
3629.000000	92.947218  
3628.000000	92.326534  
3627.000000	91.736545  
3626.000000	91.297678  
3625.000000	91.039571  
3624.000000	90.905395  
3623.000000	90.820706  
3622.000000	90.730039  
3621.000000	90.580428  
3620.000000	90.312931  
3619.000000	89.910720  
3618.000000	89.458612  
3617.000000	89.063252  
3616.000000	88.767034  
3615.000000	88.547695  
3614.000000	88.331919  
3613.000000	88.069481  
3612.000000	87.786638  
3611.000000	87.522627  
3610.000000	87.262753  
3609.000000	86.962617  
3608.000000	86.591876  
3607.000000	86.158705  
3606.000000	85.724301  
3605.000000	85.347386  
3604.000000	85.031437  
3603.000000	84.749896  
3602.000000	84.475180  
3601.000000	84.193144  
3600.000000	83.910199  
3599.000000	83.642263  
3598.000000	83.403882  
3597.000000	83.198635  
3596.000000	83.013116  
3595.000000	82.833387  
3594.000000	82.663837  
3593.000000	82.528011  
3592.000000	82.457865  
3591.000000	82.460026  
3590.000000	82.479486  
3589.000000	82.434715  
3588.000000	82.267544  
3587.000000	81.982296  
3586.000000	81.680313  
3585.000000	81.471675  
3584.000000	81.389204  
3583.000000	81.408774  
3582.000000	81.472817  
3581.000000	81.526623  
3580.000000	81.542272  
3579.000000	81.517639  
3578.000000	81.476344  
3577.000000	81.443733  
3576.000000	81.428278  
3575.000000	81.425064  
3574.000000	81.424191  
3573.000000	81.426716  
3572.000000	81.453293  
3571.000000	81.521242  
3570.000000	81.613768  
3569.000000	81.681594  
3568.000000	81.656731  
3567.000000	81.509076  
3566.000000	81.302366  
3565.000000	81.125943  
3564.000000	81.024453  
3563.000000	80.994289  
3562.000000	80.990229  
3561.000000	80.968684  
3560.000000	80.921395  
3559.000000	80.864287  
3558.000000	80.822378  
3557.000000	80.810834  
3556.000000	80.819174  
3555.000000	80.818807  
3554.000000	80.774873  
3553.000000	80.670634  
3552.000000	80.533046  
3551.000000	80.409056  
3550.000000	80.336758  
3549.000000	80.319442  
3548.000000	80.304802  
3547.000000	80.232335  
3546.000000	80.083600  
3545.000000	79.879509  
3544.000000	79.673775  
3543.000000	79.514810  
3542.000000	79.413248  
3541.000000	79.353927  
3540.000000	79.307004  
3539.000000	79.244696  
3538.000000	79.151769  
3537.000000	79.025097  
3536.000000	78.875735  
3535.000000	78.720294  
3534.000000	78.575438  
3533.000000	78.452398  
3532.000000	78.350169  
3531.000000	78.258239  
3530.000000	78.157800  
3529.000000	78.032877  
3528.000000	77.881359  
3527.000000	77.712516  
3526.000000	77.542569  
3525.000000	77.380194  
3524.000000	77.214520  
3523.000000	77.031847  
3522.000000	76.833210  
3521.000000	76.629610  
3520.000000	76.434880  
3519.000000	76.257897  
3518.000000	76.095460  
3517.000000	75.936577  
3516.000000	75.766348  
3515.000000	75.575412  
3514.000000	75.366874  
3513.000000	75.147673  
3512.000000	74.920273  
3511.000000	74.683899  
3510.000000	74.438718  
3509.000000	74.191198  
3508.000000	73.955328  
3507.000000	73.739305  
3506.000000	73.529512  
3505.000000	73.299596  
3504.000000	73.024057  
3503.000000	72.695979  
3502.000000	72.342443  
3501.000000	71.996548  
3500.000000	71.668179  
3499.000000	71.346290  
3498.000000	71.005613  
3497.000000	70.628597  
3496.000000	70.225398  
3495.000000	69.819030  
3494.000000	69.430634  
3493.000000	69.072793  
3492.000000	68.743735  
3491.000000	68.431820  
3490.000000	68.115781  
3489.000000	67.770585  
3488.000000	67.376284  
3487.000000	66.931403  
3486.000000	66.466854  
3485.000000	66.018095  
3484.000000	65.597073  
3483.000000	65.195043  
3482.000000	64.790226  
3481.000000	64.368324  
3480.000000	63.940551  
3479.000000	63.530037  
3478.000000	63.155098  
3477.000000	62.818728  
3476.000000	62.502781  
3475.000000	62.191059  
3474.000000	61.891236  
3473.000000	61.623775  
3472.000000	61.405645  
3471.000000	61.238131  
3470.000000	61.097487  
3469.000000	60.957188  
3468.000000	60.808424  
3467.000000	60.652294  
3466.000000	60.490911  
3465.000000	60.324339  
3464.000000	60.154093  
3463.000000	59.987763  
3462.000000	59.842989  
3461.000000	59.734923  
3460.000000	59.661778  
3459.000000	59.608611  
3458.000000	59.551422  
3457.000000	59.470451  
3456.000000	59.362420  
3455.000000	59.232732  
3454.000000	59.089408  
3453.000000	58.939534  
3452.000000	58.790193  
3451.000000	58.649167  
3450.000000	58.523566  
3449.000000	58.412426  
3448.000000	58.300220  
3447.000000	58.172665  
3446.000000	58.033046  
3445.000000	57.893734  
3444.000000	57.766006  
3443.000000	57.654717  
3442.000000	57.554714  
3441.000000	57.456655  
3440.000000	57.352270  
3439.000000	57.237418  
3438.000000	57.115825  
3437.000000	56.996290  
3436.000000	56.890164  
3435.000000	56.805199  
3434.000000	56.739138  
3433.000000	56.683589  
3432.000000	56.627153  
3431.000000	56.558962  
3430.000000	56.473576  
3429.000000	56.372462  
3428.000000	56.268266  
3427.000000	56.179762  
3426.000000	56.124757  
3425.000000	56.108669  
3424.000000	56.111607  
3423.000000	56.105249  
3422.000000	56.069818  
3421.000000	55.999279  
3420.000000	55.906468  
3419.000000	55.811601  
3418.000000	55.731988  
3417.000000	55.674854  
3416.000000	55.630306  
3415.000000	55.583726  
3414.000000	55.525509  
3413.000000	55.450763  
3412.000000	55.358420  
3411.000000	55.250600  
3410.000000	55.134045  
3409.000000	55.015558  
3408.000000	54.897610  
3407.000000	54.780309  
3406.000000	54.663245  
3405.000000	54.546477  
3404.000000	54.430591  
3403.000000	54.316947  
3402.000000	54.207849  
3401.000000	54.106242  
3400.000000	54.013916  
3399.000000	53.926119  
3398.000000	53.827399  
3397.000000	53.704543  
3396.000000	53.560601  
3395.000000	53.405874  
3394.000000	53.248738  
3393.000000	53.092856  
3392.000000	52.937917  
3391.000000	52.785957  
3390.000000	52.645043  
3389.000000	52.520524  
3388.000000	52.404046  
3387.000000	52.281536  
3386.000000	52.142424  
3385.000000	51.984277  
3384.000000	51.815386  
3383.000000	51.645694  
3382.000000	51.478201  
3381.000000	51.309425  
3380.000000	51.131968  
3379.000000	50.941379  
3378.000000	50.743107  
3377.000000	50.547262  
3376.000000	50.363054  
3375.000000	50.194746  
3374.000000	50.039718  
3373.000000	49.895524  
3372.000000	49.764378  
3371.000000	49.646839  
3370.000000	49.534619  
3369.000000	49.416070  
3368.000000	49.284289  
3367.000000	49.137681  
3366.000000	48.980686  
3365.000000	48.817807  
3364.000000	48.648743  
3363.000000	48.467954  
3362.000000	48.267908  
3361.000000	48.049387  
3360.000000	47.831218  
3359.000000	47.633290  
3358.000000	47.459935  
3357.000000	47.305816  
3356.000000	47.162497  
3355.000000	47.021368  
3354.000000	46.874854  
3353.000000	46.721457  
3352.000000	46.572240  
3351.000000	46.442979  
3350.000000	46.344786  
3349.000000	46.276922  
3348.000000	46.220749  
3347.000000	46.154858  
3346.000000	46.070410  
3345.000000	45.970240  
3344.000000	45.866712  
3343.000000	45.768957  
3342.000000	45.672457  
3341.000000	45.566327  
3340.000000	45.442949  
3339.000000	45.302955  
3338.000000	45.157886  
3337.000000	45.019524  
3336.000000	44.888673  
3335.000000	44.759358  
3334.000000	44.624135  
3333.000000	44.480501  
3332.000000	44.334332  
3331.000000	44.191793  
3330.000000	44.049861  
3329.000000	43.898969  
3328.000000	43.727472  
3327.000000	43.528857  
3326.000000	43.310687  
3325.000000	43.091545  
3324.000000	42.896211  
3323.000000	42.738905  
3322.000000	42.605353  
3321.000000	42.467016  
3320.000000	42.297725  
3319.000000	42.087047  
3318.000000	41.852806  
3317.000000	41.620967  
3316.000000	41.406631  
3315.000000	41.208988  
3314.000000	41.008875  
3313.000000	40.785296  
3312.000000	40.530535  
3311.000000	40.249025  
3310.000000	39.956005  
3309.000000	39.667961  
3308.000000	39.396512  
3307.000000	39.149078  
3306.000000	38.927394  
3305.000000	38.723876  
3304.000000	38.516990  
3303.000000	38.286919  
3302.000000	38.032100  
3301.000000	37.762351  
3300.000000	37.491668  
3299.000000	37.229632  
3298.000000	36.975929  
3297.000000	36.725059  
3296.000000	36.470587  
3295.000000	36.208316  
3294.000000	35.938958  
3293.000000	35.666997  
3292.000000	35.399057  
3291.000000	35.139224  
3290.000000	34.884473  
3289.000000	34.629945  
3288.000000	34.373411  
3287.000000	34.113758  
3286.000000	33.849150  
3285.000000	33.577695  
3284.000000	33.300333  
3283.000000	33.022303  
3282.000000	32.752901  
3281.000000	32.496645  
3280.000000	32.244644  
3279.000000	31.985885  
3278.000000	31.717736  
3277.000000	31.442926  
3276.000000	31.164348  
3275.000000	30.881832  
3274.000000	30.593055  
3273.000000	30.298825  
3272.000000	30.008953  
3271.000000	29.738076  
3270.000000	29.498553  
3269.000000	29.291956  
3268.000000	29.098593  
3267.000000	28.891463  
3266.000000	28.651380  
3265.000000	28.373663  
3264.000000	28.074223  
3263.000000	27.774694  
3262.000000	27.489996  
3261.000000	27.225854  
3260.000000	26.977182  
3259.000000	26.734994  
3258.000000	26.490854  
3257.000000	26.238631  
3256.000000	25.975368  
3255.000000	25.701593  
3254.000000	25.423154  
3253.000000	25.148081  
3252.000000	24.883460  
3251.000000	24.633308  
3250.000000	24.396082  
3249.000000	24.168057  
3248.000000	23.944229  
3247.000000	23.716178  
3246.000000	23.473298  
3245.000000	23.214592  
3244.000000	22.959489  
3243.000000	22.725594  
3242.000000	22.507296  
3241.000000	22.288968  
3240.000000	22.062242  
3239.000000	21.829409  
3238.000000	21.601955  
3237.000000	21.386774  
3236.000000	21.175724  
3235.000000	20.959668  
3234.000000	20.743361  
3233.000000	20.540089  
3232.000000	20.362854  
3231.000000	20.215284  
3230.000000	20.083128  
3229.000000	19.944885  
3228.000000	19.782732  
3227.000000	19.587746  
3226.000000	19.366490  
3225.000000	19.134372  
3224.000000	18.910293  
3223.000000	18.706670  
3222.000000	18.521289  
3221.000000	18.345982  
3220.000000	18.175147  
3219.000000	18.009360  
3218.000000	17.855262  
3217.000000	17.715018  
3216.000000	17.578022  
3215.000000	17.431961  
3214.000000	17.277263  
3213.000000	17.125901  
3212.000000	16.996152  
3211.000000	16.896098  
3210.000000	16.808272  
3209.000000	16.707899  
3208.000000	16.582952  
3207.000000	16.437960  
3206.000000	16.294093  
3205.000000	16.170403  
3204.000000	16.068438  
3203.000000	15.981322  
3202.000000	15.903049  
3201.000000	15.829792  
3200.000000	15.758712  
3199.000000	15.688509  
3198.000000	15.621191  
3197.000000	15.561064  
3196.000000	15.512333  
3195.000000	15.473783  
3194.000000	15.434114  
3193.000000	15.381027  
3192.000000	15.312347  
3191.000000	15.235914  
3190.000000	15.167219  
3189.000000	15.116688  
3188.000000	15.078495  
3187.000000	15.041282  
3186.000000	14.999979  
3185.000000	14.958413  
3184.000000	14.928121  
3183.000000	14.916869  
3182.000000	14.917780  
3181.000000	14.917443  
3180.000000	14.906111  
3179.000000	14.884996  
3178.000000	14.870604  
3177.000000	14.878681  
3176.000000	14.908719  
3175.000000	14.950783  
3174.000000	14.993197  
3173.000000	15.025582  
3172.000000	15.040909  
3171.000000	15.037691  
3170.000000	15.023616  
3169.000000	15.008028  
3168.000000	14.995397  
3167.000000	14.986426  
3166.000000	14.979990  
3165.000000	14.975551  
3164.000000	14.974824  
3163.000000	14.980528  
3162.000000	14.994083  
3161.000000	15.014546  
3160.000000	15.035965  
3159.000000	15.047204  
3158.000000	15.032775  
3157.000000	14.982503  
3156.000000	14.903074  
3155.000000	14.811136  
3154.000000	14.727932  
3153.000000	14.672700  
3152.000000	14.655528  
3151.000000	14.677717  
3150.000000	14.728578  
3149.000000	14.793171  
3148.000000	14.857871  
3147.000000	14.913118  
3146.000000	14.955799  
3145.000000	14.983986  
3144.000000	14.994480  
3143.000000	14.983271  
3142.000000	14.950518  
3141.000000	14.904923  
3140.000000	14.867415  
3139.000000	14.855740  
3138.000000	14.868383  
3137.000000	14.894285  
3136.000000	14.920952  
3135.000000	14.937297  
3134.000000	14.935347  
3133.000000	14.912966  
3132.000000	14.877549  
3131.000000	14.837559  
3130.000000	14.796389  
3129.000000	14.757670  
3128.000000	14.729865  
3127.000000	14.720019  
3126.000000	14.724282  
3125.000000	14.732556  
3124.000000	14.733099  
3123.000000	14.717112  
3122.000000	14.683364  
3121.000000	14.635400  
3120.000000	14.580770  
3119.000000	14.527559  
3118.000000	14.483020  
3117.000000	14.453398  
3116.000000	14.442598  
3115.000000	14.449517  
3114.000000	14.463868  
3113.000000	14.473836  
3112.000000	14.473882  
3111.000000	14.464832  
3110.000000	14.454479  
3109.000000	14.452214  
3108.000000	14.463116  
3107.000000	14.484720  
3106.000000	14.504561  
3105.000000	14.508751  
3104.000000	14.489177  
3103.000000	14.439605  
3102.000000	14.349075  
3101.000000	14.199437  
3100.000000	13.965245  
3099.000000	13.621720  
3098.000000	13.160805  
3097.000000	12.596450  
3096.000000	11.981743  
3095.000000	11.393998  
3094.000000	10.923683  
3093.000000	10.646756  
3092.000000	10.589788  
3091.000000	10.742837  
3090.000000	11.055363  
3089.000000	11.458231  
3088.000000	11.873796  
3087.000000	12.236974  
3086.000000	12.520007  
3085.000000	12.724147  
3084.000000	12.878345  
3083.000000	13.009989  
3082.000000	13.124208  
3081.000000	13.214592  
3080.000000	13.276544  
3079.000000	13.312590  
3078.000000	13.333362  
3077.000000	13.351611  
3076.000000	13.376180  
3075.000000	13.411841  
3074.000000	13.456659  
3073.000000	13.501741  
3072.000000	13.530776  
3071.000000	13.531348  
3070.000000	13.506957  
3069.000000	13.471590  
3068.000000	13.443019  
3067.000000	13.431541  
3066.000000	13.430630  
3065.000000	13.427695  
3064.000000	13.414898  
3063.000000	13.391819  
3062.000000	13.365501  
3061.000000	13.341341  
3060.000000	13.315360  
3059.000000	13.281281  
3058.000000	13.237879  
3057.000000	13.188401  
3056.000000	13.138451  
3055.000000	13.092759  
3054.000000	13.053316  
3053.000000	13.022346  
3052.000000	13.004411  
3051.000000	13.001713  
3050.000000	13.007750  
3049.000000	13.011196  
3048.000000	13.000129  
3047.000000	12.967456  
3046.000000	12.915794  
3045.000000	12.850650  
3044.000000	12.774254  
3043.000000	12.685890  
3042.000000	12.585436  
3041.000000	12.475712  
3040.000000	12.364395  
3039.000000	12.259285  
3038.000000	12.164377  
3037.000000	12.082545  
3036.000000	12.018338  
3035.000000	11.977183  
3034.000000	11.962210  
3033.000000	11.972253  
3032.000000	11.998455  
3031.000000	12.028250  
3030.000000	12.051073  
3029.000000	12.062604  
3028.000000	12.069646  
3027.000000	12.081837  
3026.000000	12.103356  
3025.000000	12.132431  
3024.000000	12.161630  
3023.000000	12.180873  
3022.000000	12.181290  
3021.000000	12.163200  
3020.000000	12.143282  
3019.000000	12.138451  
3018.000000	12.150028  
3017.000000	12.170264  
3016.000000	12.190433  
3015.000000	12.205751  
3014.000000	12.217994  
3013.000000	12.232124  
3012.000000	12.254213  
3011.000000	12.289566  
3010.000000	12.340143  
3009.000000	12.401302  
3008.000000	12.458046  
3007.000000	12.492321  
3006.000000	12.491854  
3005.000000	12.454038  
3004.000000	12.389871  
3003.000000	12.312703  
3002.000000	12.228834  
3001.000000	12.137203  
3000.000000	12.030601  
2999.000000	11.902933  
2998.000000	11.755043  
2997.000000	11.590427  
2996.000000	11.410901  
2995.000000	11.217638  
2994.000000	11.012767  
2993.000000	10.799175  
2992.000000	10.577053  
2991.000000	10.341055  
2990.000000	10.076768  
2989.000000	9.768087   
2988.000000	9.410323   
2987.000000	9.018343   
2986.000000	8.635616   
2985.000000	8.306553   
2984.000000	8.050142   
2983.000000	7.869992   
2982.000000	7.761409   
2981.000000	7.714908   
2980.000000	7.712672   
2979.000000	7.734706   
2978.000000	7.766381   
2977.000000	7.801909   
2976.000000	7.850264   
2975.000000	7.927670   
2974.000000	8.051824   
2973.000000	8.235821   
2972.000000	8.479727   
2971.000000	8.771406   
2970.000000	9.084420   
2969.000000	9.390920   
2968.000000	9.673111   
2967.000000	9.923273   
2966.000000	10.145254  
2965.000000	10.345561  
2964.000000	10.528251  
2963.000000	10.695846  
2962.000000	10.850015  
2961.000000	10.987251  
2960.000000	11.095069  
2959.000000	11.164056  
2958.000000	11.202604  
2957.000000	11.230418  
2956.000000	11.273555  
2955.000000	11.357481  
2954.000000	11.503179  
2953.000000	11.727497  
2952.000000	12.037650  
2951.000000	12.429290  
2950.000000	12.878466  
2949.000000	13.352504  
2948.000000	13.819677  
2947.000000	14.258157  
2946.000000	14.665607  
2945.000000	15.050596  
2944.000000	15.427628  
2943.000000	15.810270  
2942.000000	16.205717  
2941.000000	16.614848  
2940.000000	17.028537  
2939.000000	17.429056  
2938.000000	17.788850  
2937.000000	18.081720  
2936.000000	18.295187  
2935.000000	18.426674  
2934.000000	18.482604  
2933.000000	18.474525  
2932.000000	18.416789  
2931.000000	18.315631  
2930.000000	18.161965  
2929.000000	17.948652  
2928.000000	17.690705  
2927.000000	17.415204  
2926.000000	17.151032  
2925.000000	16.920426  
2924.000000	16.734609  
2923.000000	16.602159  
2922.000000	16.536517  
2921.000000	16.556886  
2920.000000	16.685863  
2919.000000	16.941039  
2918.000000	17.322694  
2917.000000	17.820665  
2916.000000	18.414290  
2915.000000	19.073242  
2914.000000	19.755274  
2913.000000	20.423144  
2912.000000	21.062346  
2911.000000	21.668742  
2910.000000	22.237960  
2909.000000	22.762047  
2908.000000	23.231331  
2907.000000	23.637905  
2906.000000	23.978541  
2905.000000	24.250723  
2904.000000	24.451363  
2903.000000	24.580913  
2902.000000	24.652637  
2901.000000	24.688640  
2900.000000	24.719625  
2899.000000	24.779536  
2898.000000	24.903320  
2897.000000	25.125381  
2896.000000	25.473500  
2895.000000	25.965190  
2894.000000	26.595200  
2893.000000	27.344181  
2892.000000	28.179543  
2891.000000	29.065561  
2890.000000	29.966183  
2889.000000	30.846648  
2888.000000	31.674015  
2887.000000	32.417590  
2886.000000	33.052208  
2885.000000	33.557601  
2884.000000	33.921993  
2883.000000	34.136977  
2882.000000	34.197703  
2881.000000	34.103403  
2880.000000	33.863152  
2879.000000	33.492451  
2878.000000	33.014636  
2877.000000	32.456404  
2876.000000	31.845336  
2875.000000	31.207069  
2874.000000	30.558174  
2873.000000	29.903793  
2872.000000	29.233687  
2871.000000	28.537968  
2870.000000	27.820788  
2869.000000	27.093024  
2868.000000	26.368076  
2867.000000	25.663424  
2866.000000	25.009539  
2865.000000	24.444897  
2864.000000	24.009715  
2863.000000	23.734776  
2862.000000	23.626546  
2861.000000	23.673001  
2860.000000	23.850092  
2859.000000	24.144838  
2858.000000	24.578564  
2857.000000	25.191959  
2856.000000	26.025140  
2855.000000	27.098191  
2854.000000	28.385746  
2853.000000	29.833746  
2852.000000	31.367268  
2851.000000	32.915378  
2850.000000	34.429680  
2849.000000	35.877625  
2848.000000	37.239416  
2847.000000	38.500166  
2846.000000	39.652084  
2845.000000	40.694157  
2844.000000	41.637423  
2843.000000	42.496930  
2842.000000	43.285162  
2841.000000	44.010195  
2840.000000	44.675318  
2839.000000	45.282874  
2838.000000	45.838405  
2837.000000	46.350744  
2836.000000	46.829635  
2835.000000	47.278645  
2834.000000	47.689010  
2833.000000	48.051792  
2832.000000	48.370257  
2831.000000	48.655610  
2830.000000	48.920069  
2829.000000	49.167731  
2828.000000	49.388297  
2827.000000	49.570237  
2826.000000	49.713987  
2825.000000	49.828277  
2824.000000	49.924787  
2823.000000	50.010259  
2822.000000	50.082708  
2821.000000	50.142675  
2820.000000	50.204165  
2819.000000	50.285063  
2818.000000	50.396833  
2817.000000	50.548405  
2816.000000	50.749052  
2815.000000	51.004978  
2814.000000	51.311691  
2813.000000	51.659104  
2812.000000	52.034141  
2811.000000	52.422962  
2810.000000	52.812710  
2809.000000	53.195416  
2808.000000	53.572693  
2807.000000	53.948454  
2806.000000	54.323684  
2805.000000	54.697845  
2804.000000	55.071005  
2803.000000	55.442640  
2802.000000	55.808977  
2801.000000	56.163249  
2800.000000	56.495956  
2799.000000	56.799194  
2798.000000	57.071965  
2797.000000	57.318629  
2796.000000	57.548096  
2795.000000	57.767924  
2794.000000	57.978984  
2793.000000	58.178733  
2792.000000	58.363287  
2791.000000	58.528813  
2790.000000	58.671840  
2789.000000	58.788837  
2788.000000	58.876436  
2787.000000	58.934565  
2786.000000	58.969134  
2785.000000	58.986757  
2784.000000	58.989194  
2783.000000	58.974438  
2782.000000	58.940467  
2781.000000	58.891089  
2780.000000	58.840414  
2779.000000	58.803491  
2778.000000	58.787195  
2777.000000	58.792226  
2776.000000	58.816685  
2775.000000	58.862257  
2774.000000	58.937458  
2773.000000	59.049033  
2772.000000	59.193069  
2771.000000	59.361061  
2770.000000	59.546478  
2769.000000	59.745845  
2768.000000	59.957347  
2767.000000	60.176818  
2766.000000	60.395989  
2765.000000	60.608237  
2764.000000	60.815881  
2763.000000	61.024653  
2762.000000	61.238026  
2761.000000	61.455181  
2760.000000	61.671682  
2759.000000	61.885445  
2758.000000	62.101208  
2757.000000	62.324177  
2756.000000	62.553396  
2755.000000	62.784610  
2754.000000	63.013584  
2753.000000	63.236786  
2752.000000	63.450448  
2751.000000	63.650039  
2750.000000	63.830074  
2749.000000	63.985954  
2748.000000	64.117500  
2747.000000	64.229010  
2746.000000	64.329271  
2745.000000	64.427248  
2744.000000	64.527473  
2743.000000	64.629830  
2742.000000	64.729071  
2741.000000	64.818296  
2740.000000	64.891322  
2739.000000	64.943031  
2738.000000	64.969825  
2737.000000	64.968998  
2736.000000	64.941249  
2735.000000	64.891223  
2734.000000	64.829127  
2733.000000	64.765806  
2732.000000	64.705690  
2731.000000	64.644082  
2730.000000	64.564160  
2729.000000	64.449456  
2728.000000	64.296511  
2727.000000	64.112166  
2726.000000	63.909925  
2725.000000	63.700710  
2724.000000	63.488197  
2723.000000	63.275660  
2722.000000	63.074941  
2721.000000	62.906292  
2720.000000	62.795482  
2719.000000	62.763269  
2718.000000	62.812995  
2717.000000	62.936981  
2716.000000	63.118916  
2715.000000	63.339774  
2714.000000	63.579290  
2713.000000	63.819551  
2712.000000	64.051017  
2711.000000	64.271215  
2710.000000	64.486574  
2709.000000	64.706761  
2708.000000	64.941499  
2707.000000	65.196978  
2706.000000	65.472136  
2705.000000	65.760961  
2704.000000	66.053434  
2703.000000	66.340357  
2702.000000	66.615326  
2701.000000	66.871060  
2700.000000	67.097401  
2699.000000	67.287200  
2698.000000	67.446826  
2697.000000	67.592360  
2696.000000	67.747611  
2695.000000	67.934800  
2694.000000	68.165644  
2693.000000	68.441789  
2692.000000	68.752863  
2691.000000	69.083245  
2690.000000	69.415918  
2689.000000	69.735215  
2688.000000	70.029067  
2687.000000	70.287708  
2686.000000	70.505062  
2685.000000	70.679411  
2684.000000	70.817132  
2683.000000	70.927366  
2682.000000	71.016415  
2681.000000	71.086054  
2680.000000	71.131264  
2679.000000	71.145028  
2678.000000	71.124504  
2677.000000	71.076261  
2676.000000	71.022649  
2675.000000	70.991017  
2674.000000	71.001685  
2673.000000	71.064085  
2672.000000	71.171483  
2671.000000	71.310840  
2670.000000	71.468971  
2669.000000	71.635569  
2668.000000	71.803050  
2667.000000	71.963068  
2666.000000	72.104069  
2665.000000	72.213622  
2664.000000	72.284652  
2663.000000	72.317675  
2662.000000	72.325023  
2661.000000	72.321091  
2660.000000	72.314579  
2659.000000	72.310243  
2658.000000	72.310976  
2657.000000	72.318369  
2656.000000	72.330594  
2655.000000	72.343356  
2654.000000	72.352159  
2653.000000	72.357458  
2652.000000	72.370457  
2651.000000	72.407007  
2650.000000	72.481836  
2649.000000	72.603206  
2648.000000	72.768614  
2647.000000	72.974433  
2646.000000	73.221001  
2645.000000	73.504176  
2644.000000	73.805429  
2643.000000	74.101830  
2642.000000	74.378072  
2641.000000	74.628263  
2640.000000	74.857667  
2639.000000	75.072613  
2638.000000	75.273089  
2637.000000	75.453555  
2636.000000	75.606055  
2635.000000	75.723925  
2634.000000	75.806639  
2633.000000	75.858610  
2632.000000	75.887811  
2631.000000	75.898094  
2630.000000	75.881548  
2629.000000	75.824326  
2628.000000	75.713166  
2627.000000	75.541810  
2626.000000	75.317812  
2625.000000	75.055436  
2624.000000	74.772631  
2623.000000	74.488762  
2622.000000	74.224735  
2621.000000	74.000686  
2620.000000	73.832922  
2619.000000	73.734860  
2618.000000	73.713400  
2617.000000	73.768898  
2616.000000	73.889696  
2615.000000	74.056832  
2614.000000	74.243809  
2613.000000	74.422305  
2612.000000	74.567169  
2611.000000	74.659909  
2610.000000	74.696524  
2609.000000	74.683319  
2608.000000	74.636796  
2607.000000	74.573115  
2606.000000	74.501671  
2605.000000	74.428512  
2604.000000	74.361586  
2603.000000	74.311079  
2602.000000	74.289586  
2601.000000	74.311349  
2600.000000	74.390921  
2599.000000	74.540315  
2598.000000	74.763303  
2597.000000	75.056352  
2596.000000	75.406035  
2595.000000	75.794504  
2594.000000	76.201920  
2593.000000	76.610028  
2592.000000	77.005057  
2591.000000	77.376302  
2590.000000	77.716343  
2589.000000	78.019355  
2588.000000	78.284621  
2587.000000	78.517837  
2586.000000	78.733282  
2585.000000	78.943875  
2584.000000	79.151132  
2583.000000	79.348979  
2582.000000	79.527219  
2581.000000	79.679880  
2580.000000	79.809703  
2579.000000	79.920077  
2578.000000	80.005624  
2577.000000	80.055914  
2576.000000	80.062982  
2575.000000	80.027221  
2574.000000	79.965480  
2573.000000	79.903617  
2572.000000	79.870720  
2571.000000	79.892871  
2570.000000	79.984155  
2569.000000	80.144528  
2568.000000	80.353235  
2567.000000	80.583811  
2566.000000	80.815481  
2565.000000	81.037405  
2564.000000	81.249381  
2563.000000	81.450625  
2562.000000	81.631098  
2561.000000	81.777771  
2560.000000	81.882997  
2559.000000	81.944953  
2558.000000	81.967185  
2557.000000	81.951601  
2556.000000	81.895172  
2555.000000	81.795693  
2554.000000	81.659661  
2553.000000	81.497448  
2552.000000	81.317475  
2551.000000	81.123460  
2550.000000	80.913082  
2549.000000	80.685085  
2548.000000	80.447709  
2547.000000	80.218955  
2546.000000	80.025052  
2545.000000	79.887585  
2544.000000	79.809874  
2543.000000	79.786644  
2542.000000	79.811025  
2541.000000	79.876023  
2540.000000	79.969924  
2539.000000	80.077192  
2538.000000	80.181147  
2537.000000	80.272281  
2536.000000	80.355933  
2535.000000	80.440735  
2534.000000	80.527724  
2533.000000	80.613761  
2532.000000	80.696325  
2531.000000	80.774007  
2530.000000	80.844688  
2529.000000	80.904783  
2528.000000	80.950567  
2527.000000	80.982084  
2526.000000	81.008529  
2525.000000	81.043275  
2524.000000	81.099505  
2523.000000	81.187931  
2522.000000	81.313798  
2521.000000	81.476756  
2520.000000	81.667674  
2519.000000	81.873539  
2518.000000	82.079284  
2517.000000	82.269962  
2516.000000	82.433498  
2515.000000	82.562703  
2514.000000	82.661113  
2513.000000	82.739734  
2512.000000	82.815595  
2511.000000	82.903603  
2510.000000	83.009224  
2509.000000	83.130042  
2508.000000	83.257096  
2507.000000	83.382475  
2506.000000	83.505141  
2505.000000	83.626407  
2504.000000	83.745086  
2503.000000	83.857999  
2502.000000	83.961904  
2501.000000	84.055034  
2500.000000	84.138977  
2499.000000	84.218669  
2498.000000	84.302308  
2497.000000	84.396326  
2496.000000	84.499123  
2495.000000	84.604160  
2494.000000	84.703128  
2493.000000	84.791359  
2492.000000	84.872171  
2491.000000	84.950472  
2490.000000	85.027363  
2489.000000	85.102128  
2488.000000	85.175537  
2487.000000	85.250060  
2486.000000	85.328529  
2485.000000	85.412654  
2484.000000	85.500667  
2483.000000	85.590084  
2482.000000	85.677804  
2481.000000	85.757428  
2480.000000	85.815988  
2479.000000	85.839874  
2478.000000	85.824196  
2477.000000	85.774589  
2476.000000	85.710503  
2475.000000	85.652223  
2474.000000	85.609962  
2473.000000	85.587757  
2472.000000	85.588616  
2471.000000	85.616828  
2470.000000	85.675177  
2469.000000	85.760860  
2468.000000	85.859904  
2467.000000	85.955868  
2466.000000	86.038281  
2465.000000	86.104082  
2464.000000	86.159165  
2463.000000	86.212898  
2462.000000	86.274577  
2461.000000	86.352902  
2460.000000	86.453777  
2459.000000	86.576401  
2458.000000	86.707324  
2457.000000	86.831624  
2456.000000	86.944135  
2455.000000	87.048977  
2454.000000	87.157178  
2453.000000	87.276712  
2452.000000	87.403791  
2451.000000	87.528570  
2450.000000	87.642273  
2449.000000	87.742472  
2448.000000	87.836956  
2447.000000	87.936922  
2446.000000	88.049494  
2445.000000	88.174510  
2444.000000	88.301179  
2443.000000	88.415598  
2442.000000	88.508233  
2441.000000	88.576020  
2440.000000	88.625030  
2439.000000	88.664400  
2438.000000	88.703355  
2437.000000	88.752063  
2436.000000	88.822369  
2435.000000	88.924107  
2434.000000	89.057811  
2433.000000	89.215075  
2432.000000	89.376693  
2431.000000	89.523804  
2430.000000	89.647484  
2429.000000	89.745921  
2428.000000	89.821300  
2427.000000	89.873699  
2426.000000	89.898799  
2425.000000	89.893169  
2424.000000	89.862049  
2423.000000	89.818497  
2422.000000	89.781719  
2421.000000	89.767042  
2420.000000	89.776617  
2419.000000	89.806303  
2418.000000	89.850227  
2417.000000	89.901865  
2416.000000	89.953204  
2415.000000	89.997004  
2414.000000	90.030557  
2413.000000	90.055156  
2412.000000	90.076813  
2411.000000	90.101600  
2410.000000	90.131924  
2409.000000	90.166376  
2408.000000	90.199712  
2407.000000	90.225982  
2406.000000	90.241306  
2405.000000	90.243689  
2404.000000	90.233123  
2403.000000	90.212368  
2402.000000	90.189079  
2401.000000	90.173201  
2400.000000	90.174446  
2399.000000	90.200231  
2398.000000	90.252671  
2397.000000	90.330176  
2396.000000	90.426626  
2395.000000	90.533726  
2394.000000	90.641587  
2393.000000	90.741673  
2392.000000	90.829105  
2391.000000	90.902586  
2390.000000	90.963893  
2389.000000	91.013864  
2388.000000	91.050361  
2387.000000	91.072893  
2386.000000	91.087599  
2385.000000	91.102263  
2384.000000	91.119468  
2383.000000	91.137154  
2382.000000	91.148960  
2381.000000	91.147177  
2380.000000	91.126910  
2379.000000	91.089786  
2378.000000	91.047138  
2377.000000	91.008653  
2376.000000	90.970714  
2375.000000	90.923007  
2374.000000	90.856461  
2373.000000	90.770813  
2372.000000	90.678521  
2371.000000	90.591456  
2370.000000	90.507116  
2369.000000	90.413962  
2368.000000	90.300137  
2367.000000	90.165127  
2366.000000	90.029757  
2365.000000	89.917907  
2364.000000	89.840247  
2363.000000	89.799979  
2362.000000	89.799298  
2361.000000	89.839855  
2360.000000	89.915900  
2359.000000	90.011226  
2358.000000	90.097594  
2357.000000	90.153527  
2356.000000	90.185076  
2355.000000	90.211524  
2354.000000	90.253328  
2353.000000	90.327424  
2352.000000	90.445177  
2351.000000	90.612582  
2350.000000	90.821668  
2349.000000	91.047997  
2348.000000	91.245969  
2347.000000	91.372523  
2346.000000	91.414733  
2345.000000	91.387007  
2344.000000	91.328885  
2343.000000	91.274342  
2342.000000	91.228704  
2341.000000	91.187599  
2340.000000	91.155370  
2339.000000	91.140398  
2338.000000	91.143262  
2337.000000	91.156674  
2336.000000	91.167370  
2335.000000	91.166610  
2334.000000	91.161415  
2333.000000	91.169903  
2332.000000	91.212300  
2331.000000	91.293908  
2330.000000	91.388120  
2329.000000	91.459462  
2328.000000	91.488357  
2327.000000	91.474504  
2326.000000	91.439291  
2325.000000	91.408520  
2324.000000	91.399298  
2323.000000	91.418096  
2322.000000	91.458666  
2321.000000	91.510458  
2320.000000	91.562720  
2319.000000	91.603710  
2318.000000	91.620397  
2317.000000	91.605690  
2316.000000	91.570669  
2315.000000	91.536760  
2314.000000	91.528152  
2313.000000	91.562747  
2312.000000	91.642412  
2311.000000	91.759248  
2310.000000	91.898841  
2309.000000	92.047530  
2308.000000	92.196095  
2307.000000	92.337374  
2306.000000	92.463483  
2305.000000	92.565309  
2304.000000	92.635541  
2303.000000	92.672695  
2302.000000	92.688188  
2301.000000	92.702603  
2300.000000	92.741029  
2299.000000	92.820385  
2298.000000	92.935696  
2297.000000	93.071110  
2296.000000	93.209042  
2295.000000	93.337008  
2294.000000	93.450800  
2293.000000	93.546451  
2292.000000	93.614582  
2291.000000	93.644770  
2290.000000	93.635592  
2289.000000	93.597318  
2288.000000	93.556279  
2287.000000	93.539627  
2286.000000	93.559758  
2285.000000	93.615025  
2284.000000	93.690345  
2283.000000	93.770099  
2282.000000	93.847020  
2281.000000	93.918012  
2280.000000	93.980004  
2279.000000	94.030927  
2278.000000	94.073320  
2277.000000	94.111135  
2276.000000	94.146776  
2275.000000	94.181536  
2274.000000	94.216294  
2273.000000	94.253334  
2272.000000	94.296262  
2271.000000	94.345742  
2270.000000	94.394697  
2269.000000	94.434228  
2268.000000	94.460166  
2267.000000	94.472808  
2266.000000	94.477154  
2265.000000	94.480496  
2264.000000	94.491543  
2263.000000	94.517244  
2262.000000	94.559592  
2261.000000	94.617520  
2260.000000	94.687915  
2259.000000	94.767070  
2258.000000	94.848940  
2257.000000	94.923074  
2256.000000	94.973328  
2255.000000	94.987613  
2254.000000	94.969657  
2253.000000	94.932588  
2252.000000	94.894228  
2251.000000	94.870468  
2250.000000	94.870589  
2249.000000	94.899753  
2248.000000	94.958971  
2247.000000	95.045195  
2246.000000	95.146597  
2245.000000	95.247001  
2244.000000	95.330516  
2243.000000	95.387363  
2242.000000	95.419978  
2241.000000	95.434618  
2240.000000	95.436500  
2239.000000	95.430609  
2238.000000	95.425422  
2237.000000	95.430761  
2236.000000	95.453751  
2235.000000	95.496221  
2234.000000	95.551866  
2233.000000	95.612379  
2232.000000	95.671184  
2231.000000	95.722063  
2230.000000	95.758529  
2229.000000	95.777215  
2228.000000	95.783841  
2227.000000	95.787300  
2226.000000	95.795408  
2225.000000	95.814625  
2224.000000	95.848377  
2223.000000	95.895264  
2222.000000	95.944335  
2221.000000	95.981406  
2220.000000	95.995063  
2219.000000	95.981176  
2218.000000	95.947760  
2217.000000	95.907182  
2216.000000	95.871136  
2215.000000	95.849023  
2214.000000	95.847730  
2213.000000	95.870320  
2212.000000	95.913081  
2211.000000	95.969825  
2210.000000	96.033979  
2209.000000	96.098142  
2208.000000	96.151844  
2207.000000	96.183208  
2206.000000	96.183514  
2205.000000	96.152210  
2204.000000	96.103089  
2203.000000	96.052178  
2202.000000	96.008037  
2201.000000	95.974823  
2200.000000	95.956247  
2199.000000	95.956132  
2198.000000	95.975835  
2197.000000	96.013419  
2196.000000	96.061825  
2195.000000	96.111757  
2194.000000	96.153984  
2193.000000	96.181156  
2192.000000	96.189860  
2191.000000	96.181499  
2190.000000	96.164024  
2189.000000	96.146620  
2188.000000	96.134752  
2187.000000	96.130528  
2186.000000	96.132369  
2185.000000	96.135221  
2184.000000	96.129904  
2183.000000	96.106300  
2182.000000	96.059924  
2181.000000	95.996337  
2180.000000	95.937032  
2179.000000	95.906968  
2178.000000	95.921136  
2177.000000	95.982011  
2176.000000	96.076283  
2175.000000	96.185996  
2174.000000	96.296345  
2173.000000	96.396983  
2172.000000	96.481812  
2171.000000	96.542687  
2170.000000	96.567171  
2169.000000	96.544837  
2168.000000	96.479156  
2167.000000	96.385118  
2166.000000	96.288555  
2165.000000	96.213954  
2164.000000	96.173522  
2163.000000	96.172347  
2162.000000	96.209688  
2161.000000	96.278214  
2160.000000	96.358911  
2159.000000	96.430765  
2158.000000	96.480095  
2157.000000	96.498856  
2156.000000	96.484870  
2155.000000	96.438675  
2154.000000	96.364731  
2153.000000	96.269916  
2152.000000	96.164932  
2151.000000	96.061244  
2150.000000	95.969259  
2149.000000	95.897088  
2148.000000	95.848553  
2147.000000	95.824762  
2146.000000	95.823721  
2145.000000	95.840971  
2144.000000	95.868092  
2143.000000	95.897314  
2142.000000	95.925702  
2141.000000	95.954319  
2140.000000	95.986992  
2139.000000	96.027310  
2138.000000	96.075983  
2137.000000	96.130076  
2136.000000	96.181411  
2135.000000	96.220340  
2134.000000	96.239163  
2133.000000	96.232417  
2132.000000	96.199504  
2131.000000	96.144945  
2130.000000	96.080921  
2129.000000	96.021257  
2128.000000	95.976413  
2127.000000	95.953318  
2126.000000	95.954445  
2125.000000	95.978795  
2124.000000	96.020136  
2123.000000	96.069938  
2122.000000	96.118798  
2121.000000	96.158426  
2120.000000	96.181951  
2119.000000	96.182100  
2118.000000	96.151792  
2117.000000	96.090470  
2116.000000	96.012387  
2115.000000	95.937085  
2114.000000	95.880304  
2113.000000	95.854140  
2112.000000	95.865838  
2111.000000	95.916233  
2110.000000	95.994434  
2109.000000	96.085608  
2108.000000	96.177535  
2107.000000	96.262513  
2106.000000	96.337852  
2105.000000	96.400225  
2104.000000	96.443608  
2103.000000	96.465040  
2102.000000	96.471830  
2101.000000	96.475340  
2100.000000	96.484736  
2099.000000	96.504899  
2098.000000	96.534123  
2097.000000	96.566703  
2096.000000	96.594167  
2095.000000	96.609279  
2094.000000	96.610041  
2093.000000	96.599214  
2092.000000	96.584976  
2091.000000	96.576678  
2090.000000	96.581844  
2089.000000	96.604651  
2088.000000	96.642807  
2087.000000	96.688970  
2086.000000	96.730313  
2085.000000	96.754595  
2084.000000	96.757121  
2083.000000	96.738605  
2082.000000	96.704398  
2081.000000	96.660326  
2080.000000	96.611613  
2079.000000	96.563712  
2078.000000	96.524507  
2077.000000	96.502348  
2076.000000	96.502877  
2075.000000	96.529496  
2074.000000	96.581044  
2073.000000	96.649605  
2072.000000	96.717869  
2071.000000	96.768941  
2070.000000	96.798014  
2069.000000	96.809389  
2068.000000	96.813483  
2067.000000	96.817784  
2066.000000	96.821853  
2065.000000	96.824485  
2064.000000	96.830578  
2063.000000	96.847961  
2062.000000	96.880810  
2061.000000	96.927140  
2060.000000	96.976877  
2059.000000	97.020473  
2058.000000	97.056189  
2057.000000	97.084173  
2056.000000	97.100816  
2055.000000	97.101932  
2054.000000	97.089520  
2053.000000	97.071512  
2052.000000	97.059509  
2051.000000	97.060181  
2050.000000	97.066740  
2049.000000	97.067410  
2048.000000	97.053614  
2047.000000	97.022352  
2046.000000	96.978681  
2045.000000	96.932591  
2044.000000	96.897435  
2043.000000	96.883982  
2042.000000	96.895621  
2041.000000	96.933624  
2040.000000	96.999544  
2039.000000	97.091575  
2038.000000	97.198071  
2037.000000	97.300993  
2036.000000	97.380925  
2035.000000	97.425966  
2034.000000	97.441266  
2033.000000	97.437148  
2032.000000	97.419466  
2031.000000	97.390325  
2030.000000	97.353476  
2029.000000	97.318243  
2028.000000	97.301461  
2027.000000	97.319833  
2026.000000	97.379240  
2025.000000	97.474341  
2024.000000	97.585722  
2023.000000	97.691265  
2022.000000	97.774996  
2021.000000	97.827751  
2020.000000	97.848713  
2019.000000	97.840538  
2018.000000	97.809618  
2017.000000	97.765759  
2016.000000	97.723897  
2015.000000	97.698971  
2014.000000	97.698798  
2013.000000	97.723203  
2012.000000	97.762010  
2011.000000	97.800873  
2010.000000	97.827149  
2009.000000	97.834417  
2008.000000	97.828630  
2007.000000	97.820968  
2006.000000	97.821836  
2005.000000	97.836940  
2004.000000	97.863862  
2003.000000	97.896363  
2002.000000	97.927392  
2001.000000	97.950723  
2000.000000	97.962475  
1999.000000	97.960536  
1998.000000	97.946428  
1997.000000	97.925140  
1996.000000	97.905502  
1995.000000	97.894114  
1994.000000	97.890132  
1993.000000	97.890309  
1992.000000	97.894881  
1991.000000	97.909299  
1990.000000	97.943349  
1989.000000	98.002172  
1988.000000	98.076751  
1987.000000	98.152841  
1986.000000	98.218002  
1985.000000	98.260969  
1984.000000	98.271030  
1983.000000	98.241824  
1982.000000	98.179060  
1981.000000	98.095845  
1980.000000	98.010167  
1979.000000	97.938431  
1978.000000	97.889618  
1977.000000	97.867826  
1976.000000	97.872126  
1975.000000	97.897121  
1974.000000	97.931451  
1973.000000	97.965339  
1972.000000	97.997399  
1971.000000	98.029296  
1970.000000	98.058856  
1969.000000	98.076760  
1968.000000	98.068912  
1967.000000	98.031372  
1966.000000	97.986535  
1965.000000	97.962140  
1964.000000	97.969378  
1963.000000	98.004481  
1962.000000	98.052681  
1961.000000	98.100025  
1960.000000	98.141779  
1959.000000	98.176849  
1958.000000	98.203985  
1957.000000	98.222010  
1956.000000	98.235025  
1955.000000	98.254814  
1954.000000	98.301053  
1953.000000	98.385838  
1952.000000	98.497369  
1951.000000	98.614162  
1950.000000	98.717612  
1949.000000	98.793283  
1948.000000	98.832338  
1947.000000	98.836448  
1946.000000	98.823416  
1945.000000	98.807178  
1944.000000	98.781434  
1943.000000	98.734327  
1942.000000	98.668098  
1941.000000	98.600297  
1940.000000	98.560649  
1939.000000	98.569143  
1938.000000	98.615254  
1937.000000	98.676539  
1936.000000	98.734995  
1935.000000	98.777134  
1934.000000	98.791595  
1933.000000	98.772196  
1932.000000	98.725121  
1931.000000	98.661728  
1930.000000	98.593466  
1929.000000	98.529206  
1928.000000	98.474466  
1927.000000	98.433232  
1926.000000	98.406460  
1925.000000	98.388245  
1924.000000	98.364546  
1923.000000	98.330711  
1922.000000	98.306329  
1921.000000	98.312452  
1920.000000	98.345742  
1919.000000	98.385978  
1918.000000	98.409789  
1917.000000	98.411752  
1916.000000	98.419991  
1915.000000	98.465097  
1914.000000	98.548886  
1913.000000	98.655744  
1912.000000	98.765535  
1911.000000	98.859994  
1910.000000	98.925832  
1909.000000	98.957634  
1908.000000	98.964108  
1907.000000	98.960658  
1906.000000	98.963563  
1905.000000	98.984110  
1904.000000	99.022648  
1903.000000	99.071129  
1902.000000	99.115198  
1901.000000	99.144772  
1900.000000	99.163065  
1899.000000	99.176105  
1898.000000	99.181703  
1897.000000	99.169468  
1896.000000	99.127842  
1895.000000	99.057883  
1894.000000	98.986156  
1893.000000	98.943672  
1892.000000	98.941113  
1891.000000	98.964828  
1890.000000	98.978296  
1889.000000	98.958540  
1888.000000	98.927717  
1887.000000	98.919426  
1886.000000	98.942709  
1885.000000	98.988076  
1884.000000	99.039714  
1883.000000	99.088541  
1882.000000	99.138600  
1881.000000	99.193818  
1880.000000	99.246400  
1879.000000	99.284046  
1878.000000	99.301240  
1877.000000	99.298577  
1876.000000	99.285382  
1875.000000	99.278966  
1874.000000	99.304623  
1873.000000	99.384052  
1872.000000	99.516211  
1871.000000	99.674244  
1870.000000	99.804941  
1869.000000	99.868177  
1868.000000	99.876570  
1867.000000	99.868316  
1866.000000	99.877842  
1865.000000	99.918581  
1864.000000	99.971734  
1863.000000	100.008235 
1862.000000	100.008824 
1861.000000	99.969323  
1860.000000	99.905726  
1859.000000	99.843184  
1858.000000	99.807613  
1857.000000	99.817176  
1856.000000	99.872388  
1855.000000	99.963190  
1854.000000	100.072425 
1853.000000	100.185504 
1852.000000	100.295408 
1851.000000	100.395654 
1850.000000	100.476040 
1849.000000	100.533457 
1848.000000	100.579098 
1847.000000	100.612958 
1846.000000	100.601959 
1845.000000	100.511175 
1844.000000	100.347726 
1843.000000	100.161895 
1842.000000	100.037777 
1841.000000	100.031138 
1840.000000	100.109883 
1839.000000	100.210172 
1838.000000	100.291843 
1837.000000	100.343113 
1836.000000	100.377971 
1835.000000	100.422903 
1834.000000	100.506283 
1833.000000	100.635244 
1832.000000	100.772222 
1831.000000	100.863949 
1830.000000	100.876972 
1829.000000	100.819642 
1828.000000	100.753366 
1827.000000	100.721914 
1826.000000	100.691264 
1825.000000	100.609695 
1824.000000	100.475562 
1823.000000	100.323858 
1822.000000	100.201013 
1821.000000	100.138099 
1820.000000	100.130759 
1819.000000	100.159786 
1818.000000	100.208348 
1817.000000	100.266988 
1816.000000	100.332319 
1815.000000	100.401540 
1814.000000	100.465731 
1813.000000	100.506714 
1812.000000	100.500524 
1811.000000	100.436517 
1810.000000	100.339075 
1809.000000	100.245258 
1808.000000	100.183345 
1807.000000	100.169770 
1806.000000	100.207695 
1805.000000	100.296499 
1804.000000	100.429895 
1803.000000	100.586460 
1802.000000	100.719585 
1801.000000	100.788768 
1800.000000	100.795371 
1799.000000	100.765983 
1798.000000	100.737074 
1797.000000	100.742816 
1796.000000	100.799823 
1795.000000	100.893440 
1794.000000	100.963802 
1793.000000	100.953053 
1792.000000	100.858428 
1791.000000	100.724079 
1790.000000	100.625299 
1789.000000	100.613808 
1788.000000	100.667323 
1787.000000	100.728544 
1786.000000	100.749237 
1785.000000	100.718627 
1784.000000	100.678562 
1783.000000	100.670089 
1782.000000	100.687191 
1781.000000	100.705445 
1780.000000	100.717264 
1779.000000	100.732986 
1778.000000	100.773080 
1777.000000	100.854596 
1776.000000	100.973682 
1775.000000	101.098873 
1774.000000	101.169377 
1773.000000	101.138208 
1772.000000	101.021596 
1771.000000	100.877468 
1770.000000	100.777265 
1769.000000	100.756212 
1768.000000	100.777896 
1767.000000	100.807282 
1766.000000	100.868368 
1765.000000	100.986067 
1764.000000	101.117610 
1763.000000	101.193003 
1762.000000	101.174775 
1761.000000	101.079557 
1760.000000	100.985259 
1759.000000	100.949469 
1758.000000	100.943762 
1757.000000	100.926459 
1756.000000	100.918372 
1755.000000	100.970930 
1754.000000	101.109239 
1753.000000	101.306172 
1752.000000	101.470388 
1751.000000	101.521041 
1750.000000	101.462997 
1749.000000	101.348691 
1748.000000	101.238124 
1747.000000	101.171845 
1746.000000	101.155972 
1745.000000	101.179011 
1744.000000	101.221538 
1743.000000	101.265406 
1742.000000	101.296424 
1741.000000	101.298165 
1740.000000	101.262533 
1739.000000	101.229436 
1738.000000	101.303699 
1737.000000	101.531867 
1736.000000	101.782332 
1735.000000	101.884402 
1734.000000	101.788181 
1733.000000	101.561839 
1732.000000	101.360101 
1731.000000	101.288595 
1730.000000	101.296121 
1729.000000	101.291367 
1728.000000	101.257237 
1727.000000	101.217664 
1726.000000	101.183883 
1725.000000	101.151422 
1724.000000	101.118729 
1723.000000	101.107707 
1722.000000	101.171179 
1721.000000	101.342684 
1720.000000	101.576146 
1719.000000	101.777828 
1718.000000	101.853615 
1717.000000	101.770140 
1716.000000	101.606524 
1715.000000	101.458513 
1714.000000	101.350719 
1713.000000	101.266535 
1712.000000	101.189081 
1711.000000	101.116720 
1710.000000	101.061204 
1709.000000	101.031434 
1708.000000	101.017193 
1707.000000	100.996092 
1706.000000	100.952587 
1705.000000	100.912809 
1704.000000	100.954511 
1703.000000	101.101527 
1702.000000	101.230171 
1701.000000	101.209953 
1700.000000	101.054313 
1699.000000	100.858299 
1698.000000	100.710302 
1697.000000	100.626601 
1696.000000	100.526487 
1695.000000	100.362489 
1694.000000	100.228437 
1693.000000	100.228240 
1692.000000	100.332730 
1691.000000	100.448370 
1690.000000	100.513440 
1689.000000	100.539708 
1688.000000	100.612824 
1687.000000	100.768555 
1686.000000	100.886533 
1685.000000	100.821996 
1684.000000	100.563356 
1683.000000	100.213237 
1682.000000	99.942537  
1681.000000	99.865521  
1680.000000	99.934114  
1679.000000	100.048595 
1678.000000	100.148960 
1677.000000	100.178078 
1676.000000	100.049113 
1675.000000	99.740364  
1674.000000	99.395583  
1673.000000	99.167688  
1672.000000	99.056389  
1671.000000	98.968409  
1670.000000	98.807191  
1669.000000	98.549587  
1668.000000	98.294285  
1667.000000	98.155377  
1666.000000	98.150157  
1665.000000	98.212983  
1664.000000	98.226602  
1663.000000	98.105068  
1662.000000	97.866284  
1661.000000	97.576526  
1660.000000	97.305528  
1659.000000	97.116591  
1658.000000	97.062814  
1657.000000	97.176602  
1656.000000	97.413627  
1655.000000	97.608076  
1654.000000	97.481439  
1653.000000	96.927937  
1652.000000	96.279486  
1651.000000	95.927121  
1650.000000	95.921019  
1649.000000	96.074306  
1648.000000	96.125484  
1647.000000	95.924883  
1646.000000	95.566046  
1645.000000	95.228229  
1644.000000	95.023058  
1643.000000	94.966196  
1642.000000	94.981853  
1641.000000	94.998846  
1640.000000	95.012184  
1639.000000	95.022846  
1638.000000	94.966447  
1637.000000	94.746142  
1636.000000	94.307564  
1635.000000	93.700889  
1634.000000	93.128275  
1633.000000	92.773941  
1632.000000	92.634089  
1631.000000	92.603404  
1630.000000	92.568434  
1629.000000	92.461701  
1628.000000	92.287453  
1627.000000	92.080924  
1626.000000	91.869625  
1625.000000	91.637907  
1624.000000	91.323638  
1623.000000	90.911390  
1622.000000	90.519880  
1621.000000	90.292942  
1620.000000	90.267996  
1619.000000	90.376513  
1618.000000	90.468006  
1617.000000	90.436024  
1616.000000	90.332220  
1615.000000	90.279021  
1614.000000	90.374476  
1613.000000	90.651849  
1612.000000	91.056061  
1611.000000	91.511593  
1610.000000	91.974301  
1609.000000	92.426132  
1608.000000	92.863464  
1607.000000	93.290245  
1606.000000	93.719142  
1605.000000	94.157813  
1604.000000	94.595251  
1603.000000	95.008544  
1602.000000	95.373454  
1601.000000	95.679002  
1600.000000	95.941301  
1599.000000	96.183608  
1598.000000	96.416468  
1597.000000	96.634871  
1596.000000	96.821407  
1595.000000	96.964786  
1594.000000	97.076463  
1593.000000	97.174616  
1592.000000	97.266722  
1591.000000	97.349410  
1590.000000	97.412727  
1589.000000	97.452846  
1588.000000	97.481096  
1587.000000	97.511107  
1586.000000	97.545090  
1585.000000	97.579537  
1584.000000	97.612619  
1583.000000	97.645931  
1582.000000	97.689138  
1581.000000	97.769869  
1580.000000	97.927269  
1579.000000	98.156455  
1578.000000	98.356948  
1577.000000	98.421627  
1576.000000	98.342717  
1575.000000	98.203381  
1574.000000	98.148948  
1573.000000	98.273412  
1572.000000	98.513563  
1571.000000	98.737300  
1570.000000	98.844788  
1569.000000	98.825589  
1568.000000	98.790787  
1567.000000	98.846745  
1566.000000	98.989258  
1565.000000	99.177944  
1564.000000	99.422438  
1563.000000	99.781489  
1562.000000	100.297065 
1561.000000	100.873232 
1560.000000	101.204086 
1559.000000	101.075686 
1558.000000	100.666028 
1557.000000	100.273404 
1556.000000	100.030020 
1555.000000	99.925093  
1554.000000	99.876501  
1553.000000	99.819738  
1552.000000	99.752800  
1551.000000	99.695202  
1550.000000	99.652365  
1549.000000	99.637635  
1548.000000	99.696008  
1547.000000	99.855035  
1546.000000	100.069908 
1545.000000	100.282822 
1544.000000	100.462745 
1543.000000	100.557789 
1542.000000	100.434820 
1541.000000	99.934429  
1540.000000	98.976087  
1539.000000	97.650575  
1538.000000	96.232039  
1537.000000	94.825022  
1536.000000	92.967303  
1535.000000	89.907053  
1534.000000	85.005982  
1533.000000	78.104183  
1532.000000	69.907755  
1531.000000	61.334639  
1530.000000	53.099859  
1529.000000	45.977212  
1528.000000	41.121088  
1527.000000	39.633024  
1526.000000	41.840154  
1525.000000	47.369368  
1524.000000	55.043278  
1523.000000	63.492406  
1522.000000	71.565462  
1521.000000	78.367450  
1520.000000	83.383915  
1519.000000	86.495461  
1518.000000	88.182057  
1517.000000	89.036035  
1516.000000	89.414620  
1515.000000	89.531653  
1514.000000	89.595153  
1513.000000	89.793012  
1512.000000	90.198128  
1511.000000	90.840741  
1510.000000	91.719202  
1509.000000	92.736294  
1508.000000	93.623239  
1507.000000	94.140346  
1506.000000	94.293508  
1505.000000	94.227373  
1504.000000	94.108700  
1503.000000	94.031914  
1502.000000	93.960283  
1501.000000	93.813478  
1500.000000	93.533726  
1499.000000	93.073775  
1498.000000	92.379796  
1497.000000	91.430055  
1496.000000	90.292898  
1495.000000	89.079766  
1494.000000	87.876247  
1493.000000	86.671196  
1492.000000	85.300391  
1491.000000	83.597183  
1490.000000	81.552748  
1489.000000	79.272308  
1488.000000	76.934012  
1487.000000	74.707581  
1486.000000	72.704451  
1485.000000	70.993818  
1484.000000	69.622766  
1483.000000	68.654625  
1482.000000	68.178552  
1481.000000	68.270033  
1480.000000	68.907564  
1479.000000	69.966448  
1478.000000	71.189202  
1477.000000	72.296084  
1476.000000	73.080916  
1475.000000	73.398324  
1474.000000	73.193329  
1473.000000	72.520628  
1472.000000	71.611194  
1471.000000	70.725800  
1470.000000	70.026346  
1469.000000	69.590930  
1468.000000	69.428241  
1467.000000	69.526380  
1466.000000	69.851774  
1465.000000	70.344017  
1464.000000	70.885348  
1463.000000	71.344193  
1462.000000	71.586197  
1461.000000	71.427636  
1460.000000	70.605630  
1459.000000	68.869163  
1458.000000	66.226806  
1457.000000	63.117816  
1456.000000	60.534881  
1455.000000	59.286157  
1454.000000	59.244568  
1453.000000	59.845504  
1452.000000	60.572773  
1451.000000	61.122444  
1450.000000	61.431892  
1449.000000	61.534820  
1448.000000	61.475788  
1447.000000	61.261018  
1446.000000	60.840592  
1445.000000	60.120193  
1444.000000	58.988225  
1443.000000	57.389476  
1442.000000	55.432298  
1441.000000	53.336862  
1440.000000	51.407425  
1439.000000	49.938353  
1438.000000	49.112668  
1437.000000	48.994808  
1436.000000	49.467002  
1435.000000	50.315569  
1434.000000	51.252056  
1433.000000	51.977289  
1432.000000	52.233360  
1431.000000	51.834470  
1430.000000	50.749048  
1429.000000	49.065454  
1428.000000	47.001643  
1427.000000	44.770982  
1426.000000	42.501482  
1425.000000	40.310858  
1424.000000	38.388907  
1423.000000	36.944261  
1422.000000	36.111034  
1421.000000	35.942342  
1420.000000	36.388088  
1419.000000	37.368892  
1418.000000	38.817439  
1417.000000	40.682820  
1416.000000	42.914003  
1415.000000	45.451190  
1414.000000	48.211179  
1413.000000	51.086246  
1412.000000	53.943624  
1411.000000	56.659754  
1410.000000	59.159374  
1409.000000	61.398527  
1408.000000	63.359189  
1407.000000	65.032784  
1406.000000	66.420988  
1405.000000	67.528309  
1404.000000	68.366698  
1403.000000	68.962566  
1402.000000	69.362613  
1401.000000	69.602194  
1400.000000	69.679517  
1399.000000	69.597300  
1398.000000	69.397471  
1397.000000	69.113944  
1396.000000	68.731960  
1395.000000	68.247087  
1394.000000	67.734345  
1393.000000	67.303073  
1392.000000	67.035719  
1391.000000	66.963592  
1390.000000	67.036568  
1389.000000	67.167569  
1388.000000	67.264849  
1387.000000	67.264617  
1386.000000	67.157833  
1385.000000	66.957173  
1384.000000	66.680661  
1383.000000	66.352390  
1382.000000	66.022439  
1381.000000	65.760299  
1380.000000	65.641204  
1379.000000	65.716818  
1378.000000	65.967841  
1377.000000	66.314083  
1376.000000	66.624617  
1375.000000	66.794170  
1374.000000	66.839458  
1373.000000	66.886533  
1372.000000	67.156899  
1371.000000	67.842819  
1370.000000	68.954883  
1369.000000	70.335034  
1368.000000	71.647985  
1367.000000	72.551173  
1366.000000	72.859993  
1365.000000	72.542610  
1364.000000	71.752566  
1363.000000	70.721882  
1362.000000	69.702759  
1361.000000	68.897944  
1360.000000	68.385352  
1359.000000	68.150029  
1358.000000	68.073507  
1357.000000	67.996917  
1356.000000	67.756358  
1355.000000	67.232135  
1354.000000	66.389369  
1353.000000	65.218200  
1352.000000	63.690585  
1351.000000	61.762061  
1350.000000	59.416168  
1349.000000	56.696180  
1348.000000	53.771668  
1347.000000	50.885498  
1346.000000	48.330280  
1345.000000	46.396930  
1344.000000	45.316485  
1343.000000	45.240230  
1342.000000	46.167504  
1341.000000	48.000580  
1340.000000	50.535430  
1339.000000	53.527623  
1338.000000	56.724741  
1337.000000	59.914014  
1336.000000	62.971392  
1335.000000	65.816911  
1334.000000	68.396664  
1333.000000	70.667141  
1332.000000	72.612335  
1331.000000	74.236447  
1330.000000	75.570650  
1329.000000	76.653672  
1328.000000	77.522077  
1327.000000	78.209584  
1326.000000	78.751007  
1325.000000	79.184963  
1324.000000	79.546538  
1323.000000	79.851498  
1322.000000	80.065621  
1321.000000	80.122039  
1320.000000	79.926793  
1319.000000	79.384286  
1318.000000	78.418600  
1317.000000	76.969186  
1316.000000	75.022856  
1315.000000	72.634506  
1314.000000	70.007972  
1313.000000	67.453954  
1312.000000	65.370043  
1311.000000	64.125210  
1310.000000	63.917398  
1309.000000	64.789640  
1308.000000	66.578834  
1307.000000	69.024024  
1306.000000	71.805717  
1305.000000	74.623272  
1304.000000	77.255823  
1303.000000	79.552352  
1302.000000	81.450597  
1301.000000	82.924678  
1300.000000	83.975915  
1299.000000	84.615459  
1298.000000	84.882099  
1297.000000	84.838415  
1296.000000	84.587239  
1295.000000	84.254694  
1294.000000	83.977641  
1293.000000	83.878282  
1292.000000	84.025418  
1291.000000	84.441337  
1290.000000	85.084497  
1289.000000	85.884115  
1288.000000	86.755120  
1287.000000	87.623958  
1286.000000	88.448639  
1285.000000	89.207825  
1284.000000	89.896307  
1283.000000	90.511887  
1282.000000	91.050780  
1281.000000	91.504780  
1280.000000	91.859974  
1279.000000	92.101068  
1278.000000	92.211957  
1277.000000	92.174603  
1276.000000	91.960800  
1275.000000	91.529522  
1274.000000	90.819553  
1273.000000	89.758446  
1272.000000	88.283676  
1271.000000	86.358933  
1270.000000	84.040993  
1269.000000	81.497816  
1268.000000	79.072398  
1267.000000	77.178580  
1266.000000	76.179326  
1265.000000	76.288600  
1264.000000	77.416473  
1263.000000	79.299772  
1262.000000	81.564840  
1261.000000	83.860025  
1260.000000	85.953233  
1259.000000	87.712723  
1258.000000	89.117965  
1257.000000	90.190164  
1256.000000	90.969311  
1255.000000	91.486224  
1254.000000	91.752179  
1253.000000	91.762639  
1252.000000	91.501757  
1251.000000	90.954255  
1250.000000	90.130615  
1249.000000	89.081817  
1248.000000	87.932761  
1247.000000	86.850472  
1246.000000	85.999155  
1245.000000	85.475007  
1244.000000	85.211172  
1243.000000	85.038664  
1242.000000	84.731200  
1241.000000	84.098818  
1240.000000	83.092892  
1239.000000	81.786941  
1238.000000	80.395276  
1237.000000	79.174570  
1236.000000	78.346026  
1235.000000	78.053308  
1234.000000	78.300187  
1233.000000	79.008412  
1232.000000	80.030806  
1231.000000	81.207383  
1230.000000	82.393107  
1229.000000	83.468433  
1228.000000	84.360391  
1227.000000	85.033200  
1226.000000	85.507309  
1225.000000	85.835372  
1224.000000	86.097621  
1223.000000	86.372754  
1222.000000	86.712579  
1221.000000	87.142260  
1220.000000	87.654440  
1219.000000	88.232733  
1218.000000	88.863731  
1217.000000	89.537009  
1216.000000	90.238098  
1215.000000	90.947615  
1214.000000	91.641812  
1213.000000	92.300241  
1212.000000	92.915523  
1211.000000	93.489824  
1210.000000	94.031568  
1209.000000	94.546307  
1208.000000	95.028549  
1207.000000	95.466205  
1206.000000	95.847527  
1205.000000	96.170133  
1204.000000	96.450095  
1203.000000	96.710513  
1202.000000	96.969837  
1201.000000	97.237211  
1200.000000	97.508230  
1199.000000	97.772954  
1198.000000	98.021712  
1197.000000	98.246152  
1196.000000	98.440191  
1195.000000	98.600099  
1194.000000	98.728626  
1193.000000	98.836095  
1192.000000	98.941598  
1191.000000	99.060632  
1190.000000	99.193514  
1189.000000	99.334388  
1188.000000	99.486057  
1187.000000	99.670540  
1186.000000	99.933914  
1185.000000	100.318020 
1184.000000	100.816024 
1183.000000	101.366876 
1182.000000	101.846252 
1181.000000	102.128627 
1180.000000	102.156392 
1179.000000	101.942196 
1178.000000	101.578970 
1177.000000	101.171509 
1176.000000	100.781608 
1175.000000	100.429222 
1174.000000	100.092971 
1173.000000	99.739245  
1172.000000	99.334338  
1171.000000	98.850668  
1170.000000	98.266499  
1169.000000	97.561008  
1168.000000	96.714942  
1167.000000	95.714595  
1166.000000	94.563080  
1165.000000	93.274172  
1164.000000	91.871512  
1163.000000	90.383851  
1162.000000	88.838569  
1161.000000	87.250735  
1160.000000	85.596530  
1159.000000	83.805100  
1158.000000	81.763781  
1157.000000	79.387858  
1156.000000	76.753715  
1155.000000	74.123213  
1154.000000	71.989375  
1153.000000	70.859055  
1152.000000	70.989845  
1151.000000	72.354968  
1150.000000	74.559198  
1149.000000	77.116763  
1148.000000	79.671178  
1147.000000	82.034873  
1146.000000	84.209527  
1145.000000	86.240662  
1144.000000	88.121775  
1143.000000	89.786168  
1142.000000	91.138735  
1141.000000	92.117438  
1140.000000	92.758600  
1139.000000	93.154813  
1138.000000	93.409871  
1137.000000	93.579654  
1136.000000	93.626027  
1135.000000	93.483517  
1134.000000	93.136212  
1133.000000	92.639477  
1132.000000	92.132500  
1131.000000	91.751568  
1130.000000	91.556883  
1129.000000	91.574524  
1128.000000	91.829772  
1127.000000	92.339023  
1126.000000	93.067795  
1125.000000	93.941004  
1124.000000	94.845913  
1123.000000	95.673556  
1122.000000	96.358904  
1121.000000	96.872931  
1120.000000	97.220428  
1119.000000	97.411276  
1118.000000	97.442054  
1117.000000	97.288752  
1116.000000	96.915628  
1115.000000	96.312068  
1114.000000	95.544113  
1113.000000	94.727105  
1112.000000	93.995843  
1111.000000	93.450853  
1110.000000	93.095161  
1109.000000	92.868558  
1108.000000	92.663311  
1107.000000	92.374692  
1106.000000	91.928354  
1105.000000	91.269285  
1104.000000	90.344081  
1103.000000	89.085453  
1102.000000	87.402101  
1101.000000	85.198018  
1100.000000	82.399614  
1099.000000	78.959718  
1098.000000	74.879702  
1097.000000	70.193228  
1096.000000	64.991350  
1095.000000	59.412994  
1094.000000	53.688395  
1093.000000	48.112413  
1092.000000	43.064074  
1091.000000	38.974691  
1090.000000	36.270942  
1089.000000	35.268869  
1088.000000	35.981604  
1087.000000	38.209566  
1086.000000	41.529561  
1085.000000	45.447758  
1084.000000	49.472604  
1083.000000	53.163312  
1082.000000	56.193869  
1081.000000	58.347482  
1080.000000	59.584829  
1079.000000	59.966035  
1078.000000	59.622780  
1077.000000	58.664388  
1076.000000	57.105565  
1075.000000	54.897942  
1074.000000	51.956918  
1073.000000	48.201040  
1072.000000	43.600923  
1071.000000	38.194090  
1070.000000	32.155572  
1069.000000	25.765466  
1068.000000	19.431388  
1067.000000	13.604053  
1066.000000	8.689782   
1065.000000	4.983758   
1064.000000	2.547345   
1063.000000	1.293435   
1062.000000	1.000994   
1061.000000	1.432415   
1060.000000	2.399857   
1059.000000	3.776802   
1058.000000	5.482724   
1057.000000	7.421154   
1056.000000	9.370622   
1055.000000	10.934181  
1054.000000	11.522883  
1053.000000	10.597922  
1052.000000	8.108485   
1051.000000	4.595930   
1050.000000	1.402930   
1049.000000	0.012838   
1048.000000	1.332361   
1047.000000	5.549135   
1046.000000	11.853286  
1045.000000	19.070724  
1044.000000	26.094888  
1043.000000	32.126376  
1042.000000	36.871664  
1041.000000	40.324109  
1040.000000	42.670283  
1039.000000	44.068403  
1038.000000	44.510212  
1037.000000	43.845429  
1036.000000	41.839168  
1035.000000	38.307268  
1034.000000	33.339688  
1033.000000	27.331264  
1032.000000	21.114980  
1031.000000	15.679634  
1030.000000	11.897716  
1029.000000	10.354000  
1028.000000	11.088060  
1027.000000	13.839155  
1026.000000	18.119818  
1025.000000	23.400670  
1024.000000	29.166689  
1023.000000	34.954654  
1022.000000	40.392131  
1021.000000	45.174507  
1020.000000	49.104887  
1019.000000	52.054474  
1018.000000	54.005394  
1017.000000	55.014910  
1016.000000	55.265657  
1015.000000	55.030299  
1014.000000	54.686284  
1013.000000	54.627558  
1012.000000	55.165608  
1011.000000	56.497376  
1010.000000	58.613647  
1009.000000	61.375564  
1008.000000	64.520861  
1007.000000	67.768566  
1006.000000	70.891239  
1005.000000	73.734036  
1004.000000	76.248878  
1003.000000	78.438768  
1002.000000	80.339131  
1001.000000	81.986493  
1000.000000	83.411776  
999.000000	 84.640634  
998.000000	 85.697589  
997.000000	 86.607224  
996.000000	 87.393105  
995.000000	 88.075821  
994.000000	 88.671268  
993.000000	 89.193833  
992.000000	 89.660455  
991.000000	 90.094025  
990.000000	 90.523835  
989.000000	 90.973093  
988.000000	 91.442262  
987.000000	 91.917098  
986.000000	 92.376093  
985.000000	 92.808778  
984.000000	 93.226979  
983.000000	 93.642095  
982.000000	 94.040559  
981.000000	 94.393869  
980.000000	 94.678169  
979.000000	 94.893140  
978.000000	 95.081273  
977.000000	 95.299351  
976.000000	 95.589322  
975.000000	 95.968261  
974.000000	 96.415087  
973.000000	 96.889964  
972.000000	 97.347153  
971.000000	 97.752581  
970.000000	 98.098790  
969.000000	 98.393895  
968.000000	 98.651007  
967.000000	 98.871945  
966.000000	 99.040103  
965.000000	 99.145086  
964.000000	 99.210344  
963.000000	 99.275754  
962.000000	 99.375201  
961.000000	 99.523708  
960.000000	 99.705939  
959.000000	 99.895715  
958.000000	 100.072568 
957.000000	 100.229528 
956.000000	 100.377059 
955.000000	 100.527574 
954.000000	 100.681055 
953.000000	 100.825565 
952.000000	 100.942340 
951.000000	 101.023811 
950.000000	 101.088709 
949.000000	 101.160689 
948.000000	 101.240723 
947.000000	 101.304202 
946.000000	 101.302571 
945.000000	 101.194327 
944.000000	 100.973676 
943.000000	 100.652072 
942.000000	 100.243001 
941.000000	 99.759845  
940.000000	 99.219453  
939.000000	 98.637253  
938.000000	 98.012242  
937.000000	 97.320661  
936.000000	 96.500843  
935.000000	 95.476707  
934.000000	 94.174775  
933.000000	 92.530653  
932.000000	 90.501950  
931.000000	 88.071624  
930.000000	 85.274801  
929.000000	 82.183863  
928.000000	 78.915285  
927.000000	 75.591387  
926.000000	 72.338898  
925.000000	 69.324109  
924.000000	 66.790670  
923.000000	 64.999552  
922.000000	 64.074397  
921.000000	 63.898382  
920.000000	 63.934655  
919.000000	 63.476950  
918.000000	 61.925048  
917.000000	 58.981746  
916.000000	 54.924166  
915.000000	 50.334862  
914.000000	 45.913851  
913.000000	 42.219694  
912.000000	 39.407589  
911.000000	 37.317949  
910.000000	 35.495846  
909.000000	 33.470870  
908.000000	 31.033056  
907.000000	 28.284668  
906.000000	 25.736157  
905.000000	 23.999765  
904.000000	 23.520729  
903.000000	 24.510144  
902.000000	 26.855215  
901.000000	 30.311947  
900.000000	 34.600160  
899.000000	 39.469586  
898.000000	 44.710471  
897.000000	 50.142351  
896.000000	 55.611254  
895.000000	 60.964499  
894.000000	 66.044250  
893.000000	 70.696007  
892.000000	 74.805572  
891.000000	 78.310008  
890.000000	 81.237105  
889.000000	 83.662148  
888.000000	 85.690094  
887.000000	 87.422821  
886.000000	 88.933711  
885.000000	 90.260310  
884.000000	 91.384482  
883.000000	 92.264748  
882.000000	 92.850195  
881.000000	 93.090593  
880.000000	 92.933094  
879.000000	 92.309146  
878.000000	 91.158173  
877.000000	 89.488863  
876.000000	 87.505900  
875.000000	 85.571450  
874.000000	 84.166519  
873.000000	 83.694760  
872.000000	 84.233933  
871.000000	 85.600681  
870.000000	 87.355904  
869.000000	 89.029728  
868.000000	 90.311146  
867.000000	 91.074527  
866.000000	 91.443108  
865.000000	 91.650921  
864.000000	 91.956584  
863.000000	 92.539269  
862.000000	 93.399141  
861.000000	 94.428627  
860.000000	 95.457135  
859.000000	 96.337257  
858.000000	 97.010554  
857.000000	 97.483924  
856.000000	 97.816968  
855.000000	 98.071190  
854.000000	 98.279045  
853.000000	 98.453284  
852.000000	 98.596914  
851.000000	 98.712118  
850.000000	 98.798544  
849.000000	 98.853732  
848.000000	 98.863429  
847.000000	 98.798285  
846.000000	 98.602710  
845.000000	 98.208912  
844.000000	 97.552974  
843.000000	 96.592186  
842.000000	 95.329360  
841.000000	 93.792405  
840.000000	 92.024881  
839.000000	 90.068984  
838.000000	 87.962046  
837.000000	 85.744423  
836.000000	 83.471634  
835.000000	 81.205414  
834.000000	 79.010869  
833.000000	 76.962569  
832.000000	 75.151539  
831.000000	 73.669156  
830.000000	 72.577065  
829.000000	 71.900279  
828.000000	 71.606457  
827.000000	 71.639789  
826.000000	 71.942756  
825.000000	 72.473318  
824.000000	 73.210417  
823.000000	 74.132801  
822.000000	 75.196755  
821.000000	 76.340358  
820.000000	 77.497474  
819.000000	 78.623806  
818.000000	 79.727059  
817.000000	 80.838872  
816.000000	 81.987587  
815.000000	 83.179464  
814.000000	 84.383121  
813.000000	 85.552859  
812.000000	 86.648373  
811.000000	 87.646213  
810.000000	 88.543797  
809.000000	 89.333842  
808.000000	 89.988608  
807.000000	 90.487438  
806.000000	 90.855634  
805.000000	 91.145279  
804.000000	 91.417531  
803.000000	 91.725693  
802.000000	 92.094213  
801.000000	 92.512264  
800.000000	 92.919384  
799.000000	 93.243921  
798.000000	 93.440911  
797.000000	 93.503833  
796.000000	 93.472148  
795.000000	 93.382834  
794.000000	 93.235910  
793.000000	 93.024348  
792.000000	 92.773545  
791.000000	 92.531373  
790.000000	 92.349000  
789.000000	 92.256047  
788.000000	 92.242185  
787.000000	 92.297976  
786.000000	 92.442200  
785.000000	 92.685603  
784.000000	 92.981092  
783.000000	 93.246908  
782.000000	 93.399759  
781.000000	 93.390662  
780.000000	 93.243762  
779.000000	 93.015591  
778.000000	 92.769495  
777.000000	 92.564850  
776.000000	 92.450419  
775.000000	 92.451568  
774.000000	 92.544747  
773.000000	 92.681581  
772.000000	 92.803519  
771.000000	 92.860149  
770.000000	 92.815200  
769.000000	 92.631344  
768.000000	 92.254864  
767.000000	 91.630854  
766.000000	 90.713602  
765.000000	 89.443816  
764.000000	 87.740812  
763.000000	 85.536217  
762.000000	 82.888303  
761.000000	 80.052582  
760.000000	 77.561170  
759.000000	 75.945826  
758.000000	 75.400961  
757.000000	 75.776386  
756.000000	 76.574298  
755.000000	 77.347558  
754.000000	 78.049472  
753.000000	 78.870003  
752.000000	 80.041413  
751.000000	 81.670705  
750.000000	 83.618081  
749.000000	 85.634875  
748.000000	 87.482993  
747.000000	 88.997014  
746.000000	 90.131354  
745.000000	 90.906322  
744.000000	 91.393499  
743.000000	 91.678664  
742.000000	 91.852164  
741.000000	 91.989638  
740.000000	 92.134210  
739.000000	 92.313816  
738.000000	 92.544871  
737.000000	 92.829148  
736.000000	 93.136500  
735.000000	 93.422591  
734.000000	 93.646050  
733.000000	 93.781229  
732.000000	 93.833692  
731.000000	 93.827337  
730.000000	 93.797723  
729.000000	 93.778385  
728.000000	 93.789321  
727.000000	 93.838492  
726.000000	 93.917692  
725.000000	 94.008161  
724.000000	 94.083742  
723.000000	 94.126659  
722.000000	 94.140125  
721.000000	 94.128232  
720.000000	 94.082481  
719.000000	 93.998104  
718.000000	 93.902666  
717.000000	 93.851547  
716.000000	 93.912911  
715.000000	 94.124719  
714.000000	 94.439523  
713.000000	 94.754679  
712.000000	 94.943447  
711.000000	 94.912978  
710.000000	 94.668271  
709.000000	 94.278081  
708.000000	 93.853828  
707.000000	 93.494271  
706.000000	 93.246472  
705.000000	 93.130369  
704.000000	 93.153345  
703.000000	 93.313341  
702.000000	 93.580574  
701.000000	 93.906903  
700.000000	 94.230710  
699.000000	 94.500360  
698.000000	 94.691145  
697.000000	 94.780894  
696.000000	 94.732077  
695.000000	 94.505117  
694.000000	 94.099214  
693.000000	 93.572416  
692.000000	 93.065724  
691.000000	 92.725944  
690.000000	 92.616125  
689.000000	 92.707909  
688.000000	 92.875583  
687.000000	 93.005712  
686.000000	 93.079865  
685.000000	 93.103177  
684.000000	 93.041010  
683.000000	 92.863489  
682.000000	 92.616562  
681.000000	 92.385664  
680.000000	 92.245650  
679.000000	 92.221240  
678.000000	 92.251901  
677.000000	 92.257214  
676.000000	 92.192449  
675.000000	 92.043955  
674.000000	 91.815028  
673.000000	 91.506569  
672.000000	 91.105229  
671.000000	 90.576943  
670.000000	 89.893596  
669.000000	 89.111756  
668.000000	 88.433714  
667.000000	 88.029785  
666.000000	 87.857774  
665.000000	 87.790249  
664.000000	 87.742879  
663.000000	 87.681283  
662.000000	 87.582940  
661.000000	 87.392759  
660.000000	 87.004226  
659.000000	 86.327842  
658.000000	 85.386710  
657.000000	 84.291992  
656.000000	 83.214973  
655.000000	 82.290802  
654.000000	 81.524026  
653.000000	 80.843641  
652.000000	 80.137846  
651.000000	 79.289697  
650.000000	 78.197826  
649.000000	 76.803875  
648.000000	 75.135746  
647.000000	 73.255820  
646.000000	 71.243469  
645.000000	 69.201027  
644.000000	 67.288840  
643.000000	 65.693662  
642.000000	 64.583961  
641.000000	 64.072070  
640.000000	 64.146372  
639.000000	 64.713092  
638.000000	 65.605315  
637.000000	 66.650048  
636.000000	 67.723702  
635.000000	 68.764995  
634.000000	 69.796904  
633.000000	 70.862013  
632.000000	 71.986561  
631.000000	 73.198969  
630.000000	 74.550600  
629.000000	 76.075582  
628.000000	 77.725339  
627.000000	 79.387210  
626.000000	 80.906646  
625.000000	 82.164063  
624.000000	 83.152397  
623.000000	 83.923131  
622.000000	 84.550948  
621.000000	 85.109488  
620.000000	 85.669243  
619.000000	 86.294289  
618.000000	 87.021380  
617.000000	 87.844283  
616.000000	 88.683786  
615.000000	 89.439063  
614.000000	 90.039622  
613.000000	 90.465982  
612.000000	 90.768788  
611.000000	 91.008916  
610.000000	 91.213504  
609.000000	 91.394743  
608.000000	 91.573468  
607.000000	 91.770852  
606.000000	 91.983921  
605.000000	 92.185587  
604.000000	 92.321275  
603.000000	 92.326195  
602.000000	 92.159076  
601.000000	 91.845722  
600.000000	 91.516888  
599.000000	 91.295193  
598.000000	 91.174834  
597.000000	 91.057991  
596.000000	 90.820291  
595.000000	 90.428681  
594.000000	 90.026401  
593.000000	 89.747769  
592.000000	 89.562354  
591.000000	 89.428809  
590.000000	 89.450873  
589.000000	 89.763946  
588.000000	 90.347768  
587.000000	 91.001440  
586.000000	 91.367312  
585.000000	 91.192874  
584.000000	 90.610903  
583.000000	 89.958439  
582.000000	 89.600535  
581.000000	 89.801795  
580.000000	 90.588995  
579.000000	 91.778493  
578.000000	 92.962786  
577.000000	 93.739913  
576.000000	 93.952242  
575.000000	 93.689365  
574.000000	 93.288063  
573.000000	 93.050877  
572.000000	 93.012068  
571.000000	 93.072177  
570.000000	 93.132921  
569.000000	 93.135687  
568.000000	 93.041926  
567.000000	 92.806743  
566.000000	 92.358641  
565.000000	 91.618465  
564.000000	 90.525058  
563.000000	 89.021048  
562.000000	 87.088471  
561.000000	 84.816905  
560.000000	 82.521561  
559.000000	 80.620838  
558.000000	 79.489128  
557.000000	 79.327157  
556.000000	 79.993960  
555.000000	 81.177969  
554.000000	 82.531435  
553.000000	 83.823985  
552.000000	 85.052039  
551.000000	 86.278421  
550.000000	 87.497693  
549.000000	 88.645400  
548.000000	 89.653970  
547.000000	 90.497475  
546.000000	 91.222944  
545.000000	 91.889187  
544.000000	 92.502042  
543.000000	 93.018766  
542.000000	 93.367008  
541.000000	 93.499284  
540.000000	 93.448563  
539.000000	 93.294570  
538.000000	 93.125811  
537.000000	 92.990669  
536.000000	 92.857008  
535.000000	 92.665695  
534.000000	 92.386635  
533.000000	 92.038960  
532.000000	 91.695091  
531.000000	 91.419995  
530.000000	 91.191960  
529.000000	 90.896354  
528.000000	 90.337007  
527.000000	 89.370336  
526.000000	 88.049986  
525.000000	 86.538571  
524.000000	 85.026224  
523.000000	 83.655676  
522.000000	 82.465851  
521.000000	 81.433441  
520.000000	 80.505956  
519.000000	 79.656289  
518.000000	 78.933617  
517.000000	 78.446530  
516.000000	 78.334577  
515.000000	 78.682775  
514.000000	 79.438954  
513.000000	 80.509492  
512.000000	 81.833189  
511.000000	 83.363414  
510.000000	 85.011453  
509.000000	 86.638103  
508.000000	 88.069988  
507.000000	 89.185331  
506.000000	 90.014603  
505.000000	 90.664182  
504.000000	 91.242651  
503.000000	 91.794473  
502.000000	 92.267509  
501.000000	 92.616533  
500.000000	 92.899675  
499.000000	 93.217888  
498.000000	 93.631959  
497.000000	 94.144002  
496.000000	 94.680628  
495.000000	 95.139416  
494.000000	 95.428771  
493.000000	 95.497914  
492.000000	 95.375720  
491.000000	 95.140899  
490.000000	 94.893712  
489.000000	 94.687585  
488.000000	 94.476577  
487.000000	 94.206159  
486.000000	 93.895736  
485.000000	 93.592933  
484.000000	 93.309577  
483.000000	 93.019633  
482.000000	 92.672719  
481.000000	 92.238933  
480.000000	 91.739625  
479.000000	 91.198071  
478.000000	 90.585344  
477.000000	 89.837713  
476.000000	 88.894965  
475.000000	 87.750914  
474.000000	 86.490163  
473.000000	 85.195978  
472.000000	 83.845295  
471.000000	 82.322316  
470.000000	 80.468170  
469.000000	 78.206096  
468.000000	 75.695302  
467.000000	 73.238350  
466.000000	 71.193794  
465.000000	 69.841050  
464.000000	 69.241049  
463.000000	 69.318106  
462.000000	 69.892692  
461.000000	 70.769020  
460.000000	 71.771690  
459.000000	 72.751238  
458.000000	 73.607618  
457.000000	 74.300181  
456.000000	 74.897717  
455.000000	 75.522885  
454.000000	 76.312593  
453.000000	 77.365500  
452.000000	 78.693694  
451.000000	 80.269091  
450.000000	 82.038882  
449.000000	 83.918928  
448.000000	 85.770871  
447.000000	 87.458766  
446.000000	 88.927810  
445.000000	 90.223026  
444.000000	 91.475473  
443.000000	 92.710081  
442.000000	 93.700413  
441.000000	 94.237488  
440.000000	 94.420252  
439.000000	 94.501195  
438.000000	 94.694135  
437.000000	 95.086030  
436.000000	 95.581339  
435.000000	 96.024174  
434.000000	 96.321526  
433.000000	 96.516437  
432.000000	 96.813639  
431.000000	 97.356043  
430.000000	 98.027819  
429.000000	 98.663288  
428.000000	 99.243893  
427.000000	 99.792431  
426.000000	 100.225545 
425.000000	 100.398422 
424.000000	 100.199274 
423.000000	 99.602187  
422.000000	 98.735608  
421.000000	 97.800248  
420.000000	 97.008231  
419.000000	 96.538390  
418.000000	 96.465912  
417.000000	 96.723311  
416.000000	 97.071019  
415.000000	 97.348707  
414.000000	 97.689650  
413.000000	 98.279166  
412.000000	 99.104858  
411.000000	 100.071279 
410.000000	 101.097730 
409.000000	 102.015795 
408.000000	 102.467283 
407.000000	 102.152104 
406.000000	 101.173251 
405.000000	 99.963727  
404.000000	 99.174157  
403.000000	 99.295970  
402.000000	 100.194341 
401.000000	 101.433018 
400.000000	 102.593490 
